# Supplementary material for: Comparative transcriptomics of stem rust resistance in wheat NILs mediated by Sr24 rust resistance gene
Source: PLoS One. 2023 Dec 11;18(12):e0295202. doi: 10.1371/journal.pone.0295202 (PMC10712884; doi:10.1371/journal.pone.0295202)
Supplement: S1 Table — (XLSX) [file pone.0295202.s001.xlsx]

## Sheet: Sheet1
	Forward Primer (5' to 3')	Reverse Primer (5' to 3')	Annealing Temp
TC429363	ATCTCTTGGAGTGTGTCGAGCAC	AAGCTGATAGAAACAGGCGACAGT	62°C
TC447183	CGGTCGAGCTGCGGATT	GGAAGATCGACCATTATTTGCAT	62°C
TC449352	GACCCTCAACACCGACTACAGC	CGGACGAGTACTTGAAGACGATCT	62°C
TC375613	GTGTCTCTCAACTGGCTGAC	CAACGCATCATGACTCCTCG	62°C
TC372232	CGGTGGTGTCGTTGTTGAAC	CGCCTACTACACCAACCTCATG	62°C
TC378627	TCGTCATTCAATCACGAGTTCAC	CAACATCGCGCCGAAGAC	62°C
TC453213	GCCGAGCTATCATTGGCAAT	TGGATGCAATCTAAGAACCTCCTT	62°C
TC378007	AACGTCCCACAGTAAATAACATTGG	ATTTCTAGCCTACCGTGGTTCGA	62°C
TC426555	AAATAAAAGCTCAGGCGAGATGAG	AGCGACGAAGAGACGACATACTG	62°C
TC381069	CGGCCCCCAAGAACCTACT	GTGCCCTTCAACATCATCAAAC	62°C
TC445957	AGTACTCTCCAAGAGCCCAGATAGG	GAGTTCCCTCAGCAAGACATTATTG	62°C
TC433013	TGTAGCAGCAGTTCTTGAAAGTGTTC	CTCATCCTGCTACCGTCCTTCTT	62°C
TC398331	ACGGAATGACAGCGTTTGATT	GCCTCATTGAAGACGCGATT	62°C
TC426838	TTGAAGGAAAGAGCCCTCATGT	CCGTAGTTGGGTTGTACGAGTACTT	62°C
TC426094	ACGCGCACACTTACTAGCTAGGT	CCTCTGCATCTTCATCACTTCGT	62°C
TC381007	CGAGTTCGGGCTGAATAAGTACA	TCGGCCGGCAGAAAGTC	62°C
CA699240	TGAAGTCGTGCAGCTCTACCA	GGCGTCCGGGAAGTAGATG	62°C
TC436787	ACATTGCTCAGTAGTCGTTGCTG	CTATGTTGATGACAAGTATTTTCGGAC	62°C
CA637923	GAGAAACATCGAGATATGCCCTG	TTCATCTTCGTTACGTTGTCTTCAG	62°C
TC373972	CTAATTGCTTTGAGTTTGGACCTTG	ATTGCCCGACCTGAGTAATGAAT	62°C
TC418450	AAGTGCCTCCAGGTGACGAA	TGCACTGGTCGACGATCCT	62°C
