# Supplementary material for: Comparative transcriptomics of stem rust resistance in wheat NILs mediated by Sr24 rust resistance gene
Source: PLoS One. 2023 Dec 11;18(12):e0295202. doi: 10.1371/journal.pone.0295202 (PMC10712884; doi:10.1371/journal.pone.0295202)
Supplement: S2 Table — (XLSX) [file pone.0295202.s002.xlsx]

## Sheet: HW2004_Up_0_vs_10 hpi
ProbeName	TC/EST hit (release 12)	GeomeanFold	P-Value	FDR Value	annotation	Descriptions	TC hit descriptions (Includes UniRef100 hits)	Description
A_99_P169749	TC378715	14.3705	0.00164169	0.0317236	GDSL esterase/lipase
A_99_P000291	TC370304	11.7375	0.00379307	0.0327899	Dirigent protein		similar to UniRef100_Q8LL09 Cluster: Hessian fly response gene 1 protein; n=1; Triticum aestivum|Rep: Hessian fly response gene 1 protein - Triticum aestivum (Wheat), partial (87%)	Triticum aestivum WCI-1 mRNA, WCI-1-R allele, partial cds [AY249910]
A_99_P408412	TC370503	10.5387	0.00847459	0.0362135	Germin-like protein		homologue to UniRef100_Q0GR10 Cluster: Germin-like protein 2a; n=1; Hordeum vulgare subsp. vulgare|Rep: Germin-like protein 2a - Hordeum vulgare var. distichum (Two-rowed barley), partial (92%)
A_99_P080695	TC447588	9.61618	0.0231475	0.0447388	Bidirectional sugar transporter SWEET	Sugar efflux transporter for intercellular exchange	weakly similar to UniRef100_A7PTY9 Cluster: Chromosome chr7 scaffold_31, whole genome shotgun sequence; n=1; Vitis vinifera|Rep: Chromosome chr7 scaffold_31, whole genome shotgun sequence - Vitis vinifera (Grape), partial (23%)	WHE3873_H08_P15ZS Wheat Fusarium graminearum infected spike cDNA library Triticum aestivum cDNA clone WHE3873_H08_P15, mRNA sequence [CN010605]
A_99_P112785	TC384101	8.94089	0.0364231	0.0491849	Agglutinin domain-containing protein		homologue to UniRef100_Q4JEV5 Cluster: Pore-forming toxin-like protein Hfr-2; n=1; Triticum aestivum|Rep: Pore-forming toxin-like protein Hfr-2 - Triticum aestivum (Wheat), complete	Triticum aestivum pore-forming toxin-like protein Hfr-2 mRNA, complete cds [AY587018]
A_99_P000296	TC389076	8.91765	0.00713743	0.0350179	Genome assembly, chromosome: II (Thiol protease)		homologue to UniRef100_Q41522 Cluster: Thiol protease; n=1; Triticum aestivum|Rep: Thiol protease - Triticum aestivum (Wheat), complete	Triticum aestivum thiol protease mRNA, complete cds [U32430]
A_99_P202426	TC445367	8.85151	0.00125615	0.0278714	Germin-like protein	Cupin	homologue to UniRef100_Q0GR10 Cluster: Germin-like protein 2a; n=1; Hordeum vulgare subsp. vulgare|Rep: Germin-like protein 2a - Hordeum vulgare var. distichum (Two-rowed barley), partial (83%)	Rep: Germin-like protein 2a - Hordeum vulgare var. distichum (Two-rowed barley), partial (83%) [TC352366]
A_99_P481047	TC422716	8.40997	0.00270102	0.0327899	ThiC-associated domain-containing protein	Phosphomethylpyrimidine synthase [thiC].,ThiC family,ThiC-associated domain,thiC: thiamine biosynthesis protein ThiC	similar to UniRef100_Q1YG25 Cluster: Phosphomethylpyrimidine kinase; n=1; Aurantimonas sp. SI85-9A1|Rep: Phosphomethylpyrimidine kinase - Aurantimonas sp. SI85-9A1, partial (5%)	Rep: Phosphomethylpyrimidine kinase - Aurantimonas sp. SI85-9A1, partial (5%) [TC312839]
A_99_P490587	TC427485	8.24699	0.00600914	0.0350179	Dirigent protein		UniRef100_A7QAR2 Cluster: Chromosome chr5 scaffold_72, whole genome shotgun sequence; n=1; Vitis vinifera|Rep: Chromosome chr5 scaffold_72, whole genome shotgun sequence - Vitis vinifera (Grape), partial (5%)	Rep: Chromosome chr5 scaffold_72, whole genome shotgun sequence - Vitis vinifera (Grape), partial (5%) [TC334820]
A_99_P269226	TC384101	8.18432	0.0210428	0.0446307	Agglutinin domain-containing protein		homologue to UniRef100_Q4JEV5 Cluster: Pore-forming toxin-like protein Hfr-2; n=1; Triticum aestivum|Rep: Pore-forming toxin-like protein Hfr-2 - Triticum aestivum (Wheat), complete	Triticum aestivum pore-forming toxin-like protein Hfr-2 mRNA, complete cds [AY587018]
A_99_P050529	CA627809	8.12405	0.0280871	0.0464524	Uncharacterized protein		homologue to UniRef100_Q8H287 Cluster: Q-rich domain protein; n=1; Ananas comosus|Rep: Q-rich domain protein - Ananas comosus (Pineapple), partial (15%)	wdr1.pk0005.h5 wdr1 Triticum aestivum cDNA clone wdr1.pk0005.h5 5' end, mRNA sequence [CA627809]
A_99_P209441	TC429296	7.51205	0.0260134	0.0459059	Uncharacterized protein		similar to UniRef100_Q8LLA7 Cluster: CI2C; n=1; Hordeum vulgare|Rep: CI2C - Hordeum vulgare (Barley), complete	FGAS083308 Triticum aestivum FGAS: Library 6 CAP GATE 1 Triticum aestivum cDNA, mRNA sequence [DR738091]
A_99_P216076	CK211214	7.40036	0.00448838	0.0327899	Auxin-repressed protein		similar to UniRef100_Q52QX4 Cluster: Auxin-repressed protein-like protein ARP1; n=2; Manihot esculenta|Rep: Auxin-repressed protein-like protein ARP1 - Manihot esculenta (Cassava) (Manioc), partial (63%)
A_99_P060736	CA745761	7.3304	0.0189319	0.0445434	Fe2OG dioxygenase domain-containing protein			wri2s.pk002.n16 wri2s Triticum aestivum cDNA clone wri2s.pk002.n16 5' end, mRNA sequence [CA745761]
A_99_P252836	TC414244	7.32851	0.00810936	0.0362135	Uncharacterized protein	Potato inhibitor I family,Potato inhibitor I signature	similar to UniRef100_Q8LLA7 Cluster: CI2C; n=1; Hordeum vulgare|Rep: CI2C - Hordeum vulgare (Barley), partial (80%)	Rep: CI2C - Hordeum vulgare (Barley), partial (80%) [TC310806]
A_99_P167869	TC381404	7.24549	0.00633366	0.0350179	Uncharacterized protein	Caffeate O-methyltransferase (COMT) family profile.,Dimerisation domain,O-methyltransferase	homologue to UniRef100_Q9ZRC1 Cluster: O-methyltransferase; n=1; Triticum aestivum|Rep: O-methyltransferase - Triticum aestivum (Wheat), complete	Triticum aestivum o-methyltransferase mRNA, complete cds [U76384]
A_99_P278571	TC396289	7.14084	0.00837852	0.0362135	Uncharacterized protein		;	Rep: Smr protein/MutS2 C-terminal - Xylella fastidiosa Ann-1, partial (7%) [TC304485]
A_99_P208176	TC384317	6.94654	0.00164032	0.0317236	PUM-HD domain-containing protein		similar to UniRef100_Q2QQH7 Cluster: Pumilio-family RNA binding repeat containing protein, expressed; n=1; Oryza sativa Japonica Group|Rep: Pumilio-family RNA binding repeat containing protein, expressed - Oryza sativa subsp. japonica (Rice), partial (41%)	Rep: Pumilio-family RNA binding repeat containing protein, expressed - Oryza sativa subsp. japonica (Rice), partial (41%) [TC292799]
A_99_P133920	TC411146	6.90818	0.00424459	0.0327899	ThiC-associated domain-containing protein	Phosphomethylpyrimidine synthase [thiC].,ThiC family,ThiC-associated domain,thiC: thiamine biosynthesis protein ThiC		Triticum aestivum clone wkm2c.pk005.e4:fis, full insert mRNA sequence [BT009095]
A_99_P034109	TC370331	6.88471	0.0171422	0.0434123	Ice recrystallization inhibition protein 1		UniRef100_Q56B90 Cluster: Ice recrystallization inhibition protein 1 precursor; n=1; Triticum aestivum|Rep: Ice recrystallization inhibition protein 1 precursor - Triticum aestivum (Wheat), complete	Triticum aestivum ice recrystallization inhibition protein 1 precursor, mRNA, complete cds [AY968588]
A_99_P174489	TC382069	6.88308	0.00810016	0.0362135	Bifunctional inhibitor/plant lipid transfer protein/seed storage helical domain-containing protein	Plant lipid transfer protein / seed storage protein / trypsin-alpha amylase inhibitor domain family,Probable lipid transfer		CJ609458 Y.Ogihara unpublished cDNA library Wh_VABA Triticum aestivum cDNA clone rwhva20b19 3', mRNA sequence [CJ609458]
A_99_P062708	TC371699	6.84016	0.00979139	0.0384055	Lipoxygenase (EC 1.13.11.-)		UniRef100_Q41520 Cluster: Lipoxygenase; n=1; Triticum aestivum|Rep: Lipoxygenase - Triticum aestivum (Wheat), complete	Triticum aestivum lipoxygenase mRNA, partial cds [U32428]
A_99_P536577	TC456782	6.79904	7.10023e-05	0	Lipoxygenase (EC 1.13.11.-)		homologue to UniRef100_P93184 Cluster: Lipoxygenase 2.1, chloroplast precursor; n=1; Hordeum vulgare|Rep: Lipoxygenase 2.1, chloroplast precursor - Hordeum vulgare (Barley), partial (87%)
A_99_P349551	TC406220	6.74657	0.0270321	0.045966	PHYTOCLOCK 1		weakly similar to UniRef100_P33671 Cluster: Syndecan-3 precursor; n=1; Rattus norvegicus|Rep: Syndecan-3 precursor - Rattus norvegicus (Rat), partial (7%)
A_99_P177389	TC407241	6.63384	0.0226694	0.0447388	Uncharacterized protein		;	Triticum aestivum P9346A1-2-5-1 sulfur-rich [AY253444]
A_99_P138430	TC383842	6.58652	0.027983	0.0464524	Lipoxygenase domain-containing protein		homologue to UniRef100_Q41520 Cluster: Lipoxygenase; n=1; Triticum aestivum|Rep: Lipoxygenase - Triticum aestivum (Wheat), partial (41%)	Triticum aestivum P9346A1-2-5-1 putative lipoxygenase mRNA, partial cds [AY253443]
A_99_P278576	TC429416	6.3702	0.0133435	0.0408892	Uncharacterized protein
A_99_P062343	TC420247	6.3465	0.0341488	0.0484543	#N/A		similar to UniRef100_Q2J6F4 Cluster: UBA/THIF-type NAD/FAD binding fold; n=1; Frankia sp. CcI3|Rep: UBA/THIF-type NAD/FAD binding fold - Frankia sp. (strain CcI3), partial (4%)	FGAS068650 Triticum aestivum FGAS: Library 2 Gate 3 Triticum aestivum cDNA, mRNA sequence [CV774252]
A_99_P255606	TC431012	6.28986	0.0040217	0.0327899	Fe2OG dioxygenase domain-containing protein	2OG-Fe(II) oxygenase superfamily,Fe(2+) 2-oxoglutarate dioxygenase domain profile.		Rep: 2-oxoglutarate-dependent oxygenase - Zea mays (Maize), partial (41%) [TC343036]
A_99_P211001	TC439766	6.25734	0.0263948	0.0459059	Uncharacterized protein		similar to UniRef100_Q8LLA7 Cluster: CI2C; n=1; Hordeum vulgare|Rep: CI2C - Hordeum vulgare (Barley), complete	FGAS083308 Triticum aestivum FGAS: Library 6 CAP GATE 1 Triticum aestivum cDNA, mRNA sequence [DR738091]
A_99_P269976	TC406528	6.23865	0.0291142	0.0464524	Bifunctional inhibitor/plant lipid transfer protein/seed storage helical domain-containing protein	Probable lipid transfer	weakly similar to UniRef100_Q7XTF5 Cluster: OJ991214_12.12 protein; n=1; Oryza sativa Japonica Group|Rep: OJ991214_12.12 protein - Oryza sativa subsp. japonica (Rice), partial (85%)	Rep: OJ991214_12.12 protein - Oryza sativa subsp. japonica (Rice), partial (85%) [TC313957]
A_99_P567047	TC458767	6.21638	0.00688328	0.0350179	Uncharacterized protein
A_99_P142038	TC425858	6.19148	0.0352754	0.0489498	Uncharacterized protein			BJ245772 Y. Ogihara unpublished cDNA library, Wh_f Triticum aestivum cDNA clone whf20b07 5', mRNA sequence [BJ245772]
A_99_P278561	TC414716	6.15042	0.0214259	0.0446307	Uncharacterized protein		UniRef100_A5DTS4 Cluster: Predicted protein; n=1; Lodderomyces elongisporus NRRL YB-4239|Rep: Predicted protein - Lodderomyces elongisporus (Yeast) (Saccharomyces elongisporus), partial (8%)	Rep: Predicted protein - Lodderomyces elongisporus (Yeast) (Saccharomyces elongisporus), partial (8%) [TC316105]
A_99_P522732	TC441537	6.13498	0.0297733	0.0470877	#N/A		similar to UniRef100_Q9TNK4 Cluster: Photosystem I P700 chlorophyll A apoprotein; n=1; Anthoceros punctatus|Rep: Photosystem I P700 chlorophyll A apoprotein - Anthoceros punctatus (Hornwort), partial (12%)	Rep: Photosystem I P700 chlorophyll A apoprotein - Anthoceros punctatus (Hornwort), partial (12%) [TC348704]
A_99_P130875	TC400211	6.12278	0.00572096	0.0350179	Fe2OG dioxygenase domain-containing protein			CJ689599 Y.Ogihara unpublished cDNA library Wh_RDr Triticum aestivum cDNA clone whrd18h07 5', mRNA sequence [CJ689599]
A_99_P309686	TC396288	6.06516	0.0330334	0.048047	Apyrase	GDA1/CD39 (nucleoside phosphatase) family,GDA1/CD39 family of nucleoside phosphatases signature.
A_99_P338766	TC425850	6.05715	0.0143983	0.0408892	Lipoxygenase (EC 1.13.11.-)	Lipoxygenase,Lipoxygenase iron-binding catalytic domain profile.	weakly similar to UniRef100_Q0ZDG2 Cluster: Lipoxygenase; n=1; Actinidia deliciosa|Rep: Lipoxygenase - Actinidia deliciosa (Kiwi), partial (9%)	Rep: Lipoxygenase - Actinidia deliciosa (Kiwi), partial (9%) [TC333205]
A_99_P501567	TC432594	6.00581	0.00417975	0.0327899	Auxin-repressed protein		similar to UniRef100_Q0AWH3 Cluster: Sulfate/tungstate uptake family ABC transporter, permease protein; n=1; Syntrophomonas wolfei subsp. wolfei str. Goettingen|Rep: Sulfate/tungstate uptake family ABC transporter, permease protein - Syntrophomonas wolfei subsp. wolfei (strain Goettingen), partial (6%)	Rep: Sulfate/tungstate uptake family ABC transporter, permease protein - Syntrophomonas wolfei subsp. wolfei (strain Goettingen), partial (6%) [TC339607]
A_99_P239701	TC369886	5.99249	0.0230506	0.0447388	Apyrase
A_99_P325311	TC382069	5.98452	0.00432899	0.0327899	Bifunctional inhibitor/plant lipid transfer protein/seed storage helical domain-containing protein	Plant lipid transfer protein / seed storage protein / trypsin-alpha amylase inhibitor domain family,Probable lipid transfer
A_99_P215866	TC432594	5.96744	0.00463811	0.0334075	Auxin-repressed protein		similar to UniRef100_Q0AWH3 Cluster: Sulfate/tungstate uptake family ABC transporter, permease protein; n=1; Syntrophomonas wolfei subsp. wolfei str. Goettingen|Rep: Sulfate/tungstate uptake family ABC transporter, permease protein - Syntrophomonas wolfei subsp. wolfei (strain Goettingen), partial (6%)
A_99_P460477	TC410823	5.95295	0.000838562	0.0278714	Hydrophobic polypeptide (Plasma membrane protein)		UniRef100_P68179 Cluster: Low temperature-induced protein lt101.1; n=3; Triticeae|Rep: Low temperature-induced protein lt101.1 - Hordeum vulgare (Barley), complete	Rep: Low temperature-induced protein lt101.1 - Hordeum vulgare (Barley), complete [TC318661]
A_99_P453287	TC405983	5.90792	0.0322552	0.0478773	HMA domain-containing protein	Heavy-metal-associated domain,Heavy-metal-associated domain profile.	similar to UniRef100_Q5Z6Y0 Cluster: Copper-binding protein-like; n=1; Oryza sativa Japonica Group|Rep: Copper-binding protein-like - Oryza sativa subsp. japonica (Rice), partial (66%)	Rep: Copper-binding protein-like - Oryza sativa subsp. japonica (Rice), partial (66%) [TC313954]
A_99_P258236	TC430637	5.85414	0.0256282	0.0459059	Uncharacterized protein	O-methyltransferase	similar to UniRef100_P47917 Cluster: O-methyltransferase ZRP4; n=1; Zea mays|Rep: O-methyltransferase ZRP4 - Zea mays (Maize), partial (30%)
A_99_P269986	TC423303	5.83794	0.0361319	0.0491849	Bifunctional inhibitor/plant lipid transfer protein/seed storage helical domain-containing protein		weakly similar to UniRef100_Q7XTF5 Cluster: OJ991214_12.12 protein; n=1; Oryza sativa Japonica Group|Rep: OJ991214_12.12 protein - Oryza sativa subsp. japonica (Rice), partial (85%)	Rep: OJ991214_12.12 protein - Oryza sativa subsp. japonica (Rice), partial (85%) [TC330723]
A_99_P337391	TC445245	5.83628	0.00512511	0.0334075	#N/A
A_99_P531827	TC445245	5.82266	0.00581145	0.0350179	#N/A
A_99_P010709	TC451458	5.81897	0.00669958	0.0350179	JmjC domain-containing protein			BJ271022 Y. Ogihara unpublished cDNA library, Wh_oh Triticum aestivum cDNA clone whoh23m05 5', mRNA sequence [BJ271022]
A_99_P474007	TC418856	5.81307	0.0197814	0.0445434	Uncharacterized protein		homologue to UniRef100_Q84QH9 Cluster: Sulfur-rich/thionin-like protein; n=1; Triticum aestivum|Rep: Sulfur-rich/thionin-like protein - Triticum aestivum (Wheat), complete	Rep: Sulfur-rich/thionin-like protein - Triticum aestivum (Wheat), complete [TC326420]
A_99_P247391	TC409014	5.80177	0.0285007	0.0464524	Peroxidase (EC 1.11.1.7)	Peroxidase,Plant heme peroxidase family profile.,Plant peroxidase signature	weakly similar to UniRef100_Q0ZA67 Cluster: Peroxidase; n=1; Citrus maxima|Rep: Peroxidase - Citrus maxima (Pummelo) (Citrus grandis), partial (67%)	Rep: Peroxidase precursor - Linum usitatissimum (Flax) (Linseed), partial (34%) [TC317412]
A_99_P115345	TC456802	5.76636	0.00227851	0.0317236	Protein kinase domain-containing protein	Protein kinase domain,Protein kinase domain profile.,Serine/Threonine protein kinases active-site signature.,Serine/Threonine protein kinases, catalytic domain	similar to UniRef100_Q9DZT1 Cluster: Envelope glycoprotein; n=1; Human immunodeficiency virus 1|Rep: Envelope glycoprotein - Human immunodeficiency virus 1, partial (14%)	CJ733232 Y.Ogihara unpublished cDNA library Wh_SH Triticum aestivum cDNA clone whsh13e17 5', mRNA sequence [CJ733232]
A_99_P183657	TC410060	5.76072	0.00870414	0.0372803	Bifunctional inhibitor/plant lipid transfer protein/seed storage helical domain-containing protein	Hydrophobic seed protein,Plant lipid transfer protein / seed storage protein / trypsin-alpha amylase inhibitor domain family	weakly similar to UniRef100_Q42487 Cluster: Extensin like protein; n=1; Populus nigra|Rep: Extensin like protein - Populus nigra (Lombardy poplar), partial (70%)	Rep: Extensin like protein - Populus nigra (Lombardy poplar), partial (70%) [TC317920]
A_99_P571492	TC460336	5.75446	0.00246016	0.0317236	Non-lysosomal glucosylceramidase (NLGase) (EC 3.2.1.45)		weakly similar to UniRef100_A7SX93 Cluster: Predicted protein; n=1; Nematostella vectensis|Rep: Predicted protein - Nematostella vectensis (Starlet sea anemone), partial (4%)	Rep: Predicted protein - Nematostella vectensis (Starlet sea anemone), partial (4%) [TC366872]
A_99_P310456	TC390100	5.68762	0.0351748	0.0489498	Genome assembly, chromosome: II	Myb-like DNA-binding domain,Myb-type HTH DNA-binding domain profile.,SANT SWI3, ADA2, N-CoR and TFIIIB'' DNA-binding domains,myb_SHAQKYF: myb-like DNA-binding domain, SHAQKYF class
A_99_P120084	TC417612	5.68633	0.0033753	0.0327899	#N/A		similar to UniRef100_Q0J7B6 Cluster: Os08g0205800 protein; n=1; Oryza sativa Japonica Group|Rep: Os08g0205800 protein - Oryza sativa subsp. japonica (Rice), partial (29%)	CJ705706 Y.Ogihara unpublished cDNA library Wh_V4816 Triticum aestivum cDNA clone whv16n3a16 5', mRNA sequence [CJ705706]
A_99_P340526	TC423690	5.67238	0.0216504	0.0447388	Centroradialis	Phosphatidylethanolamine-binding protein,Phosphatidylethanolamine-binding protein family signature.	similar to UniRef100_Q5KTC8 Cluster: TFL1-like protein; n=1; Eriobotrya japonica|Rep: TFL1-like protein - Eriobotrya japonica, partial (33%)	Rep: TFL1-like protein - Eriobotrya japonica, partial (33%) [TC330869]
A_99_P339751	TC394396	5.67185	0.0332341	0.048047	Glycosyltransferase (EC 2.4.1.-)		similar to UniRef100_Q7XE18 Cluster: UDP-glucoronosyl and UDP-glucosyl transferase family protein, expressed; n=1; Oryza sativa Japonica Group|Rep: UDP-glucoronosyl and UDP-glucosyl transferase family protein, expressed - Oryza sativa subsp. japonica (Rice), partial (80%)	Rep: UDP-glucoronosyl and UDP-glucosyl transferase family protein, expressed - Oryza sativa subsp. japonica (Rice), partial (80%) [TC362868]
A_99_P161017	TC404587	5.66946	0.00347396	0.0327899	Genome assembly, chromosome: II			FGAS068045 Triticum aestivum FGAS: Library 2 Gate 3 Triticum aestivum cDNA, mRNA sequence [CV773648]
A_99_P325306	TC416634	5.63773	0.00479223	0.0334075	Bifunctional inhibitor/plant lipid transfer protein/seed storage helical domain-containing protein	Plant lipid transfer protein / seed storage protein / trypsin-alpha amylase inhibitor domain family,Probable lipid transfer
A_99_P236431	CA668653	5.60456	0.00213135	0.0317236	#N/A
A_99_P178926	TC425850	5.49624	0.00660864	0.0350179	Lipoxygenase (EC 1.13.11.-)	Lipoxygenase,Lipoxygenase iron-binding catalytic domain profile.	weakly similar to UniRef100_Q0ZDG2 Cluster: Lipoxygenase; n=1; Actinidia deliciosa|Rep: Lipoxygenase - Actinidia deliciosa (Kiwi), partial (9%)	wl1n.pk0019.g3 wl1n Triticum aestivum cDNA clone wl1n.pk0019.g3 5' end, mRNA sequence [CA617321]
A_99_P177564	TC442343	5.48486	0.0180256	0.0442292	Stem 28 kDa glycoprotein
A_99_P348491	TC410237	5.43582	0.0363617	0.0491849	Cytochrome b561 and DOMON domain-containing protein
A_99_P186982	TC440478	5.38332	0.0301121	0.0470877	J domain-containing protein			CJ670634 Y.Ogihara unpublished cDNA library Wh_KMV Triticum aestivum cDNA clone whkv3b15 5', mRNA sequence [CJ670634]
A_99_P513542	TC437668	5.36527	0.00773685	0.0362135	L-ascorbate oxidase (EC 1.10.3.3)		similar to UniRef100_P37064 Cluster: L-ascorbate oxidase; n=1; Cucurbita pepo var. melopepo|Rep: L-ascorbate oxidase - Cucurbita pepo var. melopepo (Zucchini), partial (16%)	Rep: L-ascorbate oxidase - Cucurbita pepo var. melopepo (Zucchini), partial (16%) [TC344800]
A_99_P223691	TC387172	5.36177	0.00817019	0.0362135	Tubulin beta-5 chain (Beta-5-tubulin)		weakly similar to UniRef100_Q6IGF7 Cluster: HDC06420; n=1; Drosophila melanogaster|Rep: HDC06420 - Drosophila melanogaster (Fruit fly), partial (14%)	SCU87294 Saxegothaea conspicua 18S ribosomal RNA gene, partial sequence, partial (7%) [TC295579]
A_99_P215761	TC407200	5.33783	0.00488782	0.0334075	Auxin-repressed protein		similar to UniRef100_A5JSU3 Cluster: Auxin-repressed protein; n=1; Sesbania drummondii|Rep: Auxin-repressed protein - Sesbania drummondii, partial (47%)	Rep: Auxin-repressed protein - Sesbania drummondii, partial (47%) [TC311509]
A_99_P557272	CK198858	5.32318	0.0258225	0.0459059	Acid phosphatase		similar to UniRef100_Q6Z3C0 Cluster: Acid phosphatase-like; n=1; Oryza sativa Japonica Group|Rep: Acid phosphatase-like - Oryza sativa subsp. japonica (Rice), partial (67%)	Rep: Acid phosphatase-like - Oryza sativa subsp. japonica (Rice), partial (67%) [TC361779]
A_99_P235771	CK198858	5.31432	0.0263384	0.0459059	Acid phosphatase		similar to UniRef100_Q6Z3C0 Cluster: Acid phosphatase-like; n=1; Oryza sativa Japonica Group|Rep: Acid phosphatase-like - Oryza sativa subsp. japonica (Rice), partial (67%)
A_99_P214876	TC410006	5.29016	0.0143262	0.0408892	Xyloglucan endotransglucosylase/hydrolase (EC 2.4.1.207)	Glycosyl hydrolase family 16 signature,Glycosyl hydrolases family 16,Glycosyl hydrolases family 16 active sites.	similar to UniRef100_P93671 Cluster: Xyloglucan endotransglycosylase; n=1; Hordeum vulgare|Rep: Xyloglucan endotransglycosylase - Hordeum vulgare (Barley), partial (65%)	Rep: Xyloglucan endotransglycosylase - Hordeum vulgare (Barley), partial (65%) [TC317865]
A_99_P211901	TC445077	5.28345	0.00619669	0.0350179	Hydrophobic polypeptide (Plasma membrane protein)	Proteolipid membrane potential modulator,Uncharacterized protein family UPF0057 signature.	UniRef100_P68179 Cluster: Low temperature-induced protein lt101.1; n=3; Triticeae|Rep: Low temperature-induced protein lt101.1 - Hordeum vulgare (Barley), complete	Rep: Low temperature-induced protein lt101.1 - Hordeum vulgare (Barley), complete [TC328610]
A_99_P473557	TC418624	5.26052	0.0136022	0.0408892	Bifunctional inhibitor/plant lipid transfer protein/seed storage helical domain-containing protein
A_99_P195538	TC401430	5.24199	0.00855305	0.0372803	Uncharacterized protein		similar to UniRef100_Q40032 Cluster: BLT14.1 protein; n=1; Hordeum vulgare|Rep: BLT14.1 protein - Hordeum vulgare (Barley), complete	Rep: BLT14.1 protein - Hordeum vulgare (Barley), complete [TC309462]
A_99_P155262	TC416447	5.15819	0.00943479	0.0372803	Lipoxygenase (EC 1.13.11.-)	Lipoxygenase,Lipoxygenase homology 2 (beta barrel) domain,Lipoxygenase iron-binding catalytic domain profile.,Lipoxygenase signature,Lipoxygenases iron-binding region signature 2.,Plant lipoxygenase signature	weakly similar to UniRef100_A1XCI1 Cluster: Lipoxygenase; n=1; Zea mays|Rep: Lipoxygenase - Zea mays (Maize), partial (5%)	Rep: Lipoxygenase - Zea mays (Maize), partial (5%) [TC324087]
A_99_P495647	TC429416	5.10474	1.15604e-05	0	Uncharacterized protein
A_99_P037774	TC404434	5.0872	0.00600334	0.0350179	Genome assembly, chromosome: II	Heat shock hsp20 proteins family profile.,Hsp20/alpha crystallin family	similar to UniRef100_A7R0M1 Cluster: Chromosome chr10 scaffold_312, whole genome shotgun sequence; n=1; Vitis vinifera|Rep: Chromosome chr10 scaffold_312, whole genome shotgun sequence - Vitis vinifera (Grape), partial (55%)	WHE4160_A11_A22ZS Wheat CS whole plant cDNA library Triticum aestivum cDNA clone WHE4160_A11_A22, mRNA sequence [BQ789310]
A_99_P235841	TC375948	5.06725	0.00212327	0.0317236	Acid phosphatase
A_99_P146277	TC458256	5.06299	0.0042283	0.0327899	PUM-HD domain-containing protein		similar to UniRef100_Q2QQH7 Cluster: Pumilio-family RNA binding repeat containing protein, expressed; n=1; Oryza sativa Japonica Group|Rep: Pumilio-family RNA binding repeat containing protein, expressed - Oryza sativa subsp. japonica (Rice), partial (26%)	FGAS079124 Triticum aestivum FGAS: Library 2 Gate 3 Triticum aestivum cDNA, mRNA sequence [DR733365]
A_99_P232161	CV768366	5.0146	0.00471387	0.0334075	Thiamine thiazole synthase, chloroplastic (Thiazole biosynthetic enzyme) (EC 2.4.2.60)		homologue to UniRef100_Q41739 Cluster: Thiazole biosynthetic enzyme 1-2, chloroplast precursor; n=3; Zea mays|Rep: Thiazole biosynthetic enzyme 1-2, chloroplast precursor - Zea mays (Maize), partial (36%)
A_99_P225406	TC376136	4.99338	0.00412545	0.0327899	Peroxidase (EC 1.11.1.7)		homologue to UniRef100_Q5I3F5 Cluster: Peroxidase 3; n=1; Triticum monococcum|Rep: Peroxidase 3 - Triticum monococcum (Einkorn wheat) (Small spelt), complete
A_99_P252856	TC398118	4.97104	0.0224051	0.0447388	Uncharacterized protein		similar to UniRef100_Q8LLA7 Cluster: CI2C; n=1; Hordeum vulgare|Rep: CI2C - Hordeum vulgare (Barley), partial (80%)	Rep: CI2C - Hordeum vulgare (Barley), partial (80%) [TC306262]
A_99_P475477	TC419673	4.95472	0.00800674	0.0362135	4-hydroxy-7-methoxy-3-oxo-3,4-dihydro-2H-1,4-benzoxazin-2-yl glucosidebeta-D-glucosidase (EC 3.2.1.182)
A_99_P114075	TC447995	4.92354	0.0192698	0.0445434	#N/A			CJ663742 Y.Ogihara unpublished cDNA library Wh_KMP Triticum aestivum cDNA clone whkp17i08 5', mRNA sequence [CJ663742]
A_99_P194443	TC410060	4.90664	0.0082143	0.0362135	Bifunctional inhibitor/plant lipid transfer protein/seed storage helical domain-containing protein	Hydrophobic seed protein,Plant lipid transfer protein / seed storage protein / trypsin-alpha amylase inhibitor domain family	weakly similar to UniRef100_Q42487 Cluster: Extensin like protein; n=1; Populus nigra|Rep: Extensin like protein - Populus nigra (Lombardy poplar), partial (70%)
A_99_P151287	TC439069	4.87562	0.0148987	0.041867	#N/A			CJ808166 Y. Ogihara unpublished cDNA library, whsct Triticum aestivum cDNA clone whsct4f17 5', mRNA sequence [CJ808166]
A_99_P491807	TC428113	4.80338	0.00873528	0.0372803	Uncharacterized protein
A_99_P262921	TC406689	4.80285	0.032395	0.0478773	Uncharacterized protein	A_thal_3526: uncharacterized plant-specific domain TIGR01589,Plant protein 1589 of unknown function (A_thal_3526)	homologue to UniRef100_Q10N71 Cluster: Uncharacterized plant-specific domain TIGR01589 family protein, expressed; n=2; Oryza sativa|Rep: Uncharacterized plant-specific domain TIGR01589 family protein, expressed - Oryza sativa subsp. japonica (Rice), complete	Rep: Uncharacterized plant-specific domain TIGR01589 family protein, expressed - Oryza sativa subsp. japonica (Rice), complete [TC314644]
A_99_P239756	TC457432	4.77439	0.0375075	0.049757	Apyrase	GDA1/CD39 (nucleoside phosphatase) family,GDA1/CD39 family of nucleoside phosphatases signature.
A_99_P427337	TC386419	4.71199	0.0226824	0.0447388	Trichome birefringence-like N-terminal domain-containing protein		similar to UniRef100_Q0DSS4 Cluster: Os03g0291800 protein; n=3; Oryza sativa|Rep: Os03g0291800 protein - Oryza sativa subsp. japonica (Rice), partial (46%)	Rep: Os03g0291800 protein - Oryza sativa subsp. japonica (Rice), partial (45%) [TC294847]
A_99_P429112	TC387742	4.675	0.0378529	0.049757	Uncharacterized protein	Transferase family
A_99_P161792	TC412207	4.61648	0.00732029	0.0350179	Tubulin beta-5 chain (Beta-5-tubulin)		similar to UniRef100_Q9ZRA8 Cluster: Tubulin beta-5 chain; n=3; Triticeae|Rep: Tubulin beta-5 chain - Triticum aestivum (Wheat), partial (26%)	Triticum aestivum beta-tubulin 5 (Tubb5) mRNA, complete cds [U76896]
A_99_P134815	CK163557	4.61477	0.00342625	0.0327899	E3 ubiquitin-protein ligase (EC 2.3.2.27)		similar to UniRef100_Q0JQP7 Cluster: Os01g0148000 protein; n=1; Oryza sativa Japonica Group|Rep: Os01g0148000 protein - Oryza sativa subsp. japonica (Rice), partial (14%)	FGAS016186 Triticum aestivum FGAS: Library 4 Gate 8 Triticum aestivum cDNA, mRNA sequence [CK163557]
A_99_P194763	TC382458	4.59963	0.0334914	0.048047	PAS domain-containing protein		UniRef100_A7YJG9 Cluster: FKF1 protein; n=1; Triticum aestivum|Rep: FKF1 protein - Triticum aestivum (Wheat), complete	Triticum aestivum FKF1 protein mRNA, complete cds [DQ923399]
A_99_P198711	TC386586	4.5534	0.0140423	0.0408892	Patatin (EC 3.1.1.-)		similar to UniRef100_Q2R189 Cluster: Patatin-like phospholipase family protein, expressed; n=1; Oryza sativa Japonica Group|Rep: Patatin-like phospholipase family protein, expressed - Oryza sativa subsp. japonica (Rice), partial (36%)	Rep: Patatin-like phospholipase family protein, expressed - Oryza sativa subsp. japonica (Rice), partial (36%) [TC295008]
A_99_P043806	CA596634	4.54442	0.0135274	0.0408892	#N/A			wpa1c.pk013.d5 wpa1c Triticum aestivum cDNA clone wpa1c.pk013.d5 5' end, mRNA sequence [CA596634]
A_99_P060236	CA733054	4.53697	0.0324396	0.0478773	Peroxidase (EC 1.11.1.7)	Haem peroxidase superfamily signature,Peroxidase,Peroxidases active site signature.,Peroxidases proximal heme-ligand signature.,Plant heme peroxidase family profile.,Plant peroxidase signature	weakly similar to UniRef100_P93551 Cluster: Peroxidase precursor; n=1; Spinacia oleracea|Rep: Peroxidase precursor - Spinacia oleracea (Spinach), partial (14%)	wlp1c.pk006.h4 wlp1c Triticum aestivum cDNA clone wlp1c.pk006.h4 5' end, mRNA sequence [CA733054]
A_99_P246026	TC376968	4.48684	0.009225	0.0372803	Cold responsive protein		homologue to UniRef100_P93614 Cluster: Cold acclimation protein WCOR615; n=1; Triticum aestivum|Rep: Cold acclimation protein WCOR615 - Triticum aestivum (Wheat), complete
A_99_P200426	TC430333	4.48404	0.00379651	0.0327899	Patatin (EC 3.1.1.-)	Patatin-like phospholipase	similar to UniRef100_A6ZWW2 Cluster: Overproduction-induced pheromone-resistant yeast; n=1; Saccharomyces cerevisiae YJM789|Rep: Overproduction-induced pheromone-resistant yeast - Saccharomyces cerevisiae (strain YJM789) (Baker's yeast), partial (6%)	Rep: Patatin-like phospholipase family protein, expressed - Oryza sativa subsp. japonica (Rice), partial (30%) [TC337579]
A_99_P510832	TC436437	4.47839	0.00781911	0.0362135	Dirigent protein	Dirigent-like protein	similar to UniRef100_Q53NQ9 Cluster: F12P19.3 [imported]-Arabidopsis thaliana; n=1; Oryza sativa Japonica Group|Rep: F12P19.3 [imported]-Arabidopsis thaliana - Oryza sativa subsp. japonica (Rice), partial (23%)	Rep: F12P19.3 [imported]-Arabidopsis thaliana - Oryza sativa subsp. japonica (Rice), partial (23%) [TC343604]
A_99_P501802	TC432495	4.46285	0.0203798	0.0445434	#N/A		similar to UniRef100_P12940 Cluster: Bowman-Birk type trypsin inhibitor; n=1; Hordeum vulgare|Rep: Bowman-Birk type trypsin inhibitor - Hordeum vulgare (Barley), complete	Rep: Bowman-Birk type trypsin inhibitor - Hordeum vulgare (Barley), partial (30%) [TC339700]
A_99_P471612	TC417456	4.45167	0.0179067	0.0442292	Putative amino acid permease
A_99_P618717	AL810448	4.45086	0.0280494	0.0464524	Low temperature-responsive RNA-binding protein		homologue to UniRef100_Q0KIW2 Cluster: Glycine-rich RNA-binding protein; n=1; Triticum aestivum|Rep: Glycine-rich RNA-binding protein - Triticum aestivum (Wheat), partial (67%)	FGAS020267 Triticum aestivum FGAS: Library 5 GATE 7 Triticum aestivum cDNA, mRNA sequence [CK208553]
A_99_P344306	TC400744	4.44934	0.0180947	0.0442292	Genome assembly, chromosome: II		homologue to UniRef100_Q32PF6 Cluster: D site-binding protein; n=1; Bos taurus|Rep: D site-binding protein - Bos taurus (Bovine), partial (5%)	Rep: D site-binding protein - Bos taurus (Bovine), partial (5%) [TC308786]
A_99_P013479	TC437804	4.43782	0.00711317	0.0350179	Uncharacterized protein	Cytochrome P450,Cytochrome P450 cysteine heme-iron ligand signature.,E-class P450 group I signature,P450 superfamily signature		BJ288719 Y. Ogihara unpublished cDNA library, Wh_SL Triticum aestivum cDNA clone whsl1b17 5', mRNA sequence [BJ288719]
A_99_P495527	TC429735	4.4102	0.000348106	0	Protein kinase domain-containing protein	Protein kinase domain,Protein kinase domain profile.,Protein kinases ATP-binding region signature.	weakly similar to UniRef100_Q5BQ31 Cluster: Serine/threonine protein kinase; n=1; Triticum aestivum|Rep: Serine/threonine protein kinase - Triticum aestivum (Wheat), partial (34%)	Rep: Serine/threonine protein kinase - Triticum aestivum (Wheat), partial (34%) [TC336974]
A_99_P609927	CK217779	4.36442	0.0289349	0.0464524	RRM domain-containing protein	Eukaryotic RNA Recognition Motif (RRM) profile.,RNA recognition motif,RNA recognition motif. (a.k.a. RRM, RBD, or RNP domain)	homologue to UniRef100_Q0KIW2 Cluster: Glycine-rich RNA-binding protein; n=1; Triticum aestivum|Rep: Glycine-rich RNA-binding protein - Triticum aestivum (Wheat), complete	FGAS020267 Triticum aestivum FGAS: Library 5 GATE 7 Triticum aestivum cDNA, mRNA sequence [CK208553]
A_99_P637121	TC400502	4.35235	0.011164	0.0395959	Bifunctional inhibitor/plant lipid transfer protein/seed storage helical domain-containing protein		similar to UniRef100_Q9TNK4 Cluster: Photosystem I P700 chlorophyll A apoprotein; n=1; Anthoceros punctatus|Rep: Photosystem I P700 chlorophyll A apoprotein - Anthoceros punctatus (Hornwort), partial (11%)	FGAS040238 Triticum aestivum FGAS: TaLt5 Triticum aestivum cDNA, mRNA sequence [CK158895]
A_99_P518722	TC439991	4.35087	0.0161621	0.0426448	#N/A
A_99_P345051	TC397625	4.34314	0.0245564	0.0456695	Uncharacterized protein		weakly similar to UniRef100_Q9S807 Cluster: Phosphate starvation regulator protein; n=1; Chlamydomonas reinhardtii|Rep: Phosphate starvation regulator protein - Chlamydomonas reinhardtii, partial (4%)
A_99_P597642	CK208553	4.34288	0.0277903	0.0464524	RRM domain-containing protein	Eukaryotic RNA Recognition Motif (RRM) profile.,RNA recognition motif,RNA recognition motif. (a.k.a. RRM, RBD, or RNP domain)	homologue to UniRef100_Q0KIW2 Cluster: Glycine-rich RNA-binding protein; n=1; Triticum aestivum|Rep: Glycine-rich RNA-binding protein - Triticum aestivum (Wheat), complete	FGAS020267 Triticum aestivum FGAS: Library 5 GATE 7 Triticum aestivum cDNA, mRNA sequence [CK208553]
A_99_P261956	TC373079	4.30156	0.00784199	0.0362135	Uncharacterized protein	MIP family signature.,Major intrinsic protein,Major intrinsic protein family signature	similar to UniRef100_Q9ATL5 Cluster: Aquaporin TIP4-2; n=1; Zea mays|Rep: Aquaporin TIP4-2 - Zea mays (Maize), partial (91%)	Rep: Aquaporin TIP4-2 - Zea mays (Maize), partial (91%) [TC281642]
A_99_P542297	TC449348	4.27703	0.0144063	0.0408892	Uncharacterized protein
A_99_P193223	TC433318	4.24742	0.00278331	0.0327899	RNA helicase	Zinc finger C-x8-C-x5-C-x3-H type (and similar),Zinc finger C3H1-type profile.,zinc finger	similar to UniRef100_Q0JNY6 Cluster: Os01g0256800 protein; n=2; Oryza sativa Japonica Group|Rep: Os01g0256800 protein - Oryza sativa subsp. japonica (Rice), partial (5%)	CJ680410 Y.Ogihara unpublished cDNA library Wh_OKCS Triticum aestivum cDNA clone whok1g06 5', mRNA sequence [CJ680410]
A_99_P131685	TC370285	4.24156	0.0153599	0.041867	Uncharacterized protein			CJ557703 Y.Ogihara unpublished cDNA library Wh_KMP Triticum aestivum cDNA clone rwhkp2b10 3', mRNA sequence [CJ557703]
A_99_P140543	NP9351091	4.24068	0.00530057	0.0334075	AP2 domain CBF protein		GB|EF028772.1|ABK55375.1 CBFIVb-A20;TaCBFIVb-A20; AP2 domain CBF protein; putative transcriptional activator	Triticum aestivum CBFIVb-A20 mRNA, complete cds [EF028772]
A_99_P330696	TC389041	4.21619	0.0231685	0.0447388	Bifunctional inhibitor/plant lipid transfer protein/seed storage helical domain-containing protein	Plant lipid transfer protein / seed storage protein / trypsin-alpha amylase inhibitor domain family,Probable lipid transfer
A_99_P259841	TC395870	4.13903	0.00571151	0.0350179	FAS1 domain-containing protein	FAS1/BIgH3 domain profile.,Fasciclin domain,Four repeated domains in the Fasciclin I family of proteins, present in many other contexts.	homologue to UniRef100_Q06IA3 Cluster: Fasciclin-like protein FLA3; n=1; Triticum aestivum|Rep: Fasciclin-like protein FLA3 - Triticum aestivum (Wheat), partial (56%)	Triticum aestivum fasciclin-like protein FLA3 mRNA, complete cds [DQ872376]
A_99_P201311	TC405897	4.10526	0.00328315	0.0327899	Uncharacterized protein		homologue to UniRef100_Q40032 Cluster: BLT14.1 protein; n=1; Hordeum vulgare|Rep: BLT14.1 protein - Hordeum vulgare (Barley), complete
A_99_P196158	GD186604	4.08626	0.0372519	0.0496472	Alpha-gliadin		homologue to UniRef100_P18573 Cluster: Alpha/beta-gliadin MM1 precursor; n=1; Triticum aestivum|Rep: Alpha/beta-gliadin MM1 precursor - Triticum aestivum (Wheat), partial (39%)	FGAS020964 Triticum aestivum FGAS: Library 5 GATE 7 Triticum aestivum cDNA, mRNA sequence [CK209211]
A_99_P522392	TC441477	4.06192	0.0219405	0.0447388	Uncharacterized protein
A_99_P223756	TC371366	4.0528	0.0232698	0.0447388	Tubulin beta-5 chain (Beta-5-tubulin)		homologue to UniRef100_Q9ZRA8 Cluster: Tubulin beta-5 chain; n=3; Triticeae|Rep: Tubulin beta-5 chain - Triticum aestivum (Wheat), partial (45%)
A_99_P109590	TC393037	4.04102	0.0174037	0.0434123	Chalcone--flavanone isomerase		similar to UniRef100_A7PUA6 Cluster: Chromosome chr7 scaffold_31, whole genome shotgun sequence; n=1; Vitis vinifera|Rep: Chromosome chr7 scaffold_31, whole genome shotgun sequence - Vitis vinifera (Grape), partial (31%)	FGAS072927 Triticum aestivum FGAS: Library 2 Gate 3 Triticum aestivum cDNA, mRNA sequence [CV778518]
A_99_P504637	TC433759	4.03967	0.0377659	0.049757	glutathione transferase (EC 2.5.1.18)
A_99_P537737	TC447582	4.03806	0.00126872	0.0278714	RING-type E3 ubiquitin transferase (EC 2.3.2.27)
A_99_P235761	TC373897	4.0302	0.0120237	0.0402268	Triticain gamma (EC 3.4.22.-)	Cathepsin propeptide inhibitor domain (I29),Eukaryotic thiol (cysteine) proteases asparagine active site.,Eukaryotic thiol (cysteine) proteases cysteine active site.,Eukaryotic thiol (cysteine) proteases histidine active site.,Papain cysteine protease (C1	UniRef100_Q0WXG6 Cluster: Triticain gamma; n=1; Triticum aestivum|Rep: Triticain gamma - Triticum aestivum (Wheat), complete	Triticum aestivum mRNA for triticain gamma, complete cds [AB267409]
A_99_P324576	TC433318	4.02907	0.00302976	0.0327899	RNA helicase	Zinc finger C-x8-C-x5-C-x3-H type (and similar),Zinc finger C3H1-type profile.,zinc finger	similar to UniRef100_Q0JNY6 Cluster: Os01g0256800 protein; n=2; Oryza sativa Japonica Group|Rep: Os01g0256800 protein - Oryza sativa subsp. japonica (Rice), partial (5%)	CJ680410 Y.Ogihara unpublished cDNA library Wh_OKCS Triticum aestivum cDNA clone whok1g06 5', mRNA sequence [CJ680410]
A_99_P199846	TC406600	4.02583	0.0164483	0.0426448	UspA domain-containing protein		UniRef100_Q2TN84 Cluster: USP family protein; n=1; Triticum aestivum|Rep: USP family protein - Triticum aestivum (Wheat), complete
A_99_P459822	TC410428	4.0176	9.03778e-05	0	Hydrophobic polypeptide (Plasma membrane protein)		UniRef100_P68179 Cluster: Low temperature-induced protein lt101.1; n=3; Triticeae|Rep: Low temperature-induced protein lt101.1 - Hordeum vulgare (Barley), complete	Rep: Low temperature-induced protein lt101.1 - Hordeum vulgare (Barley), complete [TC318287]
A_99_P377207	TC427916	4.0072	0.0171794	0.0434123	Peptidase M20 dimerisation domain-containing protein	Peptidase dimerisation domain,Peptidase family M20/M25/M40,amidohydrolases: amidohydrolase
A_99_P243401	TC409307	3.99177	0.0188695	0.0445434	Uncharacterized protein	Glycosyl hydrolase family 3 C-terminal domain,Glycosyl hydrolase family 3 N terminal domain,Glycosyl hydrolase family 3 signature	homologue to UniRef100_Q8RWR5 Cluster: Beta-D-glucan exohydrolase; n=1; Triticum aestivum|Rep: Beta-D-glucan exohydrolase - Triticum aestivum (Wheat), partial (12%)
A_99_P154287	TC442126	3.98804	0.0274663	0.045966	RING-type domain-containing protein		weakly similar to UniRef100_Q3HTK5 Cluster: Pherophorin-C2 protein precursor; n=1; Chlamydomonas reinhardtii|Rep: Pherophorin-C2 protein precursor - Chlamydomonas reinhardtii, partial (4%)	CJ949683 Y. Ogihara unpublished cDNA library, whchul Triticum aestivum cDNA clone whchul27l23 5', mRNA sequence [CJ949683]
A_99_P167874	TC410851	3.97791	0.0260919	0.0459059	Uncharacterized protein		homologue to UniRef100_O24394 Cluster: PTACR7; n=1; Triticum aestivum|Rep: PTACR7 - Triticum aestivum (Wheat), partial (79%)	FGAS029959 Triticum aestivum FGAS: Library 6 CAP GATE 1 Triticum aestivum cDNA, mRNA sequence [CK217957]
A_99_P235716	CK167759	3.97715	0.00704529	0.0350179	Uncharacterized protein		homologue to UniRef100_P05167 Cluster: Thiol protease aleurain precursor; n=1; Hordeum vulgare|Rep: Thiol protease aleurain precursor - Hordeum vulgare (Barley), partial (23%)
A_99_P315421	TC415551	3.96826	0.00875596	0.0372803	Uncharacterized protein		similar to UniRef100_A7Q271 Cluster: Chromosome chr13 scaffold_45, whole genome shotgun sequence; n=1; Vitis vinifera|Rep: Chromosome chr13 scaffold_45, whole genome shotgun sequence - Vitis vinifera (Grape), partial (42%)	Rep: Chromosome chr13 scaffold_45, whole genome shotgun sequence - Vitis vinifera (Grape), partial (42%) [TC323212]
A_99_P253026	TC439465	3.9527	0.00983243	0.0384055	Leucine-rich repeat-containing N-terminal plant-type domain-containing protein		similar to UniRef100_A0T2T7 Cluster: FORL2; n=1; Triticum aestivum|Rep: FORL2 - Triticum aestivum (Wheat), partial (7%)	FGAS014200 Triticum aestivum FGAS: Library 4 Gate 8 Triticum aestivum cDNA, mRNA sequence [CK161629]
A_99_P465702	TC414029	3.94659	0.0135547	0.0408892	Uncharacterized protein		similar to UniRef100_A7Q271 Cluster: Chromosome chr13 scaffold_45, whole genome shotgun sequence; n=1; Vitis vinifera|Rep: Chromosome chr13 scaffold_45, whole genome shotgun sequence - Vitis vinifera (Grape), partial (42%)	Rep: Chromosome chr13 scaffold_45, whole genome shotgun sequence - Vitis vinifera (Grape), partial (42%) [TC321723]
A_99_P421932	TC416656	3.93317	0.0326456	0.048047	Allene oxide synthase	Cytochrome P450	homologue to UniRef100_Q9M4B1 Cluster: Allene oxide synthase; n=1; Hordeum vulgare|Rep: Allene oxide synthase - Hordeum vulgare (Barley), partial (38%)	Triticum aestivum allene oxide synthase (TaAOS) mRNA, complete cds [AY196004]
A_99_P236216	TC395749	3.90286	0.000445623	0	Genome assembly, chromosome: II		homologue to UniRef100_Q8GT50 Cluster: Apoplastic invertase 1; n=1; Hordeum vulgare|Rep: Apoplastic invertase 1 - Hordeum vulgare (Barley), partial (69%)
A_99_P158272	TC370432	3.8954	0.00697557	0.0350179	protein-serine/threonine phosphatase (EC 3.1.3.16)		similar to UniRef100_Q6IV73 Cluster: Protein phosphatase 2C; n=1; Zea mays|Rep: Protein phosphatase 2C - Zea mays (Maize), partial (64%)	FGAS023412 Triticum aestivum FGAS: Library 6 CAP GATE 1 Triticum aestivum cDNA, mRNA sequence [CK211562]
A_99_P531207	TC445026	3.89496	0.0267464	0.045966	#N/A		weakly similar to UniRef100_UPI0000EB0C0B Cluster: Cyclin-T1 (CycT1) (Cyclin-T).; n=1; Canis lupus familiaris|Rep: Cyclin-T1 (CycT1) (Cyclin-T). - Canis familiaris, partial (3%)	Rep: Cyclin-T1 (CycT1) (Cyclin-T). - Canis familiaris, partial (3%) [TC352024]
A_99_P456152	TC407853	3.86315	0.0106826	0.0395959	NOT2/NOT3/NOT5 C-terminal domain-containing protein		similar to UniRef100_Q0DNT4 Cluster: Os03g0736000 protein; n=1; Oryza sativa Japonica Group|Rep: Os03g0736000 protein - Oryza sativa subsp. japonica (Rice), partial (21%)	Rep: Os03g0736000 protein - Oryza sativa subsp. japonica (Rice), partial (21%) [TC315790]
A_99_P497477	CK157206	3.84422	0.00114234	0.0278714	#N/A		weakly similar to UniRef100_A7NQ99 Cluster: TPR repeat-containing protein; n=1; Roseiflexus castenholzii DSM 13941|Rep: TPR, partial (1%)	Rep: Small subunit ribosomal protein - Dendrocalamus strictus, partial (51%) [TC337816]
A_99_P339856	TC374021	3.84297	0.0012442	0.0278714	NFACT RNA-binding domain-containing protein
A_99_P431937	TC390065	3.83004	0.00209588	0.0317236	Peroxidase (EC 1.11.1.7)		weakly similar to UniRef100_Q43055 Cluster: Peroxidase; n=1; Populus sieboldii x Populus grandidentata|Rep: Peroxidase - Populus kitakamiensis (Aspen) (Populus sieboldii x Populusgrandidentata), partial (60%)	Rep: Peroxidase - Populus kitakamiensis (Aspen) (Populus sieboldii x Populusgrandidentata), partial (60%) [TC298387]
A_99_P535442	TC446724	3.78578	0.0324187	0.0478773	Saccharopine dehydrogenase (NAD(+), L-glutamate-forming)		homologue to UniRef100_Q8GTD2 Cluster: Saccharopin dehydrogenase-like protein; n=1; Hordeum vulgare subsp. vulgare|Rep: Saccharopin dehydrogenase-like protein - Hordeum vulgare var. distichum (Two-rowed barley), partial (24%)	Rep: Saccharopin dehydrogenase-like protein - Hordeum vulgare var. distichum (Two-rowed barley), partial (24%) [TC353674]
A_99_P519472	CV064918	3.78243	0.00193623	0.0317236	Nascent polypeptide-associated complex subunit beta		similar to UniRef100_Q6DQ93 Cluster: BTF3b-like transcription factor; n=1; Musa acuminata|Rep: BTF3b-like transcription factor - Musa acuminata (Banana), partial (66%)	Rep: BTF3b-like transcription factor - Musa acuminata (Banana), partial (77%) [TC347384]
A_99_P230566	CK165938	3.77595	0.00548231	0.0334075	5-methyltetrahydropteroyltriglutamate--homocysteine S-methyltransferase (EC 2.1.1.14)		homologue to UniRef100_A6XMY7 Cluster: Cobalamin-independent methionine synthase; n=1; Triticum monococcum|Rep: Cobalamin-independent methionine synthase - Triticum monococcum (Einkorn wheat) (Small spelt), partial (57%)
A_99_P354726	TC430873	3.76181	0.024896	0.0456695	FAD-binding PCMH-type domain-containing protein	Berberine and berberine like,FAD binding domain,PCMH-type FAD-binding domain profile.	weakly similar to UniRef100_Q5TIW5 Cluster: Pollen allergen Tri a 4 precursor; n=1; Triticum aestivum|Rep: Pollen allergen Tri a 4 precursor - Triticum aestivum (Wheat), partial (25%)	Rep: Pollen allergen Tri a 4 precursor - Triticum aestivum (Wheat), partial (25%) [TC338100]
A_99_P265046	TC407953	3.75413	0.00854475	0.0372803	Uncharacterized protein		similar to UniRef100_Q4W8R0 Cluster: Fructan exohydrolase; n=1; Triticum aestivum|Rep: Fructan exohydrolase - Triticum aestivum (Wheat), partial (41%)	Rep: Fructan exohydrolase - Triticum aestivum (Wheat), partial (41%) [TC315878]
A_99_P213796	TC447358	3.75322	0.00334561	0.0327899	GTD-binding domain-containing protein
A_99_P248061	TC426917	3.7477	0.0156244	0.0426448	Enoyl reductase (ER) domain-containing protein		weakly similar to UniRef100_A7QAY4 Cluster: Chromosome chr5 scaffold_72, whole genome shotgun sequence; n=1; Vitis vinifera|Rep: Chromosome chr5 scaffold_72, whole genome shotgun sequence - Vitis vinifera (Grape), partial (45%)	Rep: Chromosome chr5 scaffold_72, whole genome shotgun sequence - Vitis vinifera (Grape), partial (45%) [TC334280]
A_99_P004081	TC442951	3.74477	0.00896645	0.0372803	Uncharacterized protein		;	KUCD01_13_F06_T3 WSWR cDNA library Triticum aestivum cDNA, mRNA sequence [DN949150]
A_99_P033984	BQ242885	3.74177	0.0294901	0.0464524	#N/A		similar to UniRef100_P93692 Cluster: Serpin; n=2; Triticum aestivum|Rep: Serpin - Triticum aestivum (Wheat), partial (28%)	TaE15022B05F TaE15 Triticum aestivum cDNA clone TaE15022B05F, mRNA sequence [BQ242885]
A_99_P570312	TC459890	3.74016	0.028057	0.0464524	#N/A	Cysteine-rich TM module stress tolerance
A_99_P200194	TC438751	3.70714	0.0260653	0.0459059	#N/A
A_99_P210586	TC376058	3.70304	0.00757161	0.0362135	Uncharacterized protein		similar to UniRef100_Q6F2V2 Cluster: Expressed protein; n=1; Oryza sativa Japonica Group|Rep: Expressed protein - Oryza sativa subsp. japonica (Rice), partial (65%)	Rep: Expressed protein - Oryza sativa subsp. japonica (Rice), partial (65%) [TC284621]
A_99_P211881	TC398344	3.69106	0.002327	0.0317236	Hydrophobic polypeptide (Plasma membrane protein)		UniRef100_P68179 Cluster: Low temperature-induced protein lt101.1; n=3; Triticeae|Rep: Low temperature-induced protein lt101.1 - Hordeum vulgare (Barley), complete	Rep: Low temperature-induced protein lt101.1 - Hordeum vulgare (Barley), complete [TC306473]
A_99_P215881	TC389737	3.65476	0.0086788	0.0372803	Auxin-repressed protein		similar to UniRef100_A5JSU3 Cluster: Auxin-repressed protein; n=1; Sesbania drummondii|Rep: Auxin-repressed protein - Sesbania drummondii, partial (66%)	Rep: Auxin-repressed protein - Sesbania drummondii, partial (66%) [TC298080]
A_99_P258776	TC434821	3.65321	0.0373292	0.0496472	Uncharacterized protein
A_99_P153887	TC415456	3.61055	0.0190025	0.0445434	#N/A		weakly similar to UniRef100_Q7RWB0 Cluster: Predicted protein; n=1; Neurospora crassa|Rep: Predicted protein - Neurospora crassa, partial (3%)	CJ925158 Y. Ogihara unpublished cDNA library, whchan Triticum aestivum cDNA clone whchan26m03 5', mRNA sequence [CJ925158]
A_99_P114585	CA499967	3.60777	0.0088966	0.0372803	Uncharacterized protein		similar to UniRef100_Q10MT4 Cluster: Expressed protein; n=1; Oryza sativa Japonica Group|Rep: Expressed protein - Oryza sativa subsp. japonica (Rice), partial (13%)	WHE4013_H01_O01ZT Wheat meiotic anther cDNA library Triticum aestivum cDNA clone WHE4013_H01_O01, mRNA sequence [CA499967]
A_99_P225546	TC405063	3.58623	0.0227977	0.0447388	Peroxidase (EC 1.11.1.7)	Haem peroxidase superfamily signature,Peroxidase,Peroxidases active site signature.,Peroxidases proximal heme-ligand signature.,Plant heme peroxidase family profile.,Plant peroxidase signature	UniRef100_Q5I3F6 Cluster: Peroxidase 2; n=1; Triticum monococcum|Rep: Peroxidase 2 - Triticum monococcum (Einkorn wheat) (Small spelt), partial (59%)	FGAS057795 Triticum aestivum FGAS: Library 2 Gate 3 Triticum aestivum cDNA, mRNA sequence [CV763406]
A_99_P426532	TC457523	3.57237	0.0207556	0.0446307	Chlorophyll a-b binding protein, chloroplastic		homologue to UniRef100_Q05855 Cluster: Peroxidase precursor; n=1; Triticum aestivum|Rep: Peroxidase precursor - Triticum aestivum (Wheat), partial (11%)	T.aestivum pox2 gene [X85228]
A_99_P313521	TC421264	3.56292	0.00106194	0.0278714	#N/A		;	Rep: Predicted protein - Physcomitrella patens subsp. patens, partial (5%) [TC323165]
A_99_P528492	TC443944	3.55358	0.0147434	0.041867	FAS1 domain-containing protein		weakly similar to UniRef100_Q06I91 Cluster: Fasciclin-like protein FLA15; n=1; Triticum aestivum|Rep: Fasciclin-like protein FLA15 - Triticum aestivum (Wheat), partial (8%)	FGAS019049 Triticum aestivum FGAS: Library 5 GATE 7 Triticum aestivum cDNA, mRNA sequence [CK207427]
A_99_P167859	TC413193	3.55321	0.0125377	0.0408892	Cysteine proteinase inhibitor		homologue to UniRef100_Q9FS06 Cluster: Cysteine proteinase inhibitor; n=1; Triticum aestivum|Rep: Cysteine proteinase inhibitor - Triticum aestivum (Wheat), partial (95%)	FGAS065813 Triticum aestivum FGAS: Library 2 Gate 3 Triticum aestivum cDNA, mRNA sequence [CV771420]
A_99_P509482	TC435858	3.5525	0.018619	0.0445434	Fe2OG dioxygenase domain-containing protein		similar to UniRef100_Q84TC2 Cluster: 2-oxoglutarate-dependent oxygenase; n=1; Zea mays|Rep: 2-oxoglutarate-dependent oxygenase - Zea mays (Maize), partial (41%)	Rep: 2-oxoglutarate-dependent oxygenase - Zea mays (Maize), partial (41%) [TC343036]
A_99_P424807	TC384595	3.54866	0.0116137	0.0402268	Exostosin GT47 domain-containing protein	Exostosin family
A_99_P228291	TC372976	3.54327	0.00535252	0.0334075	Non-specific lipid-transfer protein		homologue to UniRef100_Q42842 Cluster: Non-specific lipid-transfer protein 4.3 precursor; n=1; Hordeum vulgare|Rep: Non-specific lipid-transfer protein 4.3 precursor - Hordeum vulgare (Barley), complete	Rep: Non-specific lipid-transfer protein 4.3 precursor - Hordeum vulgare (Barley), complete [TC281542]
A_99_P206456	TC457241	3.54187	0.0384725	0.049757	Uncharacterized protein		homologue to UniRef100_Q40048 Cluster: ORF1 protein; n=1; Hordeum vulgare|Rep: ORF1 protein - Hordeum vulgare (Barley), complete	Rep: ORF1 protein - Hordeum vulgare (Barley), complete [TC363893]
A_99_P245896	CA665843	3.53796	0.0280692	0.0464524	Glucan endo-1,3-beta-D-glucosidase	Glycosyl hydrolases family 17	weakly similar to UniRef100_O65189 Cluster: Glucan endo-1,3-beta-glucosidase isoenzyme I; n=1; Hordeum vulgare|Rep: Glucan endo-1,3-beta-glucosidase isoenzyme I - Hordeum vulgare (Barley), partial (13%)	Rep: Beta-1,3-glucanase - Triticum aestivum (Wheat), partial (66%) [TC291895]
A_99_P282936	CA717368	3.5378	0.00259347	0.0327899	Uncharacterized protein		similar to UniRef100_Q94J20 Cluster: Lipoprotein-like; n=2; Oryza sativa|Rep: Lipoprotein-like - Oryza sativa subsp. japonica (Rice), partial (40%)	Rep: Lipoprotein-like - Oryza sativa subsp. japonica (Rice), partial (65%) [TC296998]
A_99_P254016	CK198257	3.53403	0.0286609	0.0464524	Uncharacterized protein	Caffeate O-methyltransferase (COMT) family profile.,Dimerisation domain,O-methyltransferase	;	Rep: O-methyltransferase - Oryza sativa subsp. japonica (Rice), partial (26%) [TC306034]
A_99_P382312	TC459085	3.53162	0.0195849	0.0445434	Protein kinase domain-containing protein
A_99_P017169	TC408998	3.52566	0.0272918	0.045966	Calcium uniporter protein		similar to UniRef100_A7NXX4 Cluster: Chromosome chr6 scaffold_3, whole genome shotgun sequence; n=1; Vitis vinifera|Rep: Chromosome chr6 scaffold_3, whole genome shotgun sequence - Vitis vinifera (Grape), partial (46%)	BJ313648 Y. Ogihara unpublished cDNA library, Wh_yf Triticum aestivum cDNA clone whyf6k02 5', mRNA sequence [BJ313648]
A_99_P446092	TC400964	3.52467	0.0107412	0.0395959	Rhodanese domain-containing protein		similar to UniRef100_Q0INM9 Cluster: Os12g0428000 protein; n=2; Oryza sativa Japonica Group|Rep: Os12g0428000 protein - Oryza sativa subsp. japonica (Rice), partial (65%)	Rep: Os12g0428000 protein - Oryza sativa subsp. japonica (Rice), partial (65%) [TC308997]
A_99_P432202	TC390258	3.52286	0.0162736	0.0426448	Uncharacterized protein
A_99_P407792	TC369877	3.52111	0.00963165	0.0384055	FAD-binding PCMH-type domain-containing protein		homologue to UniRef100_Q0IXV0 Cluster: Os10g0397400 protein; n=3; Oryza sativa|Rep: Os10g0397400 protein - Oryza sativa subsp. japonica (Rice), partial (76%)	Rep: Os10g0397400 protein - Oryza sativa subsp. japonica (Rice), partial (76%) [TC278422]
A_99_P456577	TC454620	3.51372	0.0108968	0.0395959	#N/A
A_99_P523827	TC442001	3.51372	0.00450258	0.0334075	Glycosyltransferase (EC 2.4.1.-)
A_99_P152117	TC422070	3.50746	0.0130053	0.0408892	Uncharacterized protein			CJ835344 Y. Ogihara unpublished cDNA library, whatlal Triticum aestivum cDNA clone whatlal8p06 5', mRNA sequence [CJ835344]
A_99_P448817	TC402824	3.50493	0.013336	0.0408892	FAS1 domain-containing protein		homologue to UniRef100_Q06I91 Cluster: Fasciclin-like protein FLA15; n=1; Triticum aestivum|Rep: Fasciclin-like protein FLA15 - Triticum aestivum (Wheat), partial (65%)	Rep: Fasciclin-like protein FLA15 - Triticum aestivum (Wheat), partial (65%) [TC310842]
A_99_P199296	TC445932	3.49869	0.0289739	0.0464524	Uncharacterized protein		similar to UniRef100_A9TQW5 Cluster: Predicted protein; n=1; Physcomitrella patens subsp. patens|Rep: Predicted protein - Physcomitrella patens subsp. patens, partial (11%)
A_99_P386067	TC447223	3.49555	0.0145998	0.041867	PRONE domain-containing protein	PRONE (Plant-specific Rop nucleotide exchanger),PRONE domain profile.
A_99_P140428	TC373897	3.48134	0.0135669	0.0408892	Triticain gamma (EC 3.4.22.-)	Cathepsin propeptide inhibitor domain (I29),Eukaryotic thiol (cysteine) proteases asparagine active site.,Eukaryotic thiol (cysteine) proteases cysteine active site.,Eukaryotic thiol (cysteine) proteases histidine active site.,Papain cysteine protease (C1	UniRef100_Q0WXG6 Cluster: Triticain gamma; n=1; Triticum aestivum|Rep: Triticain gamma - Triticum aestivum (Wheat), complete	Triticum aestivum mRNA for triticain gamma, complete cds [AB267409]
A_99_P538787	TC447991	3.47904	0.0279134	0.0464524	Thioredoxin-like fold domain-containing protein
A_99_P136455	TC446839	3.47673	0.0359794	0.0491849	tryptophan synthase (EC 4.2.1.20)	Pyridoxal-phosphate dependent enzyme	similar to UniRef100_A7PAJ2 Cluster: Chromosome chr14 scaffold_9, whole genome shotgun sequence; n=1; Vitis vinifera|Rep: Chromosome chr14 scaffold_9, whole genome shotgun sequence - Vitis vinifera (Grape), partial (47%)	Triticum aestivum clone wdk2c.pk005.o10:fis, full insert mRNA sequence [BT008980]
A_99_P324571	TC412892	3.47441	0.00481302	0.0334075	RNA helicase		similar to UniRef100_Q0JNY6 Cluster: Os01g0256800 protein; n=2; Oryza sativa Japonica Group|Rep: Os01g0256800 protein - Oryza sativa subsp. japonica (Rice), partial (39%)	Rep: Os01g0256800 protein - Oryza sativa subsp. japonica (Rice), partial (39%) [TC320618]
A_99_P448692	TC402753	3.46545	0.00491835	0.0334075	Uncharacterized protein	Protein of unknown function (DUF3615)	weakly similar to UniRef100_A7P9B1 Cluster: Chromosome chr3 scaffold_8, whole genome shotgun sequence; n=1; Vitis vinifera|Rep: Chromosome chr3 scaffold_8, whole genome shotgun sequence - Vitis vinifera (Grape), partial (27%)	Rep: Chromosome chr3 scaffold_8, whole genome shotgun sequence - Vitis vinifera (Grape), partial (27%) [TC310773]
A_99_P157267	TC370729	3.44237	9.40296e-05	0	glutathione transferase (EC 2.5.1.18)		UniRef100_Q8GTB8 Cluster: Glutathione transferase F5; n=1; Triticum aestivum|Rep: Glutathione transferase F5 - Triticum aestivum (Wheat), complete	FGAS081165 Triticum aestivum FGAS: Library 3 Gate 6 Triticum aestivum cDNA, mRNA sequence [DR735495]
A_99_P417597	TC378630	3.43267	0.0263789	0.0459059	Uncharacterized protein		similar to UniRef100_Q0DGM2 Cluster: Os05g0524100 protein; n=1; Oryza sativa Japonica Group|Rep: Os05g0524100 protein - Oryza sativa subsp. japonica (Rice), partial (25%)	Rep: Os05g0524100 protein - Oryza sativa subsp. japonica (Rice), partial (25%) [TC287153]
A_99_P197031	TC410989	3.43122	0.0333658	0.048047	Ubiquitin-like domain-containing protein		similar to UniRef100_A9RJI9 Cluster: Predicted protein; n=1; Physcomitrella patens subsp. patens|Rep: Predicted protein - Physcomitrella patens subsp. patens, partial (74%)	Rep: Predicted protein - Physcomitrella patens subsp. patens, partial (74%) [TC318818]
A_99_P006176	TC425427	3.4266	0.00284386	0.0327899	Uncharacterized protein		similar to UniRef100_Q94F43 Cluster: AT3g47831/T23J7; n=1; Arabidopsis thaliana|Rep: AT3g47831/T23J7 - Arabidopsis thaliana (Mouse-ear cress), partial (68%)	BJ222414 Y. Ogihara unpublished cDNA library, Wh_dL Triticum aestivum cDNA clone whdl13f01 5', mRNA sequence [BJ222414]
A_99_P153922	TC458144	3.40982	0.0250056	0.0456695	#N/A			CJ925964 Y. Ogihara unpublished cDNA library, whchan Triticum aestivum cDNA clone whchan28j24 5', mRNA sequence [CJ925964]
A_99_P064680	TC434217	3.40658	0.02049	0.0445434	Uncharacterized protein			CJ718480 Y.Ogihara unpublished cDNA library Wh_VWD Triticum aestivum cDNA clone whvd19o17 5', mRNA sequence [CJ718480]
A_99_P560262	TC456119	3.3987	0.0086703	0.0372803	Sucrose:fructan 6-fructosyltransferase	Glycosyl hydrolases family 32,Glycosyl hydrolases family 32 C terminal,Glycosyl hydrolases family 32 N-terminal domain	homologue to UniRef100_Q8W431 Cluster: Sucrose:fructan 6-fructosyltransferase; n=5; Triticeae|Rep: Sucrose:fructan 6-fructosyltransferase - Triticum aestivum (Wheat), partial (5%)
A_99_P213276	TC382072	3.38391	0.0177565	0.0442292	Genome assembly, chromosome: II		weakly similar to UniRef100_A7PYX8 Cluster: Chromosome chr4 scaffold_39, whole genome shotgun sequence; n=1; Vitis vinifera|Rep: Chromosome chr4 scaffold_39, whole genome shotgun sequence - Vitis vinifera (Grape), partial (38%)	Rep: Chromosome chr4 scaffold_39, whole genome shotgun sequence - Vitis vinifera (Grape), partial (35%) [TC290573]
A_99_P455397	TC407355	3.38158	0.0233639	0.0447388	Major facilitator superfamily (MFS) profile domain-containing protein	Major facilitator superfamily (MFS) profile.,SP: MFS transporter, sugar porter (SP) family,Sugar (and other) transporter,Sugar transport proteins signature 1.,Sugar transport proteins signature 2.,Sugar transporter signature	similar to UniRef100_Q6B4G9 Cluster: Monosaccharide transport protein 1; n=1; Zea mays|Rep: Monosaccharide transport protein 1 - Zea mays (Maize), partial (24%)	Rep: Monosaccharide transport protein 1 - Zea mays (Maize), partial (24%) [TC315298]
A_99_P298901	TC433188	3.37552	0.014026	0.0408892	Alpha/beta hydrolase fold-3 domain-containing protein		weakly similar to UniRef100_A7P9G6 Cluster: Chromosome chr3 scaffold_8, whole genome shotgun sequence; n=1; Vitis vinifera|Rep: Chromosome chr3 scaffold_8, whole genome shotgun sequence - Vitis vinifera (Grape), partial (11%)	Rep: Chromosome chr3 scaffold_8, whole genome shotgun sequence - Vitis vinifera (Grape), partial (11%) [TC340400]
A_99_P112495	TC387740	3.3702	0.00479492	0.0334075	ULP_PROTEASE domain-containing protein		weakly similar to UniRef100_Q93GZ5 Cluster: Non-ribosomal peptide synthetase; n=1; Streptomyces avermitilis|Rep: Non-ribosomal peptide synthetase - Streptomyces avermitilis, partial (3%)	FGAS019057 Triticum aestivum FGAS: Library 5 GATE 7 Triticum aestivum cDNA, mRNA sequence [CK207434]
A_99_P259111	TC387877	3.36802	0.031621	0.0478773	Uncharacterized protein	Rabaptin-like protein	similar to UniRef100_Q9M4C6 Cluster: VIP1 protein; n=1; Avena fatua|Rep: VIP1 protein - Avena fatua (Wild oats), complete	FGAS081905 Triticum aestivum FGAS: Library 5 GATE 7 Triticum aestivum cDNA, mRNA sequence [DR736535]
A_99_P054634	TC396278	3.36508	0.0109233	0.0395959	Uncharacterized protein		weakly similar to UniRef100_A0TWY6 Cluster: LigA; n=1; Burkholderia cenocepacia MC0-3|Rep: LigA - Burkholderia cenocepacia MC0-3, partial (3%)	CJ776371 Y. Ogihara unpublished cDNA library, whatl Triticum aestivum cDNA clone whatl1k23 5', mRNA sequence [CJ776371]
A_99_P367987	TC416851	3.3614	0.0285337	0.0464524	#N/A	Protein kinase domain,Protein kinase domain profile.	similar to UniRef100_Q40126 Cluster: Fen protein; n=1; Solanum pimpinellifolium|Rep: Fen protein - Solanum pimpinellifolium (Currant tomato) (Lycopersiconpimpinellifolium), partial (9%)	Rep: Fen protein - Solanum pimpinellifolium (Currant tomato) (Lycopersiconpimpinellifolium), partial (9%) [TC288203]
A_99_P214816	TC407261	3.36034	0.023209	0.0447388	Uncharacterized protein		homologue to UniRef100_Q43493 Cluster: Structural protein; n=1; Hordeum vulgare|Rep: Structural protein - Hordeum vulgare (Barley), partial (97%)
A_99_P339861	TC374021	3.35958	0.00128648	0.0278714	NFACT RNA-binding domain-containing protein
A_99_P486982	TC457523	3.3594	0.0258306	0.0459059	Chlorophyll a-b binding protein, chloroplastic		homologue to UniRef100_Q05855 Cluster: Peroxidase precursor; n=1; Triticum aestivum|Rep: Peroxidase precursor - Triticum aestivum (Wheat), partial (20%)	T.aestivum pox2 gene [X85228]
A_99_P199286	TC435853	3.35168	0.0320036	0.0478773	Zf-met2 domain-containing protein		similar to UniRef100_A5HB54 Cluster: Bimodular protein; n=1; Medicago sativa subsp. falcata|Rep: Bimodular protein - Medicago falcata (Sickle medic), partial (50%)
A_99_P075340	TC377583	3.34456	0.00428756	0.0327899	Uncharacterized protein		homologue to UniRef100_A2Z0C0 Cluster: Probable protein arginine N-methyltransferase 1; n=2; Oryza sativa|Rep: Probable protein arginine N-methyltransferase 1 - Oryza sativa subsp. indica (Rice), partial (80%)	FGAS082136 Triticum aestivum FGAS: Library 5 GATE 7 Triticum aestivum cDNA, mRNA sequence [DR736766]
A_99_P501472	TC432345	3.33797	0.00651157	0.0350179	#N/A		similar to UniRef100_Q59FR9 Cluster: Fibroblast growth factor 11 variant; n=1; Homo sapiens|Rep: Fibroblast growth factor 11 variant - Homo sapiens (Human), partial (5%)	Rep: Fibroblast growth factor 11 variant - Homo sapiens (Human), partial (5%) [TC339546]
A_99_P458632	TC426510	3.32771	0.00875636	0.0372803	Uncharacterized protein	Lipoxygenase,Lipoxygenase homology 2 (beta barrel) domain,Lipoxygenase iron-binding catalytic domain profile.,Lipoxygenase signature,Lipoxygenases iron-binding region signature 2.,Plant lipoxygenase signature	similar to UniRef100_A1XCI1 Cluster: Lipoxygenase; n=1; Zea mays|Rep: Lipoxygenase - Zea mays (Maize), partial (6%)	CJ732955 Y.Ogihara unpublished cDNA library Wh_SH Triticum aestivum cDNA clone whsh11j12 5', mRNA sequence [CJ732955]
A_99_P200536	TC421510	3.31987	0.010873	0.0395959	Uncharacterized protein		similar to UniRef100_A7PBP1 Cluster: Chromosome chr16 scaffold_10, whole genome shotgun sequence; n=1; Vitis vinifera|Rep: Chromosome chr16 scaffold_10, whole genome shotgun sequence - Vitis vinifera (Grape), partial (14%)	Rep: Chromosome chr16 scaffold_10, whole genome shotgun sequence - Vitis vinifera (Grape), partial (14%) [TC328995]
A_99_P512602	TC437216	3.30324	0.022163	0.0447388	#N/A
A_99_P535782	BQ166249	3.29873	0.014257	0.0408892	Thioredoxin-like fold domain-containing protein		homologue to UniRef100_Q5NCM0 Cluster: Leucine rich repeat containing 16; n=2; Mus musculus|Rep: Leucine rich repeat containing, partial (1%)
A_99_P422532	TC451860	3.29277	0.027035	0.045966	Peroxidase (EC 1.11.1.7)		homologue to UniRef100_Q05855 Cluster: Peroxidase precursor; n=1; Triticum aestivum|Rep: Peroxidase precursor - Triticum aestivum (Wheat), complete	T.aestivum pox2 gene [X85228]
A_99_P431522	TC389737	3.29239	0.0126178	0.0408892	Auxin-repressed protein		similar to UniRef100_A5JSU3 Cluster: Auxin-repressed protein; n=1; Sesbania drummondii|Rep: Auxin-repressed protein - Sesbania drummondii, partial (66%)	Rep: Auxin-repressed protein - Sesbania drummondii, partial (66%) [TC298080]
A_99_P232481		3.28802	0.0309151	0.0475854	#N/A			Rep: Glycine-rich RNA-binding protein 2 - Sorghum bicolor (Sorghum) (Sorghum vulgare), partial (67%) [TC338174]
A_99_P533122	TC445888	3.28344	0.0287433	0.0464524	Uncharacterized protein		homologue to UniRef100_Q8LPA7 Cluster: Cold shock protein-1; n=1; Triticum aestivum|Rep: Cold shock protein-1 - Triticum aestivum (Wheat), partial (45%)	Rep: Cold shock protein-1 - Triticum aestivum (Wheat), partial (45%) [TC352754]
A_99_P509832	CA690482;CK198184;TC436038;TC451860;TC457523	3.28136	0.0192761	0.0445434	#N/A		homologue to UniRef100_Q05855 Cluster: Peroxidase precursor; n=1; Triticum aestivum|Rep: Peroxidase precursor - Triticum aestivum (Wheat), partial (11%)	T.aestivum pox2 gene [X85228]
A_99_P225401	TC382719;TC451860	3.28105	0.0213142	0.0446307	#N/A		homologue to UniRef100_Q05855 Cluster: Peroxidase precursor; n=1; Triticum aestivum|Rep: Peroxidase precursor - Triticum aestivum (Wheat), complete	T.aestivum pox2 gene [X85228]
A_99_P445424	TC404471	3.27246	0.0201714	0.0445434	Uncharacterized protein		similar to UniRef100_Q43662 Cluster: Wali2 protein; n=1; Triticum aestivum|Rep: Wali2 protein - Triticum aestivum (Wheat), partial (14%)	Rep: Wali2 protein - Triticum aestivum (Wheat), partial (14%) [TC308539]
A_99_P132395	TC408002	3.26952	0.0101339	0.0384055	Uncharacterized protein		similar to UniRef100_A7R7N6 Cluster: Chromosome undetermined scaffold_1901, whole genome shotgun sequence; n=1; Vitis vinifera|Rep: Chromosome undetermined scaffold_1901, whole genome shotgun sequence - Vitis vinifera (Grape), partial (16%)	Rep: Chromosome undetermined scaffold_1901, whole genome shotgun sequence - Vitis vinifera (Grape), partial (16%) [TC315904]
A_99_P185892	TC373640;TC379342;TC405063;TC459944	3.269	0.00729099	0.0350179	#N/A		UniRef100_Q5I3F6 Cluster: Peroxidase 2; n=1; Triticum monococcum|Rep: Peroxidase 2 - Triticum monococcum (Einkorn wheat) (Small spelt), partial (59%)	FGAS057795 Triticum aestivum FGAS: Library 2 Gate 3 Triticum aestivum cDNA, mRNA sequence [CV763406]
A_99_P449492	TC403339	3.26503	0.0237549	0.0452406	CYSTM domain-containing protein
A_99_P478852	TC421510	3.26327	0.00503375	0.0334075	Uncharacterized protein		similar to UniRef100_A7PBP1 Cluster: Chromosome chr16 scaffold_10, whole genome shotgun sequence; n=1; Vitis vinifera|Rep: Chromosome chr16 scaffold_10, whole genome shotgun sequence - Vitis vinifera (Grape), partial (14%)	Rep: Chromosome chr16 scaffold_10, whole genome shotgun sequence - Vitis vinifera (Grape), partial (14%) [TC328995]
A_99_P254361	TC369540	3.25531	0.00769925	0.0362135	allene-oxide cyclase (EC 5.3.99.6)	Allene oxide cyclase	homologue to UniRef100_Q711R0 Cluster: Allene oxide cyclase precursor; n=1; Hordeum vulgare|Rep: Allene oxide cyclase precursor - Hordeum vulgare (Barley), partial (78%)	Rep: Allene oxide cyclase precursor - Hordeum vulgare (Barley), partial (78%) [TC278073]
A_99_P296161	CK196986;TC385507;TC445778	3.2495	0.00428906	0.0327899	#N/A		homologue to UniRef100_A5NM07 Cluster: Inner-membrane translocator precursor; n=1; Methylobacterium sp. 4-46|Rep: Inner-membrane, partial (3%)	Rep: Expressed protein - Oryza sativa subsp. japonica (Rice), partial (24%) [TC293936]
A_99_P104510	TC393660;TC446611	3.24744	0.0273883	0.045966	#N/A		weakly similar to UniRef100_Q0JLM7 Cluster: Os01g0588700 protein; n=1; Oryza sativa Japonica Group|Rep: Os01g0588700 protein - Oryza sativa subsp. japonica (Rice), partial (25%)	G118.120A12F010725 G118 Triticum aestivum cDNA clone G118120A12, mRNA sequence [CD892124]
A_99_P218306	TC429530	3.24178	0.000604402	0.0278714	glutathione transferase (EC 2.5.1.18)	Glutathione S-transferase, C-terminal domain,Glutathione S-transferase, N-terminal domain,Soluble glutathione S-transferase C-terminal domain profile.,Soluble glutathione S-transferase N-terminal domain profile.	homologue to UniRef100_Q8GTB8 Cluster: Glutathione transferase F5; n=1; Triticum aestivum|Rep: Glutathione transferase F5 - Triticum aestivum (Wheat), partial (40%)	Rep: Glutathione transferase F5 - Triticum aestivum (Wheat), partial (40%) [TC336788]
A_99_P498362	TC431003	3.23993	0.0287087	0.0464524	Glyceraldehyde-3-phosphate dehydrogenase (EC 1.2.1.-)		UniRef100_P26517 Cluster: Glyceraldehyde-3-phosphate dehydrogenase, cytosolic; n=3; Hordeum vulgare|Rep: Glyceraldehyde-3-phosphate dehydrogenase, cytosolic - Hordeum vulgare (Barley), partial (62%)	Rep: Glyceraldehyde-3-phosphate dehydrogenase, cytosolic - Hordeum vulgare (Barley), partial (62%) [TC338220]
A_99_P501257	TC432277	3.23044	0.0155756	0.0426448	Uncharacterized protein		UniRef100_Q6BDB3 Cluster: Plasma membrane protein 3; n=1; Leymus chinensis|Rep: Plasma membrane protein 3 - Leymus chinensis, partial (98%)	Rep: Plasma membrane protein 3 - Leymus chinensis, partial (98%) [TC339474]
A_99_P178459	TC385385;TC391257;TC437554;TC448487	3.22391	0.0294359	0.0464524	#N/A		homologue to UniRef100_Q9LLB8 Cluster: Exoglucanase precursor; n=1; Zea mays|Rep: Exoglucanase precursor - Zea mays (Maize), partial (6%)	wr1.pk0132.e4 wr1 Triticum aestivum cDNA clone wr1.pk0132.e4 5' end, mRNA sequence [CA611706]
A_99_P051521	TC441058	3.21859	0.0364427	0.0491849	Uncharacterized protein	Dehydrogenase E1 component,PDH_E1_alph_y: pyruvate dehydrogenase (acetyl-transferring) E1 component, alpha subunit	weakly similar to UniRef100_A7PXW4 Cluster: Chromosome chr15 scaffold_37, whole genome shotgun sequence; n=1; Vitis vinifera|Rep: Chromosome chr15 scaffold_37, whole genome shotgun sequence - Vitis vinifera (Grape), partial (24%)
A_99_P502907	TC432973	3.2137	0.020682	0.0446307	Proteasome subunit alpha type		homologue to UniRef100_Q10QW8 Cluster: Proteasome subunit alpha type; n=1; Oryza sativa Japonica Group|Rep: Proteasome subunit alpha type - Oryza sativa subsp. japonica (Rice), partial (37%)	Rep: Proteasome subunit alpha type - Oryza sativa subsp. japonica (Rice), partial (37%) [TC340168]
A_99_P235826	CA658873;CA671065;CA671067;CA671300;CA672449	3.21197	0.0028041	0.0327899	#N/A	Eukaryotic thiol (cysteine) proteases asparagine active site.,Eukaryotic thiol (cysteine) proteases cysteine active site.,Eukaryotic thiol (cysteine) proteases histidine active site.,Papain cysteine protease (C1) family signature,Papain family cysteine pr	homologue to UniRef100_Q0WXG6 Cluster: Triticain gamma; n=1; Triticum aestivum|Rep: Triticain gamma - Triticum aestivum (Wheat), partial (39%)	Triticum aestivum mRNA for triticain gamma, complete cds [AB267409]
A_99_P059276	TC388894	3.20693	0.0121272	0.0402268	Uncharacterized protein		homologue to UniRef100_Q19NU5 Cluster: ORG4; n=1; Hordeum vulgare|Rep: ORG4 - Hordeum vulgare (Barley), complete	BRY_1312 BRY Triticum aestivum cDNA clone P31-1B, mRNA sequence [AW448750]
A_99_P448192	TC402456	3.20371	0.000670065	0.0278714	Uncharacterized protein		weakly similar to UniRef100_Q6CBU0 Cluster: Yarrowia lipolytica chromosome C of strain CLIB122 of Yarrowia lipolytica; n=1; Yarrowia lipolytica|Rep: Yarrowia lipolytica chromosome C of strain CLIB122 of Yarrowia lipolytica - Yarrowia lipolytica (Candida lipolytica), partial (6%)	Rep: Yarrowia lipolytica chromosome C of strain CLIB122 of Yarrowia lipolytica - Yarrowia lipolytica (Candida lipolytica), partial (6%) [TC310457]
A_99_P300466	TC434471	3.19864	0.00873859	0.0372803	Cysteine-rich transmembrane CYSTM domain-containing protein
A_99_P351271	TC410755;TC454715	3.19655	0.00742036	0.0350179	#N/A		similar to UniRef100_Q337E2 Cluster: Expressed protein; n=1; Oryza sativa Japonica Group|Rep: Expressed protein - Oryza sativa subsp. japonica (Rice), partial (12%)	Rep: Expressed protein - Oryza sativa subsp. japonica (Rice), partial (12%) [TC318593]
A_99_P439782	TC396195;TC435037	3.19549	0.0300263	0.0470877	#N/A		;	Rep: Small tumor anitgen t-ag - Simian virus 40 (SV40), partial (13%) [TC345571]
A_99_P538957	TC440411	3.18954	0.0110599	0.0395959	#N/A		weakly similar to UniRef100_Q2UI12 Cluster: Uncharacterized conserved protein; n=1; Aspergillus oryzae|Rep: Uncharacterized conserved protein - Aspergillus oryzae, partial (3%)
A_99_P257111	TC385600;TC415544	3.18341	0.0107341	0.0395959	#N/A	Protein of unknown function (DUF581)	similar to UniRef100_A8DB23 Cluster: Transport system permease protein; n=1; Methylobacterium populi BJ001|Rep: Transport system permease protein - Methylobacterium populi BJ001, partial (4%)
A_99_P199036	TC412227;TC456119	3.15157	0.033084	0.048047	#N/A		sucrose:fructan 6-fructosyltransferase [Triticum aestivum];	Triticum aestivum clone wdk1c.pk014.c11:fis, full insert mRNA sequence [BT008969]
A_99_P251621	TC392662	3.14302	0.0108525	0.0395959	Uncharacterized protein		similar to UniRef100_A2T582 Cluster: Rpr4901.2; n=1; Hordeum vulgare subsp. vulgare|Rep: Rpr4901.2 - Hordeum vulgare var. distichum (Two-rowed barley), complete	Rep: Rpr4901.2 - Hordeum vulgare var. distichum (Two-rowed barley), complete [TC300594]
A_99_P248201	TC410644	3.14249	0.019762	0.0445434	Fasciclin-like protein FLA15		UniRef100_Q06I91 Cluster: Fasciclin-like protein FLA15; n=1; Triticum aestivum|Rep: Fasciclin-like protein FLA15 - Triticum aestivum (Wheat), complete	Triticum aestivum fasciclin-like protein FLA15 mRNA, complete cds [DQ872388]
A_99_P296026	CV759229;CV759238;CV764916;TC413940	3.13341	0.00140075	0.0278714	#N/A		similar to UniRef100_Q10NL7 Cluster: Expressed protein; n=3; Oryza sativa|Rep: Expressed protein - Oryza sativa subsp. japonica (Rice), partial (46%)
A_99_P361326	TC403198	3.13106	0.0359667	0.0491849	3-methyl-2-oxobutanoate hydroxymethyltransferase (EC 2.1.2.11)		similar to UniRef100_A7PZJ7 Cluster: Chromosome chr15 scaffold_40, whole genome shotgun sequence; n=1; Vitis vinifera|Rep: Chromosome chr15 scaffold_40, whole genome shotgun sequence - Vitis vinifera (Grape), partial (46%)	Rep: Chromosome chr15 scaffold_40, whole genome shotgun sequence - Vitis vinifera (Grape), partial (46%) [TC311204]
A_99_P200166	CK215471;TC389693;TC420799;TC422600;TC431024	3.12333	0.00387987	0.0327899	#N/A		similar to UniRef100_Q9AYP4 Cluster: 40S ribosomal protein S10; n=4; Oryza sativa|Rep: 40S ribosomal protein S10 - Oryza sativa subsp. japonica (Rice), partial (90%)
A_99_P474872	TC419337	3.1227	0.00571941	0.0350179	Phytocyanin domain-containing protein
A_99_P537337	TC447414	3.11399	0.0169213	0.0434123	Peptidase A1 domain-containing protein	Xylanase inhibitor C-terminal	similar to UniRef100_A7UME5 Cluster: Xylanase inhibitor 801OS; n=1; Triticum aestivum|Rep: Xylanase inhibitor 801OS - Triticum aestivum (Wheat), partial (26%)	Rep: Xylanase inhibitor 801OS - Triticum aestivum (Wheat), partial (26%) [TC354398]
A_99_P247097		3.11381	0.00133716	0.0278714	#N/A
A_99_P557537	TC455123	3.10765	0.0168052	0.0434123	Carboxypeptidase (EC 3.4.16.-)
A_99_P311196	TC404555	3.10559	0.0225893	0.0447388	Prephenate dehydratase domain-containing protein
A_99_P217681		3.10542	0.0286855	0.0464524	#N/A
A_99_P444187	TC399503	3.10527	0.00589688	0.0350179	Uncharacterized protein		similar to UniRef100_A2T582 Cluster: Rpr4901.2; n=1; Hordeum vulgare subsp. vulgare|Rep: Rpr4901.2 - Hordeum vulgare var. distichum (Two-rowed barley), complete	Rep: Rpr4901.2 - Hordeum vulgare var. distichum (Two-rowed barley), complete [TC307605]
A_99_P257106	TC376612;TC385600;TC415544	3.09029	0.0140128	0.0408892	#N/A	Protein of unknown function (DUF581)	;	CJ708410 Y.Ogihara unpublished cDNA library Wh_V483 Triticum aestivum cDNA clone whv3n14n19 5', mRNA sequence [CJ708410]
A_99_P257666	TC370058;TC449340	3.07387	0.00160545	0.0317236	#N/A		weakly similar to UniRef100_A7P9B1 Cluster: Chromosome chr3 scaffold_8, whole genome shotgun sequence; n=1; Vitis vinifera|Rep: Chromosome chr3 scaffold_8, whole genome shotgun sequence - Vitis vinifera (Grape), partial (43%)	Rep: Chromosome chr3 scaffold_8, whole genome shotgun sequence - Vitis vinifera (Grape), partial (43%) [TC278610]
A_99_P272906	TC438290	3.06907	0.0229036	0.0447388	#N/A
A_99_P235806	TC396803	3.06745	0.0359966	0.0491849	Stem 28 kDa glycoprotein	HAD superfamily, subfamily IIIB (Acid phosphatase)
A_99_P540637	TC448687	3.06664	0.0159908	0.0426448	Uncharacterized protein		similar to UniRef100_A4S2T8 Cluster: Predicted protein; n=1; Ostreococcus lucimarinus CCE9901|Rep: Predicted protein - Ostreococcus lucimarinus (strain CCE9901), partial (4%)	Rep: Predicted protein - Physcomitrella patens subsp. patens, partial (16%) [TC355652]
A_99_P224641		3.0656	0.00279184	0.0327899	#N/A
A_99_P013019	TC387827	3.06422	0.0176962	0.0442292	Cellulose synthase (EC 2.4.1.12)	Cellulose synthase	homologue to UniRef100_Q6UDF1 Cluster: Cellulose synthase catalytic subunit 10; n=1; Zea mays|Rep: Cellulose synthase catalytic subunit 10 - Zea mays (Maize), partial (18%)	FGAS065041 Triticum aestivum FGAS: Library 2 Gate 3 Triticum aestivum cDNA, mRNA sequence [CV770648]
A_99_P359151	TC420186	3.05947	0.0172379	0.0434123	#N/A
A_99_P453622	TC406098	3.05712	0.021062	0.0446307	Uncharacterized protein
A_99_P352366	TC459120	3.0536	0.00205433	0.0317236	EF-hand domain-containing protein	EF-hand calcium-binding domain profile.,EF-hand calcium-binding domain.,EF-hand domain pair,EF-hand, calcium binding motif	similar to UniRef100_Q2R401 Cluster: EF hand family protein; n=1; Oryza sativa Japonica Group|Rep: EF hand family protein - Oryza sativa subsp. japonica (Rice), partial (69%)	Rep: EF hand family protein - Oryza sativa subsp. japonica (Rice), partial (69%) [TC365738]
A_99_P198511	CK206685	3.05207	0.0127192	0.0408892	Ribonucleoside-diphosphate reductase small chain		similar to UniRef100_A1A6K4 Cluster: At5g40942; n=1; Arabidopsis thaliana|Rep: At5g40942 - Arabidopsis thaliana (Mouse-ear cress), partial (29%)
A_99_P273706	BQ807133	3.04786	0.0217075	0.0447388	#N/A
A_99_P257346	TC392245	3.04133	0.0112186	0.0395959	ABC transporter domain-containing protein	Aminoacyl-transfer RNA synthetases class-II family profile.,Seryl-tRNA synthetase signature,serS: serine--tRNA ligase,tRNA synthetase class II core domain (G, H, P, S and T)	similar to UniRef100_Q9AT00 Cluster: Non-intrinsic ABC protein 11, chloroplast precursor; n=2; Arabidopsis|Rep: Non-intrinsic ABC protein 11, chloroplast precursor - Arabidopsis thaliana (Mouse-ear cress), partial (76%)	Rep: Non-intrinsic ABC protein 11, chloroplast precursor - Arabidopsis thaliana (Mouse-ear cress), partial (76%) [TC300515]
A_99_P209966	TC370775;TC421647	3.03925	0.0135838	0.0408892	#N/A		similar to UniRef100_Q9XEX8 Cluster: Remorin 1; n=1; Solanum lycopersicum|Rep: Remorin 1 - Solanum lycopersicum (Tomato) (Lycopersicon esculentum), partial (78%)
A_99_P198211	TC378716	3.03789	0.0154305	0.041867	Tubby-like F-box protein
A_99_P113540	TC456264	3.03361	0.0252679	0.0456695	Uncharacterized protein	Glucose/ribitol dehydrogenase family signature,Short-chain dehydrogenase/reductase (SDR) superfamily signature,Short-chain dehydrogenases/reductases family signature.,short chain dehydrogenase	similar to UniRef100_A8VMK1 Cluster: Extracellular solute-binding protein family 5 precursor; n=1; Anaeromyxobacter sp. K|Rep: Extracellular solute-binding protein family 5 precursor - Anaeromyxobacter sp. K, partial (4%)	CJ648402 Y.Ogihara unpublished cDNA library Wh_EM Triticum aestivum cDNA clone whem12o17 5', mRNA sequence [CJ648402]
A_99_P416462	TC377676	3.02388	0.0369737	0.0496472	Peroxidase (EC 1.11.1.7)		UniRef100_Q5I3F5 Cluster: Peroxidase 3; n=1; Triticum monococcum|Rep: Peroxidase 3 - Triticum monococcum (Einkorn wheat) (Small spelt), partial (81%)	Wheat (T. aesitvum) mRNA for peroxidase (EC 1.11.1.7) [X53675]
A_99_P487607	TC451065	3.02246	0.0131408	0.0408892	Uncharacterized protein			Rep: G:T/U mismatch-specific DNA glycosylase-like protein - Psychrobacter sp. (strain PRwf-1), partial (8%) [TC333413]
A_99_P037124	TC429085	3.0147	0.0208953	0.0446307	#N/A			AL820520 O:232 Triticum aestivum cDNA clone C03_O232_plate_13, mRNA sequence [AL820520]
A_99_P099700	TC379792	3.01461	0.0141625	0.0408892	Non-specific lipid-transfer protein	Plant lipid transfer protein / seed storage protein / trypsin-alpha amylase inhibitor domain family,Plant lipid transfer proteins signature.,Plant phospholipid transfer protein signature,Protease inhibitor/seed storage/LTP family	similar to UniRef100_Q155V1 Cluster: Lipid transfer protein-like protein 1 precursor; n=1; Secale cereale|Rep: Lipid transfer protein-like protein 1 precursor - Secale cereale (Rye), complete	FGAS084959 Triticum aestivum FGAS: Library 2 Gate 3 Triticum aestivum cDNA, mRNA sequence [DR740031]
A_99_P034064	CK200800	3.00248	0.0319129	0.0478773	Agglutinin isolectin 1 (Isolectin A) (WGA1)	Chitin binding domain,Chitin recognition or binding domain signature.,Chitin recognition protein,Chitin-binding domain signature,Chitin-binding type-1 domain profile.	homologue to UniRef100_P10968 Cluster: Agglutinin isolectin 1 precursor; n=1; Triticum aestivum|Rep: Agglutinin isolectin 1 precursor - Triticum aestivum (Wheat), partial (43%)	Wheat (T.aestivum) germ agglutinin isolectin A, complete cds [M25536]
A_99_P232321	CA609238	3.00039	0.000974808	0.0278714	Cytochrome c oxidase subunit 5C		UniRef100_Q42841 Cluster: Cytochrome c oxidase polypeptide Vc; n=1; Hordeum vulgare|Rep: Cytochrome c oxidase polypeptide Vc - Hordeum vulgare (Barley), partial (83%)
A_99_P339051	TC439356	2.9939	0.0172579	0.0434123	Uncharacterized protein
A_99_P280636	CV770428;TC394985	2.99149	0.0228159	0.0447388	#N/A	Protein of unknown function (DUF 659)	homologue to UniRef100_Q75KQ4 Cluster: Expressed protein; n=1; Oryza sativa Japonica Group|Rep: Expressed protein - Oryza sativa subsp. japonica (Rice), partial (80%)
A_99_P192192	TC441995	2.98189	0.0347006	0.0489498	Omega-3 fatty acid desaturase	Domain of unknown function (DUF3474),Fatty acid desaturase	homologue to UniRef100_Q0IV92 Cluster: Os11g0104400 protein; n=1; Oryza sativa Japonica Group|Rep: Os11g0104400 protein - Oryza sativa subsp. japonica (Rice), partial (61%)	CJ670730 Y.Ogihara unpublished cDNA library Wh_KMV Triticum aestivum cDNA clone whkv3h01 5', mRNA sequence [CJ670730]
A_99_P231646		2.97873	0.036241	0.0491849	#N/A
A_99_P423962	TC383881	2.97685	0.000178148	0	Histidine kinase/HSP90-like ATPase domain-containing protein		UniRef100_P36183 Cluster: Endoplasmin homolog precursor; n=1; Hordeum vulgare|Rep: Endoplasmin homolog precursor - Hordeum vulgare (Barley), partial (5%)	Rep: Endoplasmin homolog precursor - Hordeum vulgare (Barley), partial (5%) [TC292372]
A_99_P254371	TC385734	2.9706	0.0235761	0.0452406	allene-oxide cyclase (EC 5.3.99.6)		homologue to UniRef100_Q711R0 Cluster: Allene oxide cyclase precursor; n=1; Hordeum vulgare|Rep: Allene oxide cyclase precursor - Hordeum vulgare (Barley), partial (82%)	Rep: Allene oxide cyclase precursor - Hordeum vulgare (Barley), partial (82%) [TC294174]
A_99_P228166	CK161328;CK165947;CK169329;CK205408;GH728956	2.9698	0.00497653	0.0334075	#N/A		;
A_99_P505462	TC434117	2.96602	0.00151274	0.0317236	Glucose-6-phosphate isomerase (EC 5.3.1.9)		similar to UniRef100_Q6YXI1 Cluster: Glucose-6-phosphate isomerase; n=1; Oryza sativa Japonica Group|Rep: Glucose-6-phosphate isomerase - Oryza sativa subsp. japonica (Rice), partial (15%)	Rep: Glucose-6-phosphate isomerase - Oryza sativa subsp. japonica (Rice), partial (15%) [TC341289]
A_99_P517152	TC439356	2.95529	0.0260945	0.0459059	Uncharacterized protein
A_99_P042191	CA485741;CA485958;TC437303	2.95129	0.0295778	0.0470877	#N/A		weakly similar to UniRef100_A7QAL8 Cluster: Chromosome chr5 scaffold_72, whole genome shotgun sequence; n=1; Vitis vinifera|Rep: Chromosome chr5 scaffold_72, whole genome shotgun sequence - Vitis vinifera (Grape), partial (39%)	WHE4317_A08_A15ZS Wheat meiotic anther cDNA library Triticum aestivum cDNA clone WHE4317_A08_A15, mRNA sequence [CA485303]
A_99_P425137	TC384826	2.95064	0.00476906	0.0334075	ThiC-associated domain-containing protein	Phosphomethylpyrimidine synthase [thiC].,ThiC family,ThiC-associated domain,thiC: thiamine biosynthesis protein ThiC
A_99_P500357	TC431880	2.95012	0.0192501	0.0445434	Glycosyltransferase		homologue to UniRef100_Q5QPY4 Cluster: Glycosyltransferase; n=1; Zea mays|Rep: Glycosyltransferase - Zea mays (Maize), partial (22%)	Rep: Glycosyltransferase - Zea mays (Maize), partial (22%) [TC339086]
A_99_P276711	TC399029	2.94873	0.00346846	0.0327899	CCT domain-containing protein	CCT domain profile.,CCT motif,Response regulator receiver domain,Response regulatory domain profile.,cheY-homologous receiver domain	similar to UniRef100_Q2RAB7 Cluster: CCT motif family protein, expressed; n=2; Oryza sativa Japonica Group|Rep: CCT motif family protein, expressed - Oryza sativa subsp. japonica (Rice), partial (21%)
A_99_P424422	TC415585	2.9487	0.036862	0.0496472	Thioredoxin-like fold domain-containing protein	Thioredoxin	weakly similar to UniRef100_A7NVM4 Cluster: Chromosome chr18 scaffold_1, whole genome shotgun sequence; n=1; Vitis vinifera|Rep: Chromosome chr18 scaffold_1, whole genome shotgun sequence - Vitis vinifera (Grape), partial (62%)	Rep: Chromosome chr18 scaffold_1, whole genome shotgun sequence - Vitis vinifera (Grape), partial (62%) [TC292737]
A_99_P195483	TC392007	2.94323	0.00430684	0.0327899	Basic region/leucine zipper protein		homologue to UniRef100_Q53UC7 Cluster: BZIP transcription factor; n=1; Triticum aestivum|Rep: BZIP transcription factor - Triticum aestivum (Wheat), complete	FGAS030832 Triticum aestivum FGAS: Library 2 Gate 3 Triticum aestivum cDNA, mRNA sequence [DR741789]
A_99_P223761	TC371080;TC441649	2.94251	0.0152237	0.041867	#N/A		homologue to UniRef100_P93176 Cluster: Tubulin beta chain; n=2; Hordeum vulgare|Rep: Tubulin beta chain - Hordeum vulgare (Barley), partial (51%)	Triticum aestivum beta-tubulin 2 (tubb2) mRNA, complete cds [U76745]
A_99_P263341	TC391030	2.94157	0.022355	0.0447388	Uncharacterized protein	CHY zinc finger,Ring finger,Ring finger domain,Zinc finger CHY-type profile.,Zinc finger CTCHY-type profile.,Zinc finger RING-type profile.,Zinc-ribbon	homologue to UniRef100_Q337P1 Cluster: CHY zinc finger family protein, expressed; n=3; Oryza sativa|Rep: CHY zinc finger family protein, expressed - Oryza sativa subsp. japonica (Rice), partial (28%)	Rep: CHY zinc finger family protein, expressed - Oryza sativa subsp. japonica (Rice), partial (28%) [TC299333]
A_99_P276701	TC399029;TC411244	2.9349	0.00436756	0.0327899	#N/A	CCT domain profile.,CCT motif,Response regulator receiver domain,Response regulatory domain profile.,cheY-homologous receiver domain	similar to UniRef100_Q2RAB7 Cluster: CCT motif family protein, expressed; n=2; Oryza sativa Japonica Group|Rep: CCT motif family protein, expressed - Oryza sativa subsp. japonica (Rice), partial (21%)	Rep: CCT motif family protein, expressed - Oryza sativa subsp. japonica (Rice), partial (21%) [TC307142]
A_99_P152007	TC398975	2.93347	0.0282999	0.0464524	#N/A			CJ834170 Y. Ogihara unpublished cDNA library, whatlal Triticum aestivum cDNA clone whatlal5l07 5', mRNA sequence [CJ834170]
A_99_P167829	CK152273;TC422604;TC423375;TC428642;TC441614	2.92988	0.000691136	0.0278714	#N/A	Proteolipid membrane potential modulator,Uncharacterized protein family UPF0057 signature.	UniRef100_P68179 Cluster: Low temperature-induced protein lt101.1; n=3; Triticeae|Rep: Low temperature-induced protein lt101.1 - Hordeum vulgare (Barley), partial (61%)	FGAS047163 Triticum aestivum FGAS: TaLt6 Triticum aestivum cDNA, mRNA sequence [CK171756]
A_99_P148237	TC383532	2.92622	0.0035621	0.0327899	Uncharacterized protein			CJ549599 Y.Ogihara unpublished cDNA library Wh_HGCPCDAM Triticum aestivum cDNA clone rwhhg10e10 3', mRNA sequence [CJ549599]
A_99_P083195	DN828924	2.92556	0.0141283	0.0408892	#N/A		weakly similar to UniRef100_UPI0000510177 Cluster: COG0597: Lipoprotein signal peptidase; n=1; Brevibacterium linens BL2|Rep: COG0597: Lipoprotein signal peptidase - Brevibacterium linens BL2, partial (14%)	KUCD01_05_F02_T3 WSWR cDNA library Triticum aestivum cDNA, mRNA sequence [DN828924]
A_99_P410537	TC372637	2.92249	0.00400602	0.0327899	Protein kinase domain-containing protein		UniRef100_Q00NV2 Cluster: Resistance-related receptor-like kinase; n=1; Triticum aestivum|Rep: Resistance-related receptor-like kinase - Triticum aestivum (Wheat), complete	Rep: Resistance-related receptor-like kinase - Triticum aestivum (Wheat), complete [TC281195]
A_99_P011604	BJ208009;TC430952	2.91242	0.0369238	0.0496472	#N/A			BJ271295 Y. Ogihara unpublished cDNA library, Wh_oh Triticum aestivum cDNA clone whoh1d11 5', mRNA sequence [BJ271295]
A_99_P461787	TC411671	2.90978	0.0031489	0.0327899	Uncharacterized protein		similar to UniRef100_Q337E2 Cluster: Expressed protein; n=1; Oryza sativa Japonica Group|Rep: Expressed protein - Oryza sativa subsp. japonica (Rice), partial (12%)	Rep: Expressed protein - Oryza sativa subsp. japonica (Rice), partial (12%) [TC319452]
A_99_P225561	CA689343;CA694972;TC402330	2.90695	0.0220829	0.0447388	#N/A		similar to UniRef100_Q5I3F3 Cluster: Peroxidase 5; n=1; Triticum monococcum|Rep: Peroxidase 5 - Triticum monococcum (Einkorn wheat) (Small spelt), partial (21%)
A_99_P526947	TC386429;TC443347	2.90411	0.0217447	0.0447388	#N/A		similar to UniRef100_Q10EU0 Cluster: Expressed protein; n=3; Oryza sativa|Rep: Expressed protein - Oryza sativa subsp. japonica (Rice), partial (17%)	Rep: Expressed protein - Oryza sativa subsp. japonica (Rice), partial (17%) [TC294861]
A_99_P115650	TC453337	2.89364	0.0146834	0.041867	#N/A			CJ636211 Y.Ogihara unpublished cDNA library Wh_DPA20 Triticum aestivum cDNA clone whdp5b18 5', mRNA sequence [CJ636211]
A_99_P011414		2.89347	0.0312545	0.0475854	#N/A			FGAS017558 Triticum aestivum FGAS: Library 5 GATE 7 Triticum aestivum cDNA, mRNA sequence [CK205986]
A_99_P162127	CK200569	2.89185	0.0254681	0.0456695	30S ribosomal protein S19, chloroplastic		similar to UniRef100_Q335Z2 Cluster: Ribosomal protein S19; n=1; Earina autumnalis|Rep: Ribosomal protein S19 - Earina autumnalis, partial (92%)	FGAS009085 Triticum aestivum FGAS: Library 3 Gate 6 Triticum aestivum cDNA, mRNA sequence [CK200569]
A_99_P421437	TC381827	2.88495	0.0311501	0.0475854	Uncharacterized protein		similar to UniRef100_Q75LJ0 Cluster: Expressed protein; n=2; Oryza sativa|Rep: Expressed protein - Oryza sativa subsp. japonica (Rice), partial (71%)	Rep: Expressed protein - Oryza sativa subsp. japonica (Rice), partial (71%) [TC290324]
A_99_P259676	CA671409;CA674739;CA675135;CA675418;TC455444	2.8825	0.01979	0.0445434	#N/A		similar to UniRef100_A6SE11 Cluster: Predicted protein; n=1; Botryotinia fuckeliana B05.10|Rep: Predicted protein - Botryotinia fuckeliana (strain B05.10) (Noble rot fungus) (Botrytiscinerea), partial (10%)	Rep: Sulfotransferase domain containing protein, expressed - Oryza sativa subsp. japonica (Rice), partial (68%) [TC298336]
A_99_P205256		2.87608	0.0230736	0.0447388	#N/A			FGAS066085 Triticum aestivum FGAS: Library 2 Gate 3 Triticum aestivum cDNA, mRNA sequence [CV771692]
A_99_P153557	TC409525	2.87355	0.0211616	0.0446307	Protein kinase domain-containing protein	Leucine Rich Repeat,Leucine Rich repeat,Leucine rich repeat,Leucine-rich repeat signature,Leucine-rich repeats, typical (most populated) subfamily,Protein kinase domain,Protein kinase domain profile.,Protein kinases ATP-binding region signature.,Serine/Th		CJ907804 Y. Ogihara unpublished cDNA library, whthkles Triticum aestivum cDNA clone whthkles8d17 5', mRNA sequence [CJ907804]
A_99_P003501	TC398943	2.87028	0.0274103	0.045966	Uncharacterized protein		weakly similar to UniRef100_Q1AKH8 Cluster: Reverse transcriptase family member; n=1; Glycine max|Rep: Reverse transcriptase family member - Glycine max (Soybean), partial (14%)	FGAS015077 Triticum aestivum FGAS: Library 4 Gate 8 Triticum aestivum cDNA, mRNA sequence [CK162482]
A_99_P401752	TC381563	2.86831	0.0293086	0.0464524	Glycosyltransferase (EC 2.4.1.-)
A_99_P056776	TC439198	2.86699	0.0353383	0.0489498	#N/A		weakly similar to UniRef100_Q940D6 Cluster: AT4g19390/T5K18_170; n=1; Arabidopsis thaliana|Rep: AT4g19390/T5K18_170 - Arabidopsis thaliana (Mouse-ear cress), partial (53%)	WHE4302_H10_O20ZS Wheat meiotic anther cDNA library Triticum aestivum cDNA clone WHE4302_H10_O20, mRNA sequence [CA502639]
A_99_P241031	TC384806	2.86532	0.00107866	0.0278714	Uncharacterized protein		homologue to UniRef100_Q67BC7 Cluster: Cellulose synthase catalytic subunit 12; n=1; Zea mays|Rep: Cellulose synthase catalytic subunit 12 - Zea mays (Maize), partial (19%)	Rep: Cellulose synthase catalytic subunit 12 - Zea mays (Maize), partial (18%) [TC298995]
A_99_P558857	TC455585	2.86341	0.0214168	0.0446307	F-box domain-containing protein		similar to UniRef100_Q794H2 Cluster: Nucleosome assembly protein 1-like 3; n=1; Mus musculus|Rep: Nucleosome assembly protein 1-like 3 - Mus musculus (Mouse), partial (7%)	Rep: Nucleosome assembly protein 1-like 3 - Mus musculus (Mouse), partial (7%) [TC362316]
A_99_P271411	GH726087;TC381896	2.86061	0.023177	0.0447388	#N/A	CCT domain profile.,CCT motif,Response regulator receiver domain,Response regulatory domain profile.,cheY-homologous receiver domain	similar to UniRef100_Q689G9 Cluster: Two-component response regulator-like PRR1; n=2; Oryza sativa Japonica Group|Rep: Two-component response regulator-like PRR1 - Oryza sativa subsp. japonica (Rice), partial (22%)
A_99_P225356	TC376136;TC386311	2.85835	0.0131594	0.0408892	#N/A		homologue to UniRef100_Q5I3F5 Cluster: Peroxidase 3; n=1; Triticum monococcum|Rep: Peroxidase 3 - Triticum monococcum (Einkorn wheat) (Small spelt), complete
A_99_P417672	TC378654;TC404341	2.84458	0.0359072	0.0491849	#N/A	Protein kinase domain,Protein kinase domain profile.,Serine/Threonine protein kinases active-site signature.
A_99_P044897	CA606724	2.84458	0.0137979	0.0408892	#N/A			wr1.pk0068.f4 wr1 Triticum aestivum cDNA clone wr1.pk0068.f4 5' end, mRNA sequence [CA606724]
A_99_P230601	TC449331	2.8339	0.0119822	0.0402268	5-methyltetrahydropteroyltriglutamate--homocysteine S-methyltransferase (EC 2.1.1.14)		similar to UniRef100_A6XMY7 Cluster: Cobalamin-independent methionine synthase; n=1; Triticum monococcum|Rep: Cobalamin-independent methionine synthase - Triticum monococcum (Einkorn wheat) (Small spelt), partial (34%)	Rep: Cobalamin-independent methionine synthase - Triticum monococcum (Einkorn wheat) (Small spelt), partial (34%) [TC356327]
A_99_P430912	TC386896	2.81396	0.0210699	0.0446307	Glycosyltransferases (EC 2.4.-.-)	Glycosyltransferase family 43	homologue to UniRef100_Q7XHJ5 Cluster: Beta3-glucuronyltransferase; n=1; Triticum aestivum|Rep: Beta3-glucuronyltransferase - Triticum aestivum (Wheat), partial (26%)
A_99_P267736	CA614459;TC433197	2.81237	0.0166448	0.0434123	#N/A		homologue to UniRef100_Q43220 Cluster: Peroxidase; n=1; Triticum aestivum|Rep: Peroxidase - Triticum aestivum (Wheat), partial (8%)	Rep: Peroxidase - Triticum aestivum (Wheat), partial (13%) [TC340412]
A_99_P369808	TC412850	2.81108	0.000924903	0.0278714	Uncharacterized protein		weakly similar to UniRef100_A7QLX9 Cluster: Chromosome chr18 scaffold_122, whole genome shotgun sequence; n=2; Vitis vinifera|Rep: Chromosome chr18 scaffold_122, whole genome shotgun sequence - Vitis vinifera (Grape), partial (76%)	Rep: Chromosome chr18 scaffold_122, whole genome shotgun sequence - Vitis vinifera (Grape), partial (76%) [TC320561]
A_99_P253041	CA632590;CA637703;CK172292;CK205495;DR739527	2.79278	0.00457884	0.0334075	#N/A	Leucine Rich repeats (2 copies),Leucine rich repeat,Leucine rich repeat N-terminal domain,Leucine-rich repeat profile.,Leucine-rich repeat signature,Leucine-rich repeats, typical (most populated) subfamily	;	FGAS014200 Triticum aestivum FGAS: Library 4 Gate 8 Triticum aestivum cDNA, mRNA sequence [CK161629]
A_99_P261571	TC387865	2.78994	0.0137373	0.0408892	Glycosyltransferases (EC 2.4.-.-)		homologue to UniRef100_Q7XHJ5 Cluster: Beta3-glucuronyltransferase; n=1; Triticum aestivum|Rep: Beta3-glucuronyltransferase - Triticum aestivum (Wheat), partial (53%)
A_99_P474652	TC419212	2.78185	0.0111489	0.0395959	Protein kinase domain-containing protein	Protein kinase domain,Protein kinase domain profile.
A_99_P012504	TC376136;TC386311;TC395358	2.7786	0.017404	0.0434123	#N/A	Haem peroxidase superfamily signature,Peroxidase,Peroxidases active site signature.,Peroxidases proximal heme-ligand signature.,Plant heme peroxidase family profile.,Plant peroxidase signature	homologue to UniRef100_Q5I3F5 Cluster: Peroxidase 3; n=1; Triticum monococcum|Rep: Peroxidase 3 - Triticum monococcum (Einkorn wheat) (Small spelt), complete	Triticum aestivum root peroxidase (prc4) mRNA, complete cds [AY506509]
A_99_P157472	CK164791;CK165057;TC402756;TC445271;TC447108	2.7765	0.0155702	0.0426448	#N/A	HMG (high mobility group) box,HMG boxes A and B DNA-binding domains profile.,high mobility group	weakly similar to UniRef100_Q9XGD1 Cluster: HMG1 protein; n=1; Zea mays|Rep: HMG1 protein - Zea mays (Maize), partial (37%)	FGAS004026 Triticum aestivum FGAS: Library 3 Gate 6 Triticum aestivum cDNA, mRNA sequence [CK195586]
A_99_P433177	TC391030	2.76934	0.0182962	0.0442292	Uncharacterized protein	CHY zinc finger,Ring finger,Ring finger domain,Zinc finger CHY-type profile.,Zinc finger CTCHY-type profile.,Zinc finger RING-type profile.,Zinc-ribbon	homologue to UniRef100_Q337P1 Cluster: CHY zinc finger family protein, expressed; n=3; Oryza sativa|Rep: CHY zinc finger family protein, expressed - Oryza sativa subsp. japonica (Rice), partial (28%)	Rep: CHY zinc finger family protein, expressed - Oryza sativa subsp. japonica (Rice), partial (28%) [TC299333]
A_99_P194578	TC378505;TC379936;TC441429	2.76847	0.0316855	0.0478773	#N/A	CHY zinc finger,Ring finger,Ring finger domain,Zinc finger CHY-type profile.,Zinc finger CTCHY-type profile.,Zinc finger RING-type profile.,Zinc-ribbon	similar to UniRef100_Q7XDQ1 Cluster: CHY zinc finger family protein, expressed; n=1; Oryza sativa Japonica Group|Rep: CHY zinc finger family protein, expressed - Oryza sativa subsp. japonica (Rice), partial (91%)	CJ944592 Y. Ogihara unpublished cDNA library, whchul Triticum aestivum cDNA clone whchul11l17 5', mRNA sequence [CJ944592]
A_99_P512107	TC437003	2.76339	0.034175	0.0484543	Putative tRNA (cytidine(32)/guanosine(34)-2'-O)-methyltransferase (EC 2.1.1.205) (2'-O-ribose RNA methyltransferase TRM7 homolog)
A_99_P218376	CD881395;TC401346	2.76286	0.00623294	0.0350179	#N/A		homologue to UniRef100_Q8GTB8 Cluster: Glutathione transferase F5; n=1; Triticum aestivum|Rep: Glutathione transferase F5 - Triticum aestivum (Wheat), partial (33%)	Rep: Glutathione transferase F5 - Triticum aestivum (Wheat), complete [TC309381]
A_99_P515947	TC438735	2.76182	0.0163487	0.0426448	HTH myb-type domain-containing protein		homologue to UniRef100_Q0JHH7 Cluster: Os01g0863300 protein; n=1; Oryza sativa Japonica Group|Rep: Os01g0863300 protein - Oryza sativa subsp. japonica (Rice), partial (14%)	Rep: Os01g0863300 protein - Oryza sativa subsp. japonica (Rice), partial (14%) [TC345852]
A_99_P466657	TC414628	2.76004	0.0129557	0.0408892	UDP-glucuronate decarboxylase (EC 4.1.1.35)	NAD dependent epimerase/dehydratase family	homologue to UniRef100_Q6B6M0 Cluster: UDP-D-glucuronate decarboxylase; n=1; Hordeum vulgare|Rep: UDP-D-glucuronate decarboxylase - Hordeum vulgare (Barley), partial (29%)	Rep: UDP-D-glucuronate decarboxylase - Hordeum vulgare (Barley), partial (29%) [TC322284]
A_99_P237301	CK194857;TC419317	2.75511	0.0112584	0.0395959	#N/A	Lipoxygenase,Lipoxygenase homology 2 (beta barrel) domain,Lipoxygenase iron-binding catalytic domain profile.,Lipoxygenase signature,Lipoxygenases iron-binding region signature 1.,Lipoxygenases iron-binding region signature 2.,PLAT domain profile.,PLAT/LH	homologue to UniRef100_Q42846 Cluster: Lipoxygenase; n=1; Hordeum vulgare|Rep: Lipoxygenase - Hordeum vulgare (Barley), partial (5%)	Rep: Lipoxygenase - Hordeum vulgare (Barley), partial (98%) [TC326856]
A_99_P229546	TC391255	2.75056	0.0360017	0.0491849	Pyruvate kinase (EC 2.7.1.40)		weakly similar to UniRef100_Q8LPV6 Cluster: Pyruvate kinase; n=1; Deschampsia antarctica|Rep: Pyruvate kinase - Deschampsia antarctica (Antarctic hairgrass), partial (8%)	Rep: Pyruvate kinase - Deschampsia antarctica (Antarctic hairgrass), partial (8%) [TC299549]
A_99_P409722	TC371784	2.75026	0.00696178	0.0350179	PGG domain-containing protein
A_99_P490532	TC427459	2.75009	0.00502393	0.0334075	Methyltransferase type 11 domain-containing protein		similar to UniRef100_A7Q206 Cluster: Chromosome chr13 scaffold_45, whole genome shotgun sequence; n=1; Vitis vinifera|Rep: Chromosome chr13 scaffold_45, whole genome shotgun sequence - Vitis vinifera (Grape), partial (54%)	Rep: Chromosome chr13 scaffold_45, whole genome shotgun sequence - Vitis vinifera (Grape), partial (54%) [TC334792]
A_99_P003296	CJ793747;CK209777;TC406029;TC430872;TC444737	2.74985	0.0211963	0.0446307	#N/A		homologue to UniRef100_Q9ZRB1 Cluster: Tubulin beta-2 chain; n=1; Triticum aestivum|Rep: Tubulin beta-2 chain - Triticum aestivum (Wheat), partial (31%)	Triticum aestivum beta-tubulin 2 (tubb2) mRNA, complete cds [U76745]
A_99_P398212	TC426476	2.74747	0.00880638	0.0372803	MoaB/Mog domain-containing protein	Phosphoadenosine phosphosulfate reductase family,Probable molybdopterin binding domain
A_99_P322571	CK151602;TC425453	2.74664	0.0206501	0.0446307	#N/A		weakly similar to UniRef100_Q0JRA3 Cluster: Os01g0112100 protein; n=1; Oryza sativa Japonica Group|Rep: Os01g0112100 protein - Oryza sativa subsp. japonica (Rice), partial (30%)	Rep: Os01g0112100 protein - Oryza sativa subsp. japonica (Rice), partial (35%) [TC332853]
A_99_P429262	TC387865	2.74295	0.0200337	0.0445434	Glycosyltransferases (EC 2.4.-.-)		homologue to UniRef100_Q7XHJ5 Cluster: Beta3-glucuronyltransferase; n=1; Triticum aestivum|Rep: Beta3-glucuronyltransferase - Triticum aestivum (Wheat), partial (53%)	Rep: Beta3-glucuronyltransferase - Triticum aestivum (Wheat), partial (53%) [TC296247]
A_99_P438807	TC395417	2.74071	0.00229015	0.0317236	RING-type domain-containing protein	Ring finger,Zinc finger RING-type profile.,Zinc finger, C3HC4 type (RING finger)	similar to UniRef100_Q8L8R1 Cluster: RNA-binding protein-like protein; n=1; Arabidopsis thaliana|Rep: RNA-binding protein-like protein - Arabidopsis thaliana (Mouse-ear cress), partial (38%)	Rep: RNA-binding protein-like protein - Arabidopsis thaliana (Mouse-ear cress), partial (38%) [TC303626]
A_99_P615722	CA711116	2.73615	0.033662	0.0484543	Cold-responsive protein		homologue to UniRef100_Q9LKM4 Cluster: Cold-responsive protein; n=1; Triticum aestivum|Rep: Cold-responsive protein - Triticum aestivum (Wheat), complete	FGAS001251 Triticum aestivum FGAS: Library 2 Gate 3 Triticum aestivum cDNA, mRNA sequence [DR741323]
A_99_P438737	TC376136;TC386311;TC395358	2.73339	0.0235075	0.0452406	#N/A		homologue to UniRef100_Q5I3F5 Cluster: Peroxidase 3; n=1; Triticum monococcum|Rep: Peroxidase 3 - Triticum monococcum (Einkorn wheat) (Small spelt), complete
A_99_P372052	TC415554	2.73285	0.0263675	0.0459059	BZIP domain-containing protein		weakly similar to UniRef100_Q0GPI4 Cluster: BZIP transcription factor bZIP35; n=1; Glycine max|Rep: BZIP transcription factor bZIP35 - Glycine max (Soybean), partial (36%)
A_99_P442317	TC398123	2.7208	0.0357117	0.0491849	Mitochondrial import inner membrane translocase subunit	Tim10/DDP family zinc finger	weakly similar to UniRef100_A9RDK6 Cluster: Predicted protein; n=1; Physcomitrella patens subsp. patens|Rep: Predicted protein - Physcomitrella patens subsp. patens, partial (71%)	Rep: Predicted protein - Physcomitrella patens subsp. patens, partial (71%) [TC306267]
A_99_P120524	TC434981	2.7193	0.00843196	0.0362135	AP2/ERF domain-containing protein		similar to UniRef100_P87358 Cluster: Znr-1; n=1; Danio rerio|Rep: Znr-1 - Danio rerio (Zebrafish) (Brachydanio rerio), partial (4%)	CJ646333 Y.Ogihara unpublished cDNA library Wh_EMI Triticum aestivum cDNA clone whei4g15 5', mRNA sequence [CJ646333]
A_99_P347311	TC436602	2.71663	0.00110678	0.0278714	#N/A		similar to UniRef100_Q1NM01 Cluster: NADH:ubiquinone oxidoreductase, Na(+)-translocating, E subunit; n=1; delta proteobacterium MLMS-1|Rep: NADH:ubiquinone oxidoreductase, Na(+)-translocating, E subunit - delta proteobacterium MLMS-1, partial (8%)	Rep: NADH:ubiquinone oxidoreductase, Na(+)-translocating, E subunit - delta proteobacterium MLMS-1, partial (8%) [TC343767]
A_99_P202826	TC417955	2.71161	0.0293381	0.0464524	PUA domain-containing protein		similar to UniRef100_A7PNL4 Cluster: Chromosome chr8 scaffold_23, whole genome shotgun sequence; n=1; Vitis vinifera|Rep: Chromosome chr8 scaffold_23, whole genome shotgun sequence - Vitis vinifera (Grape), partial (51%)	Rep: Chromosome chr8 scaffold_23, whole genome shotgun sequence - Vitis vinifera (Grape), partial (51%) [TC325562]
A_99_P516447	TC438984	2.71078	0.0270052	0.045966	Pyrophosphate--fructose 6-phosphate 1-phosphotransferase subunit alpha (PFP) (6-phosphofructokinase, pyrophosphate dependent) (PPi-PFK) (Pyrophosphate-dependent 6-phosphofructose-1-kinase)
A_99_P324416	TC380285	2.70753	0.0243168	0.0452406	Subtilisin-like protease SBT2.6	Fn3-like domain (DUF1034),PA domain,Peptidase inhibitor I9,Serine proteases, subtilase family, aspartic acid active site.,Serine proteases, subtilase family, serine active site.,Subtilase family,Subtilisin serine protease family (S8) signature	similar to UniRef100_A7QXN3 Cluster: Chromosome undetermined scaffold_226, whole genome shotgun sequence; n=1; Vitis vinifera|Rep: Chromosome undetermined scaffold_226, whole genome shotgun sequence - Vitis vinifera (Grape), partial (22%)	Rep: Chromosome undetermined scaffold_226, whole genome shotgun sequence - Vitis vinifera (Grape), partial (22%) [TC288804]
A_99_P193543	TC442816	2.6976	0.0275707	0.0464524	AP2/ERF domain-containing protein		UniRef100_Q2V8E3 Cluster: CBF4-like protein; n=2; Triticum aestivum|Rep: CBF4-like protein - Triticum aestivum (Wheat), complete	Triticum aestivum CBFIVd-4.1 mRNA, complete cds [EF028780]
A_99_P223696	TC406029;TC444737	2.69726	0.0272309	0.045966	#N/A		homologue to UniRef100_Q9ZRB1 Cluster: Tubulin beta-2 chain; n=1; Triticum aestivum|Rep: Tubulin beta-2 chain - Triticum aestivum (Wheat), partial (28%)	Rep: Tubulin beta-2 chain - Triticum aestivum (Wheat), complete [TC351756]
A_99_P500417	TC431891	2.69703	0.0287233	0.0464524	Serine aminopeptidase S33 domain-containing protein		similar to UniRef100_A7PI48 Cluster: Chromosome chr13 scaffold_17, whole genome shotgun sequence; n=1; Vitis vinifera|Rep: Chromosome chr13 scaffold_17, whole genome shotgun sequence - Vitis vinifera (Grape), partial (47%)	Rep: Chromosome chr13 scaffold_17, whole genome shotgun sequence - Vitis vinifera (Grape), partial (47%) [TC339099]
A_99_P193778	TC391257;TC437554;TC448487	2.69685	0.0322882	0.0478773	#N/A		homologue to UniRef100_Q9XEI3 Cluster: Beta-D-glucan exohydrolase isoenzyme ExoI; n=1; Hordeum vulgare subsp. vulgare|Rep: Beta-D-glucan exohydrolase isoenzyme ExoI - Hordeum vulgare var. distichum (Two-rowed barley), partial (22%)	CJ948388 Y. Ogihara unpublished cDNA library, whchul Triticum aestivum cDNA clone whchul23g21 5', mRNA sequence [CJ948388]
A_99_P485397	TC424924	2.69653	0.00238696	0.0317236	Uncharacterized protein
A_99_P434932	CK168650;CK171503;CK171659;TC369016;TC392614	2.69604	0.021484	0.0446307	#N/A		similar to UniRef100_A0SMW0 Cluster: High-affinity potassium transporter; n=1; Aeluropus littoralis|Rep: High-affinity potassium transporter - Aeluropus littoralis, partial (10%)
A_99_P020429	TC427704	2.68832	0.0202056	0.0445434	UMP kinase (EC 2.7.4.22) (Uridine monophosphate kinase)		similar to UniRef100_A7QB90 Cluster: Chromosome chr4 scaffold_73, whole genome shotgun sequence; n=1; Vitis vinifera|Rep: Chromosome chr4 scaffold_73, whole genome shotgun sequence - Vitis vinifera (Grape), partial (94%)	FGAS073032 Triticum aestivum FGAS: Library 2 Gate 3 Triticum aestivum cDNA, mRNA sequence [CV778623]
A_99_P254366	TC399993	2.68534	0.0230999	0.0447388	allene-oxide cyclase (EC 5.3.99.6)		homologue to UniRef100_Q711R0 Cluster: Allene oxide cyclase precursor; n=1; Hordeum vulgare|Rep: Allene oxide cyclase precursor - Hordeum vulgare (Barley), complete	Rep: Allene oxide cyclase precursor - Hordeum vulgare (Barley), complete [TC308074]
A_99_P010306	TC456428	2.68107	0.0218015	0.0447388	#N/A			AZO2.111E19R010402 AZO2 Triticum aestivum cDNA clone AZO2111E19, mRNA sequence [CD869303]
A_99_P199446	TC391994	2.68101	0.0383175	0.049757	#N/A		gb|AF168852.1|AF168852 Hordeum jubatum 18S small subunit ribosomal RNA gene, complete sequence, partial (29%)
A_99_P502037	TC429758	2.68093	0.00441919	0.0327899	Uncharacterized protein		similar to UniRef100_Q9AXN2 Cluster: RNA-binding protein; n=1; Triticum aestivum|Rep: RNA-binding protein - Triticum aestivum (Wheat), partial (54%)	Rep: RNA-binding protein RZ-1 - Nicotiana sylvestris (Wood tobacco), partial (56%) [TC339806]
A_99_P506742	TC434668	2.67899	0.00656218	0.0350179	Leucine-rich repeat-containing N-terminal plant-type domain-containing protein		homologue to UniRef100_A0T2T6 Cluster: FORL1; n=1; Triticum aestivum|Rep: FORL1 - Triticum aestivum (Wheat), partial (46%)	FGAS014200 Triticum aestivum FGAS: Library 4 Gate 8 Triticum aestivum cDNA, mRNA sequence [CK161629]
A_99_P107595	TC384673	2.67699	0.00398646	0.0327899	UBC core domain-containing protein		homologue to UniRef100_Q337R4 Cluster: Ubiquitin carrier protein; n=1; Oryza sativa Japonica Group|Rep: Ubiquitin carrier protein - Oryza sativa subsp. japonica (Rice), complete	WHE4311_B09_D17ZS Wheat meiotic anther cDNA library Triticum aestivum cDNA clone WHE4311_B09_D17, mRNA sequence [CA484830]
A_99_P443272	TC398866	2.67488	0.0134361	0.0408892	Uncharacterized protein		homologue to UniRef100_A9VBM7 Cluster: Predicted protein; n=1; Monosiga brevicollis MX1|Rep: Predicted protein - Monosiga brevicollis MX1, partial (5%)	Rep: Predicted protein - Monosiga brevicollis MX1, partial (5%) [TC307005]
A_99_P173369	TC443777	2.66869	0.0124042	0.0402268	TROVE domain-containing protein		similar to UniRef100_Q0J0T3 Cluster: Os09g0499500 protein; n=1; Oryza sativa Japonica Group|Rep: Os09g0499500 protein - Oryza sativa subsp. japonica (Rice), partial (12%)	FGAS068794 Triticum aestivum FGAS: Library 2 Gate 3 Triticum aestivum cDNA, mRNA sequence [CV774396]
A_99_P573292	TC460942	2.66469	0.0200388	0.0445434	#N/A
A_99_P197651	TC433368	2.6608	0.00610431	0.0350179	Uncharacterized protein
A_99_P461837	TC411710	2.66045	0.013901	0.0408892	Methyltransferase type 11 domain-containing protein		homologue to UniRef100_Q8VYX1 Cluster: Phosphoethanolamine methyltransferase; n=1; Triticum aestivum|Rep: Phosphoethanolamine methyltransferase - Triticum aestivum (Wheat), partial (38%)	Rep: Phosphoethanolamine methyltransferase - Triticum aestivum (Wheat), partial (38%) [TC319491]
A_99_P485722	TC425073	2.6573	0.0307394	0.0475854	#N/A
A_99_P530517	CJ793747;CK209777;TC406029;TC430872;TC444737	2.65053	0.0241717	0.0452406	#N/A		homologue to UniRef100_Q9ZRB1 Cluster: Tubulin beta-2 chain; n=1; Triticum aestivum|Rep: Tubulin beta-2 chain - Triticum aestivum (Wheat), partial (31%)	Triticum aestivum beta-tubulin 2 (tubb2) mRNA, complete cds [U76745]
A_99_P325971	TC408565	2.63971	0.0259181	0.0459059	Peroxidase (EC 1.11.1.7)	Haem peroxidase superfamily signature,Peroxidase,Peroxidases active site signature.,Peroxidases proximal heme-ligand signature.,Plant heme peroxidase family profile.,Plant peroxidase signature
A_99_P218451	TC370729	2.63691	0.00103563	0.0278714	glutathione transferase (EC 2.5.1.18)		UniRef100_Q8GTB8 Cluster: Glutathione transferase F5; n=1; Triticum aestivum|Rep: Glutathione transferase F5 - Triticum aestivum (Wheat), complete
A_99_P176631	TC380576	2.62468	0.0274311	0.045966	Ubiquitin-conjugating enzyme E2 2 (EC 2.3.2.23) (E2 ubiquitin-conjugating enzyme 2) (Ubiquitin carrier protein 2) (Ubiquitin-conjugating enzyme E2-16 kDa) (Ubiquitin-protein ligase 2)		homologue to UniRef100_P25866 Cluster: Ubiquitin-conjugating enzyme E2-17 kDa; n=1; Triticum aestivum|Rep: Ubiquitin-conjugating enzyme E2-17 kDa - Triticum aestivum (Wheat), complete	Rep: Ubiquitin-conjugating enzyme E2-17 kDa - Triticum aestivum (Wheat), complete [TC289094]
A_99_P407832	TC369938	2.62444	0.0116713	0.0402268	5-methyltetrahydropteroyltriglutamate--homocysteine S-methyltransferase (EC 2.1.1.14)		homologue to UniRef100_Q4LB13 Cluster: Methionine synthase 1 enzyme; n=1; Hordeum vulgare|Rep: Methionine synthase 1 enzyme - Hordeum vulgare (Barley), partial (40%)	Rep: Methionine synthase 1 enzyme - Hordeum vulgare (Barley), partial (40%) [TC278480]
A_99_P515207	TC424848;TC438433	2.62252	0.0121662	0.0402268	#N/A		;	Rep: Yarrowia lipolytica chromosome C of strain CLIB122 of Yarrowia lipolytica - Yarrowia lipolytica (Candida lipolytica), partial (4%) [TC345545]
A_99_P224851	TC377612	2.61939	0.023725	0.0452406	Tr-type G domain-containing protein		homologue to UniRef100_O23755 Cluster: Elongation factor 2; n=1; Beta vulgaris|Rep: Elongation factor 2 - Beta vulgaris (Sugar beet), partial (25%)	Rep: Elongation factor 2 - Beta vulgaris (Sugar beet), partial (25%) [TC286168]
A_99_P422957	TC383119	2.61527	0.0152213	0.041867	5-methyltetrahydropteroyltriglutamate--homocysteine S-methyltransferase (EC 2.1.1.14)		UniRef100_A6XMY7 Cluster: Cobalamin-independent methionine synthase; n=1; Triticum monococcum|Rep: Cobalamin-independent methionine synthase - Triticum monococcum (Einkorn wheat) (Small spelt), partial (73%)	Rep: Cobalamin-independent methionine synthase - Triticum monococcum (Einkorn wheat) (Small spelt), partial (73%) [TC291617]
A_99_P215601	TC437554;TC448487	2.60564	0.0219783	0.0447388	#N/A		homologue to UniRef100_Q9LLB8 Cluster: Exoglucanase precursor; n=1; Zea mays|Rep: Exoglucanase precursor - Zea mays (Maize), partial (5%)	Rep: Exoglucanase precursor - Zea mays (Maize), partial (5%) [TC344689]
A_99_P455737	TC407592	2.60208	0.0216567	0.0447388	Uncharacterized protein		homologue to UniRef100_Q50HV8 Cluster: Glycosyltransferase; n=1; Triticum aestivum|Rep: Glycosyltransferase - Triticum aestivum (Wheat), partial (8%)	Rep: Glycosyltransferase - Triticum aestivum (Wheat), partial (8%) [TC315528]
A_99_P245271	TC417343	2.60157	0.00942351	0.0372803	Cysteine-rich transmembrane CYSTM domain-containing protein	Cysteine-rich TM module stress tolerance,Iron/manganese superoxide dismutases, C-terminal domain,Iron/manganese superoxide dismutases, alpha-hairpin domain,Manganese and iron superoxide dismutases signature.,Manganese superoxide dismutase signature
A_99_P385907	TC445005	2.60033	0.0234502	0.0447388	HMA domain-containing protein		weakly similar to UniRef100_A8IRX1 Cluster: Predicted protein; n=1; Chlamydomonas reinhardtii|Rep: Predicted protein - Chlamydomonas reinhardtii, partial (3%)	Rep: Predicted protein - Chlamydomonas reinhardtii, partial (3%) [TC352034]
A_99_P493972	TC429050	2.60005	0.00113039	0.0278714	#N/A
A_99_P232561	TC370612;TC424581;TC426369;TC448864	2.59998	0.00306031	0.0327899	#N/A		similar to UniRef100_O22385 Cluster: Glycine-rich protein; n=1; Oryza sativa|Rep: Glycine-rich protein - Oryza sativa (Rice), partial (65%)	BJ239539 Y. Ogihara unpublished cDNA library, Wh_e Triticum aestivum cDNA clone whe6m09 3', mRNA sequence [BJ239539]
A_99_P029149	TC432120	2.5964	0.0082505	0.0362135	TCP domain-containing protein		similar to UniRef100_Q8LP97 Cluster: Transcription factor PCF8; n=1; Oryza sativa Japonica Group|Rep: Transcription factor PCF8 - Oryza sativa subsp. japonica (Rice), partial (44%)	FGAS031636 Triticum aestivum FGAS: TaLt2 Triticum aestivum cDNA, mRNA sequence [CK153082]
A_99_P464197	TC413222	2.59016	0.0246977	0.0456695	Uncharacterized protein		homologue to UniRef100_A2T582 Cluster: Rpr4901.2; n=1; Hordeum vulgare subsp. vulgare|Rep: Rpr4901.2 - Hordeum vulgare var. distichum (Two-rowed barley), partial (78%)	Rep: Rpr4901.2 - Hordeum vulgare var. distichum (Two-rowed barley), partial (78%) [TC320914]
A_99_P522812	TC441649	2.59004	0.0191624	0.0445434	Tubulin beta chain		UniRef100_A7KQH3 Cluster: Beta-tubulin; n=1; Eucalyptus grandis|Rep: Beta-tubulin - Eucalyptus grandis (Flooded gum), partial (24%)	Triticum aestivum beta-tubulin 2 (tubb2) mRNA, complete cds [U76745]
A_99_P316456	TC400734	2.58532	0.00462171	0.0334075	ethanolamine-phosphate cytidylyltransferase (EC 2.7.7.14) (CTP:phosphoethanolamine cytidylyltransferase)
A_99_P156377	TC397006	2.58311	0.0206014	0.0446307	Metallothionein-like protein		homologue to UniRef100_Q7X9M0 Cluster: Metallothionein; n=1; Triticum aestivum|Rep: Metallothionein - Triticum aestivum (Wheat), partial (79%)	FGAS050115 Triticum aestivum FGAS: TaLt7 Triticum aestivum cDNA, mRNA sequence [CK166064]
A_99_P206091	CA601467;CJ533988	2.58138	0.00594519	0.0350179	#N/A		;
A_99_P150212	TC420737	2.56577	0.0166582	0.0434123	Exostosin GT47 domain-containing protein		similar to UniRef100_Q657X7 Cluster: Pectin-glucuronyltransferase-like; n=1; Oryza sativa Japonica Group|Rep: Pectin-glucuronyltransferase-like - Oryza sativa subsp. japonica (Rice), partial (14%)	CJ832771 Y. Ogihara unpublished cDNA library, whatlal Triticum aestivum cDNA clone whatlal39g07 5', mRNA sequence [CJ832771]
A_99_P418857	TC379750	2.56538	0.0163778	0.0426448	FLZ-type domain-containing protein
A_99_P246246	TC385240	2.56526	0.0226201	0.0447388	Uncharacterized protein		weakly similar to UniRef100_Q84MC0 Cluster: Uncharacterized GPI-anchored protein At3g06035 precursor; n=2; Arabidopsis thaliana|Rep: Uncharacterized GPI-anchored protein At3g06035 precursor - Arabidopsis thaliana (Mouse-ear cress), partial (64%)
A_99_P293416	TC390064	2.56197	0.000152792	0	Genome assembly, chromosome: II	FAS1/BIgH3 domain profile.,Fasciclin domain,Four repeated domains in the Fasciclin I family of proteins, present in many other contexts.	UniRef100_Q06IA1 Cluster: Fasciclin-like protein FLA5; n=1; Triticum aestivum|Rep: Fasciclin-like protein FLA5 - Triticum aestivum (Wheat), complete	Rep: Fasciclin-like protein FLA5 - Triticum aestivum (Wheat), complete [TC298398]
A_99_P215841	CA680315;CA695994;TC376223	2.55396	0.00685071	0.0350179	#N/A	Dormancy/auxin associated protein	weakly similar to UniRef100_Q8IR22 Cluster: CG32580-PA; n=2; Drosophila melanogaster|Rep: CG32580-PA - Drosophila melanogaster, partial (0%)	Rep: Auxin-repressed protein - Arachis hypogaea (Peanut), partial (81%) [TC284796]
A_99_P084250	TC442569	2.55064	0.0154135	0.041867	Uncharacterized protein		similar to UniRef100_A7QMY0 Cluster: Chromosome undetermined scaffold_129, whole genome shotgun sequence; n=1; Vitis vinifera|Rep: Chromosome undetermined scaffold_129, whole genome shotgun sequence - Vitis vinifera (Grape), partial (68%)	FGAS030707 Triticum aestivum FGAS: Library 2 Gate 3 Triticum aestivum cDNA, mRNA sequence [DR741655]
A_99_P010459	TC452995	2.54824	0.00352654	0.0327899	#N/A			BJ269890 Y. Ogihara unpublished cDNA library, Wh_oh Triticum aestivum cDNA clone whoh5b15 5', mRNA sequence [BJ269890]
A_99_P292516	TC414211	2.54733	0.00169155	0.0317236	Phosphoinositide phospholipase C (EC 3.1.4.11)		similar to UniRef100_Q43444 Cluster: Phosphoinositide-specific phospholipase C P25; n=1; Glycine max|Rep: Phosphoinositide-specific phospholipase C P25 - Glycine max (Soybean), partial (54%)	Rep: Phosphoinositide-specific phospholipase C P25 - Glycine max (Soybean), partial (54%) [TC321902]
A_99_P351586	TC434048	2.54678	0.0127199	0.0408892	CASP-like protein	A_tha_TIGR01569: plant integral membrane protein TIGR01569,Domain of unknown function (DUF588)	similar to UniRef100_A5NVR0 Cluster: Glycosyl transferase, group 1; n=1; Methylobacterium sp. 4-46|Rep: Glycosyl transferase, group 1 - Methylobacterium sp. 4-46, partial (3%)	Rep: Glycosyl transferase, group 1 - Methylobacterium sp. 4-46, partial (3%) [TC341223]
A_99_P474427	TC419086	2.53676	0.0378632	0.049757	GrpE protein homolog		similar to UniRef100_Q5DPX9 Cluster: GrpE1; n=1; Saccharum hybrid cultivar|Rep: GrpE1 - Saccharum hybrid cultivar, partial (34%)	Rep: GrpE1 - Saccharum hybrid cultivar, partial (34%) [TC326633]
A_99_P225436	CA668513	2.5359	0.0325372	0.048047	#N/A	Haem peroxidase superfamily signature,Peroxidase,Peroxidases active site signature.,Peroxidases proximal heme-ligand signature.,Plant heme peroxidase family profile.,Plant peroxidase signature	similar to UniRef100_Q5I3F3 Cluster: Peroxidase 5; n=1; Triticum monococcum|Rep: Peroxidase 5 - Triticum monococcum (Einkorn wheat) (Small spelt), partial (13%)
A_99_P378132	TC457880	2.53216	0.00512815	0.0334075	Peptidase A1 domain-containing protein	Eukaryotic and viral aspartyl proteases active site.,Pepsin (A1) aspartic protease family signature,Xylanase inhibitor C-terminal,Xylanase inhibitor N-terminal
A_99_P190767	TC368594;TC431927	2.52968	0.0123727	0.0402268	#N/A		homologue to UniRef100_Q5QPY9 Cluster: Glycosyltransferase; n=1; Triticum aestivum|Rep: Glycosyltransferase - Triticum aestivum (Wheat), complete	Triticum aestivum mRNA for glycosyltransferase (a3a gene) [AJ867398]
A_99_P167839	CA647757;TC403451	2.5272	0.0217025	0.0447388	#N/A	Peroxidase,Plant heme peroxidase family profile.,Plant peroxidase signature	UniRef100_Q43220 Cluster: Peroxidase; n=1; Triticum aestivum|Rep: Peroxidase - Triticum aestivum (Wheat), partial (32%)	T.aestivum pox4 gene [X85230]
A_99_P450732	TC404256	2.52684	0.0325448	0.048047	HIG1 domain-containing protein		similar to UniRef100_Q0D3P8 Cluster: Os07g0673900 protein; n=2; Oryza sativa|Rep: Os07g0673900 protein - Oryza sativa subsp. japonica (Rice), partial (38%)	Rep: Os07g0673900 protein - Oryza sativa subsp. japonica (Rice), partial (38%) [TC312239]
A_99_P081185	TC369222	2.52529	0.0310952	0.0475854	Tyrosinase copper-binding domain-containing protein	Protein of unknown function (DUF_B2219)	UniRef100_Q6PLR0 Cluster: Polyphenol oxidase; n=1; Triticum aestivum|Rep: Polyphenol oxidase - Triticum aestivum (Wheat), complete	Triticum aestivum polyphenol oxidase mRNA, partial cds [AY596267]
A_99_P353326	TC410667	2.52156	0.0347029	0.0489498	Choline_kin_N domain-containing protein		similar to UniRef100_Q1KL28 Cluster: Choline kinase; n=1; Oryza sativa Indica Group|Rep: Choline kinase - Oryza sativa subsp. indica (Rice), partial (40%)	Rep: Choline kinase - Oryza sativa subsp. indica (Rice), partial (40%) [TC318509]
A_99_P237196	TC401677	2.52072	0.00668294	0.0350179	Protein disulfide-isomerase (EC 5.3.4.1)		UniRef100_Q93XQ7 Cluster: Protein disulfide isomerase 3 precursor; n=3; Triticeae|Rep: Protein disulfide isomerase 3 precursor - Triticum aestivum (Wheat), complete	Rep: Protein disulfide isomerase 3 precursor - Triticum aestivum (Wheat), complete [TC310491]
A_99_P129200	NP9351435	2.51395	0.0359712	0.0491849	R2R3 Myb transcription factor		GB|AB252148.1|BAE80458.1 myb-related protein	Triticum aestivum Tamyb9 mRNA for myb-related protein, partial cds [AB252148]
A_99_P407212	TC369316	2.50752	0.0154618	0.041867	40S ribosomal protein S4		homologue to UniRef100_Q6L5M3 Cluster: Ribosomal protein; n=1; Bromus inermis|Rep: Ribosomal protein - Bromus inermis (Smooth brome grass), partial (92%)	Rep: Ribosomal protein - Bromus inermis (Smooth brome grass), partial (93%) [TC277854]
A_99_P471937	TC417674	2.50698	0.0189919	0.0445434	Transcription termination and cleavage factor C-terminal domain-containing protein		similar to UniRef100_Q0DGT3 Cluster: Os05g0513300 protein; n=1; Oryza sativa Japonica Group|Rep: Os05g0513300 protein - Oryza sativa subsp. japonica (Rice), partial (25%)	Rep: Os05g0513300 protein - Oryza sativa subsp. japonica (Rice), partial (25%) [TC325287]
A_99_P292521	CK198333	2.50029	0.00731852	0.0350179	Phosphoinositide phospholipase C (EC 3.1.4.11)		similar to UniRef100_A4VBF3 Cluster: Phospholipase C; n=1; Vigna radiata|Rep: Phospholipase C - Vigna radiata, partial (5%)
A_99_P362436	TC426435	2.49976	0.030586	0.0475854	Genome assembly, chromosome: II		similar to UniRef100_A7PSF3 Cluster: Chromosome chr14 scaffold_27, whole genome shotgun sequence; n=1; Vitis vinifera|Rep: Chromosome chr14 scaffold_27, whole genome shotgun sequence - Vitis vinifera (Grape), partial (52%)	Rep: Chromosome chr14 scaffold_27, whole genome shotgun sequence - Vitis vinifera (Grape), partial (52%) [TC333801]
A_99_P207646	BE516396;TC387019;TC431638	2.49455	0.0145566	0.041867	#N/A	Pyruvate phosphate dikinase, PEP/pyruvate binding domain	weakly similar to UniRef100_Q6CQE6 Cluster: Kluyveromyces lactis strain NRRL Y-1140 chromosome D of strain NRRL Y- 1140 of Kluyveromyces lactis; n=1; Kluyveromyces lactis|Rep: Kluyveromyces lactis strain NRRL Y-1140 chromosome D of strain NRRL Y- 1140 of Kluyveromyces lactis - Kluyveromyces lactis (Yeast) (Candida sphaerica), partial (39%)
A_99_P416652	TC379286	2.49437	0.000684287	0.0278714	Auxin-repressed protein		similar to UniRef100_Q52QX4 Cluster: Auxin-repressed protein-like protein ARP1; n=2; Manihot esculenta|Rep: Auxin-repressed protein-like protein ARP1 - Manihot esculenta (Cassava) (Manioc), partial (63%)	Rep: Auxin-repressed protein-like protein ARP1 - Manihot esculenta (Cassava) (Manioc), partial (63%) [TC286384]
A_99_P216046	CA680315;CA695994;TC376223	2.49317	0.00663016	0.0350179	#N/A	Dormancy/auxin associated protein	weakly similar to UniRef100_Q8IR22 Cluster: CG32580-PA; n=2; Drosophila melanogaster|Rep: CG32580-PA - Drosophila melanogaster, partial (0%)	Rep: Auxin-repressed protein - Arachis hypogaea (Peanut), partial (81%) [TC284796]
A_99_P281326	BQ170786	2.49263	0.0163168	0.0426448	1,3-beta-glucan synthase (EC 2.4.1.34) (1,3-beta-glucan synthase)
A_99_P433432	TC391257;TC437554;TC448487	2.49208	0.0305128	0.0475854	#N/A	Glycosyl hydrolase family 3 C-terminal domain	homologue to UniRef100_Q9XEI3 Cluster: Beta-D-glucan exohydrolase isoenzyme ExoI; n=1; Hordeum vulgare subsp. vulgare|Rep: Beta-D-glucan exohydrolase isoenzyme ExoI - Hordeum vulgare var. distichum (Two-rowed barley), partial (22%)	Rep: Beta-D-glucan exohydrolase isoenzyme ExoI - Hordeum vulgare var. distichum (Two-rowed barley), partial (22%) [TC299551]
A_99_P363281	TC437536	2.48825	0.0339325	0.0484543	Uncharacterized protein		weakly similar to UniRef100_A5U2F3 Cluster: PE-PGRS family protein; n=1; Mycobacterium tuberculosis H37Ra|Rep: PE-PGRS family protein - Mycobacterium tuberculosis (strain ATCC 25177 / H37Ra), partial (3%)	Rep: PE-PGRS family protein - Mycobacterium tuberculosis (strain ATCC 25177 / H37Ra), partial (3%) [TC344672]
A_99_P343196	TC373816;TC388295	2.48492	0.0226699	0.0447388	#N/A		similar to UniRef100_Q0JB07 Cluster: Os04g0564000 protein; n=1; Oryza sativa Japonica Group|Rep: Os04g0564000 protein - Oryza sativa subsp. japonica (Rice), partial (20%)	Rep: Os04g0564000 protein - Oryza sativa subsp. japonica (Rice), partial (38%) [TC296683]
A_99_P240226	CA703999;CJ614695;TC404560;TC409403;TC422670	2.47241	0.00174849	0.0317236	#N/A		homologue to UniRef100_Q9SMG5 Cluster: Acyl-CoA binding protein; n=1; Digitalis lanata|Rep: Acyl-CoA binding protein - Digitalis lanata (Foxglove), partial (29%)
A_99_P370637	TC400902	2.47054	0.0286064	0.0464524	PGG domain-containing protein		similar to UniRef100_O24564 Cluster: Embryogenesis transmembrane protein; n=1; Zea mays|Rep: Embryogenesis transmembrane protein - Zea mays (Maize), partial (10%)	Rep: Embryogenesis transmembrane protein - Zea mays (Maize), partial (10%) [TC308934]
A_99_P209886	TC370450	2.46784	0.00638549	0.0350179	CCT domain-containing protein	B-Box-type zinc finger,B-box zinc finger,CCT domain profile.,CCT motif,Zinc finger B-box type profile.	similar to UniRef100_Q0DCR8 Cluster: Os06g0298200 protein; n=1; Oryza sativa Japonica Group|Rep: Os06g0298200 protein - Oryza sativa subsp. japonica (Rice), partial (88%)	Rep: Os06g0298200 protein - Oryza sativa subsp. japonica (Rice), partial (30%) [TC305251]
A_99_P235156		2.46216	0.00907505	0.0372803	#N/A
A_99_P521717	TC441089	2.45382	0.0279858	0.0464524	USP family protein		homologue to UniRef100_Q2TN84 Cluster: USP family protein; n=1; Triticum aestivum|Rep: USP family protein - Triticum aestivum (Wheat), partial (98%)	Rep: USP family protein - Triticum aestivum (Wheat), partial (98%) [TC348248]
A_99_P357556	TC401649	2.44939	0.0272323	0.045966	Uncharacterized protein		similar to UniRef100_Q4W8R2 Cluster: HvEMF2c protein; n=1; Hordeum vulgare|Rep: HvEMF2c protein - Hordeum vulgare (Barley), partial (13%)
A_99_P540232	TC448584	2.44785	0.000465246	0	Nudix hydrolase domain-containing protein		homologue to UniRef100_O24005 Cluster: Diadenosine 5',5'''-P1,P4-tetraphosphate hydrolase; n=1; Hordeum vulgare|Rep: Diadenosine 5',5'''-P1,P4-tetraphosphate hydrolase - Hordeum vulgare (Barley), partial (60%)	Rep: Diadenosine 5',5'''-P1,P4-tetraphosphate hydrolase - Hordeum vulgare (Barley), partial (60%) [TC355506]
A_99_P051906	CA639440	2.44755	0.0122707	0.0402268	#N/A			wre1n.pk0014.e3 wre1n Triticum aestivum cDNA clone wre1n.pk0014.e3 5' end, mRNA sequence [CA639440]
A_99_P008346	TC371516	2.44626	0.0310431	0.0475854	Methyltransferase (EC 2.1.1.-)		UniRef100_Q52PK2 Cluster: Dehydration-induced protein; n=1; Triticum aestivum|Rep: Dehydration-induced protein - Triticum aestivum (Wheat), complete	Triticum aestivum dehydration-induced protein (DRPL) mRNA, complete cds [AY987028]
A_99_P494642	TC429345	2.43857	0.0203171	0.0445434	Uncharacterized protein			WHE4013_H01_O01ZT Wheat meiotic anther cDNA library Triticum aestivum cDNA clone WHE4013_H01_O01, mRNA sequence [CA499967]
A_99_P340741	TC439481	2.43311	0.000518174	0.0278714	GATA-type domain-containing protein	GATA zinc finger,GATA-type zinc finger domain profile.,GATA-type zinc finger domain.,zinc finger binding to DNA consensus sequence [AT]GATA[AG]	similar to UniRef100_Q0JFJ4 Cluster: Os01g0976800 protein; n=1; Oryza sativa Japonica Group|Rep: Os01g0976800 protein - Oryza sativa subsp. japonica (Rice), partial (24%)	Rep: Zinc finger protein-like - Oryza sativa subsp. japonica (Rice), partial (50%) [TC363133]
A_99_P194528	TC440784	2.43212	0.000596434	0.0278714	Uncharacterized protein		homologue to UniRef100_Q10NL7 Cluster: Expressed protein; n=3; Oryza sativa|Rep: Expressed protein - Oryza sativa subsp. japonica (Rice), partial (57%)	CJ926818 Y. Ogihara unpublished cDNA library, whchan Triticum aestivum cDNA clone whchan30o06 5', mRNA sequence [CJ926818]
A_99_P369107	TC427905	2.4299	0.0262116	0.0459059	Serine carboxypeptidase-like 19
A_99_P111955	DR731893	2.42595	0.0167931	0.0434123	#N/A			FGAS077813 Triticum aestivum FGAS: TaLt4 Triticum aestivum cDNA, mRNA sequence [DR731893]
A_99_P608712	TC434489	2.42366	0.0143672	0.0408892	RRM domain-containing protein		homologue to UniRef100_Q0KIW2 Cluster: Glycine-rich RNA-binding protein; n=1; Triticum aestivum|Rep: Glycine-rich RNA-binding protein - Triticum aestivum (Wheat), partial (63%)	FGAS020267 Triticum aestivum FGAS: Library 5 GATE 7 Triticum aestivum cDNA, mRNA sequence [CK208553]
A_99_P556767	TC454849	2.42148	0.0137157	0.0408892	40S ribosomal protein S28		homologue to UniRef100_Q0DUU5 Cluster: Os03g0167100 protein; n=2; Oryza sativa Japonica Group|Rep: Os03g0167100 protein - Oryza sativa subsp. japonica (Rice), partial (58%)	Rep: Os03g0167100 protein - Oryza sativa subsp. japonica (Rice), partial (58%) [TC361598]
A_99_P119839	TC424517	2.42136	0.0332258	0.048047	#N/A		similar to UniRef100_Q9XAG2 Cluster: Possible membrane protein; n=1; Streptomyces coelicolor|Rep: Possible membrane protein - Streptomyces coelicolor, partial (6%)	CJ681925 Y.Ogihara unpublished cDNA library Wh_OKCS Triticum aestivum cDNA clone whok6g01 5', mRNA sequence [CJ681925]
A_99_P374122	TC427888	2.41617	0.0103514	0.0384055	#N/A
A_99_P008736	TC423601	2.41546	0.0274477	0.045966	alpha-L-fucosidase (EC 3.2.1.51)	Alpha-L-fucosidase	similar to UniRef100_A7QGW4 Cluster: Chromosome chr16 scaffold_94, whole genome shotgun sequence; n=1; Vitis vinifera|Rep: Chromosome chr16 scaffold_94, whole genome shotgun sequence - Vitis vinifera (Grape), partial (10%)	BJ258285 Y. Ogihara unpublished cDNA library, Wh_h Triticum aestivum cDNA clone whh6n02 5', mRNA sequence [BJ258285]
A_99_P156582		2.41371	0.0198215	0.0445434	#N/A			FGAS060302 Triticum aestivum FGAS: Library 2 Gate 3 Triticum aestivum cDNA, mRNA sequence [CV765915]
A_99_P292731	TC455120	2.4118	0.0033184	0.0327899	Uncharacterized protein		homologue to UniRef100_Q94BT9 Cluster: At1g66240/T6J19_6; n=2; Arabidopsis thaliana|Rep: At1g66240/T6J19_6 - Arabidopsis thaliana (Mouse-ear cress), partial (69%)	Rep: At1g66240/T6J19_6 - Arabidopsis thaliana (Mouse-ear cress), partial (69%) [TC361860]
A_99_P446837	TC401445	2.40783	0.00910578	0.0372803	#N/A
A_99_P391377	TC439690	2.40738	0.00153826	0.0317236	CASP-like protein		weakly similar to UniRef100_Q8L924 Cluster: UPF0497 membrane protein At2g35760; n=1; Arabidopsis thaliana|Rep: UPF0497 membrane protein At2g35760 - Arabidopsis thaliana (Mouse-ear cress), partial (24%)	Rep: UPF0497 membrane protein At2g35760 - Arabidopsis thaliana (Mouse-ear cress), partial (24%) [TC346773]
A_99_P300136	TC451602	2.40479	0.0294274	0.0464524	Aldose 1-epimerase (EC 5.1.3.3)	Aldose 1-epimerase
A_99_P300131	TC451602	2.4004	0.0126869	0.0408892	Aldose 1-epimerase (EC 5.1.3.3)	Aldose 1-epimerase
A_99_P408092	TC370106	2.39575	0.00670787	0.0350179	Peptidase C1A papain C-terminal domain-containing protein		homologue to UniRef100_Q03106 Cluster: Cathepsin B; n=1; Triticum aestivum|Rep: Cathepsin B - Triticum aestivum (Wheat), partial (73%)	Rep: Cathepsin B - Triticum aestivum (Wheat), partial (73%) [TC278654]
A_99_P411007	TC373050	2.39501	0.00359897	0.0327899	Peptidase A1 domain-containing protein		similar to UniRef100_A7PV51 Cluster: Chromosome chr4 scaffold_32, whole genome shotgun sequence; n=1; Vitis vinifera|Rep: Chromosome chr4 scaffold_32, whole genome shotgun sequence - Vitis vinifera (Grape), partial (21%)	Rep: Chromosome chr4 scaffold_32, whole genome shotgun sequence - Vitis vinifera (Grape), partial (21%) [TC281613]
A_99_P067450	TC376731;TC402135	2.39403	0.0293725	0.0464524	#N/A	Raffinose synthase or seed imbibition protein Sip1	similar to UniRef100_Q8W2G5 Cluster: Alkaline alpha-galactosidase; n=2; Oryza sativa|Rep: Alkaline alpha-galactosidase - Oryza sativa subsp. japonica (Rice), partial (44%)	CJ926346 Y. Ogihara unpublished cDNA library, whchan Triticum aestivum cDNA clone whchan2k05 5', mRNA sequence [CJ926346]
A_99_P217756	TC402939	2.39234	0.0161434	0.0426448	Sugar phosphate transporter domain-containing protein		homologue to UniRef100_P93643 Cluster: Phosphate/phosphoenolpyruvate translocator; n=1; Zea mays|Rep: Phosphate/phosphoenolpyruvate translocator - Zea mays (Maize), partial (32%)	Rep: Phosphate/phosphoenolpyruvate translocator - Zea mays (Maize), partial (32%) [TC310953]
A_99_P246231	TC385240	2.39023	0.0350779	0.0489498	Uncharacterized protein		weakly similar to UniRef100_Q84MC0 Cluster: Uncharacterized GPI-anchored protein At3g06035 precursor; n=2; Arabidopsis thaliana|Rep: Uncharacterized GPI-anchored protein At3g06035 precursor - Arabidopsis thaliana (Mouse-ear cress), partial (64%)
A_99_P505352	TC434068	2.38683	0.00152444	0.0317236	Protein kinase domain-containing protein		similar to UniRef100_Q4U3Z8 Cluster: Wall-associated kinase 2; n=1; Triticum aestivum|Rep: Wall-associated kinase 2 - Triticum aestivum (Wheat), partial (16%)	Rep: Wall-associated kinase 2 - Triticum aestivum (Wheat), partial (16%) [TC341245]
A_99_P432662	TC390585	2.38575	0.0276319	0.0464524	FLZ-type domain-containing protein	Protein of unknown function (DUF581)
A_99_P202891	TC368948	2.38523	0.0260051	0.0459059	Reticulon-like protein
A_99_P210391	CK193668;TC428053	2.38497	0.0323631	0.0478773	#N/A	Transmembrane amino acid transporter protein	;
A_99_P576932	CA717415;TC368710;TC368729;TC445341;TC447872	2.38008	0.0184453	0.0442292	#N/A		homologue to UniRef100_A7XDG6 Cluster: Gamma gliadin 2; n=1; Triticum aestivum|Rep: Gamma gliadin 2 - Triticum aestivum (Wheat), partial (44%)	Triticum aestivum clone TaE15003B05 low molecular weight glutenin mRNA, complete cds [AY831778]
A_99_P332221	TC386043	2.37806	0.0131594	0.0408892	Heat shock factor C1b		similar to UniRef100_Q5ZEA6 Cluster: Heat shock transcription factor HSF21-like; n=1; Oryza sativa Japonica Group|Rep: Heat shock transcription factor HSF21-like - Oryza sativa subsp. japonica (Rice), partial (28%)	Rep: Heat shock transcription factor HSF21-like - Oryza sativa subsp. japonica (Rice), partial (28%) [TC294479]
A_99_P462352		2.37388	0.0230516	0.0447388	#N/A			Rep: Mitochondrial half-ABC transporter - Arabidopsis thaliana (Mouse-ear cress), partial (12%) [TC319839]
A_99_P292736	TC373218	2.37157	0.00449813	0.0327899	Uncharacterized protein			Rep: Chromosome chr1 scaffold_5, whole genome shotgun sequence - Vitis vinifera (Grape), partial (19%) [TC281771]
A_99_P412107	TC374111	2.36624	0.028942	0.0464524	protein-serine/threonine phosphatase (EC 3.1.3.16)	Protein phosphatase 2C,Serine/threonine phosphatases, family 2C, catalytic domain	weakly similar to UniRef100_A7P4H7 Cluster: Chromosome chr4 scaffold_6, whole genome shotgun sequence; n=1; Vitis vinifera|Rep: Chromosome chr4 scaffold_6, whole genome shotgun sequence - Vitis vinifera (Grape), partial (50%)	Rep: Chromosome chr4 scaffold_6, whole genome shotgun sequence - Vitis vinifera (Grape), partial (50%) [TC282657]
A_99_P447687	TC402135	2.35821	0.0318571	0.0478773	galactinol--sucrose galactosyltransferase (EC 2.4.1.82)	Raffinose synthase or seed imbibition protein Sip1	similar to UniRef100_Q8W2G5 Cluster: Alkaline alpha-galactosidase; n=2; Oryza sativa|Rep: Alkaline alpha-galactosidase - Oryza sativa subsp. japonica (Rice), partial (18%)	Rep: Alkaline alpha-galactosidase - Oryza sativa subsp. japonica (Rice), partial (18%) [TC310129]
A_99_P260181	CK153405	2.3534	0.00898894	0.0372803	Uncharacterized protein		similar to UniRef100_Q9ST24 Cluster: ZmGR2b protein; n=1; Zea mays|Rep: ZmGR2b protein - Zea mays (Maize), partial (17%)	Rep: ZmGR2b protein - Zea mays (Maize), partial (35%) [TC323848]
A_99_P263336	TC379936	2.35327	0.0153282	0.041867	Uncharacterized protein	CHY zinc finger,Ring finger,Zinc finger CHY-type profile.,Zinc finger CTCHY-type profile.,Zinc finger RING-type profile.,Zinc-ribbon	similar to UniRef100_Q337P1 Cluster: CHY zinc finger family protein, expressed; n=3; Oryza sativa|Rep: CHY zinc finger family protein, expressed - Oryza sativa subsp. japonica (Rice), partial (72%)	Rep: CHY zinc finger family protein, expressed - Oryza sativa subsp. japonica (Rice), partial (72%) [TC288451]
A_99_P377792	TC439747	2.34653	0.0060881	0.0350179	#N/A		similar to UniRef100_Q0D9G3 Cluster: Os06g0717700 protein; n=1; Oryza sativa Japonica Group|Rep: Os06g0717700 protein - Oryza sativa subsp. japonica (Rice), partial (34%)	Rep: Os06g0717700 protein - Oryza sativa subsp. japonica (Rice), partial (34%) [TC346847]
A_99_P393592	TC424841	2.34546	0.0106257	0.0395959	AB hydrolase-1 domain-containing protein		weakly similar to UniRef100_Q8L562 Cluster: Hydrolase-like; n=2; Oryza sativa|Rep: Hydrolase-like - Oryza sativa subsp. japonica (Rice), partial (9%)
A_99_P325901	TC427278	2.34228	0.00580805	0.0350179	PPR_long domain-containing protein		similar to UniRef100_Q94DI0 Cluster: Pentatricopeptide (PPR) repeat-containing protein-like; n=1; Oryza sativa Japonica Group|Rep: Pentatricopeptide (PPR) repeat-containing protein-like - Oryza sativa subsp. japonica (Rice), partial (32%)	Rep: Pentatricopeptide (PPR) repeat-containing protein-like - Oryza sativa subsp. japonica (Rice), partial (32%) [TC334626]
A_99_P356666	TC435723	2.3361	0.025763	0.0459059	WD_REPEATS_REGION domain-containing protein	G protein beta WD-40 repeat signature,Trp-Asp (WD) repeats circular profile.,Trp-Asp (WD) repeats profile.,Trp-Asp (WD) repeats signature.,WD domain, G-beta repeat,WD40 repeats	weakly similar to UniRef100_A7PUB2 Cluster: Chromosome chr7 scaffold_31, whole genome shotgun sequence; n=1; Vitis vinifera|Rep: Chromosome chr7 scaffold_31, whole genome shotgun sequence - Vitis vinifera (Grape), partial (91%)	Rep: Chromosome chr7 scaffold_31, whole genome shotgun sequence - Vitis vinifera (Grape), partial (91%) [TC342908]
A_99_P547157	TC451204	2.33576	0.035702	0.0491849	#N/A		similar to UniRef100_Q40049 Cluster: ES1A protein; n=1; Hordeum vulgare|Rep: ES1A protein - Hordeum vulgare (Barley), partial (27%)	Rep: ES1A protein - Hordeum vulgare (Barley), partial (27%) [TC358087]
A_99_P097805	TC424402	2.33364	0.00605178	0.0350179	BHLH domain-containing protein		similar to UniRef100_Q5ZD27 Cluster: Splicing coactivator subunit-like protein; n=1; Oryza sativa Japonica Group|Rep: Splicing coactivator subunit-like protein - Oryza sativa subsp. japonica (Rice), partial (6%)	G356.105D02F010918 G356 Triticum aestivum cDNA clone G356105D02, mRNA sequence [CD901864]
A_99_P528662	TC443991	2.33082	0.0231632	0.0447388	AB hydrolase-1 domain-containing protein		weakly similar to UniRef100_Q6RYA0 Cluster: Salicylic acid-binding protein 2; n=1; Nicotiana tabacum|Rep: Salicylic acid-binding protein 2 - Nicotiana tabacum (Common tobacco), partial (30%)	Rep: Salicylic acid-binding protein 2 - Nicotiana tabacum (Common tobacco), partial (30%) [TC351032]
A_99_P453692	TC406214	2.33059	0.00351131	0.0327899	#N/A		similar to UniRef100_A8NJP5 Cluster: Nematode cuticle collagen N-terminal domain containing protein; n=1; Brugia malayi|Rep: Nematode cuticle collagen N-terminal domain containing protein - Brugia malayi (Filarial nematode worm), partial (5%)	Rep: Nematode cuticle collagen N-terminal domain containing protein - Brugia malayi (Filarial nematode worm), partial (5%) [TC314203]
A_99_P158442	TC424715	2.32995	0.0377891	0.049757	Tubulin beta-3 chain (Beta-3-tubulin)		UniRef100_Q9ZRB0 Cluster: Tubulin beta-3 chain; n=1; Triticum aestivum|Rep: Tubulin beta-3 chain - Triticum aestivum (Wheat), complete	Triticum aestivum beta-tubulin 3 (tubb3) mRNA, complete cds [U76746]
A_99_P218311	TC372351	2.32209	0.00474131	0.0334075	glutathione transferase (EC 2.5.1.18)		homologue to UniRef100_Q8GTB8 Cluster: Glutathione transferase F5; n=1; Triticum aestivum|Rep: Glutathione transferase F5 - Triticum aestivum (Wheat), complete	Rep: Glutathione transferase F5 - Triticum aestivum (Wheat), complete [TC280917]
A_99_P344371	TC438667	2.32168	0.0120586	0.0402268	Protein kinase domain-containing protein	ATP-NAD kinase,Di-glucose binding within endoplasmic reticulum,Leucine Rich Repeat,Protein kinase domain,Protein kinase domain profile.,Protein kinases ATP-binding region signature.,Serine/Threonine protein kinases active-site signature.,Serine/Threonine	homologue to UniRef100_Q0J2G5 Cluster: Os09g0345300 protein; n=1; Oryza sativa Japonica Group|Rep: Os09g0345300 protein - Oryza sativa subsp. japonica (Rice), partial (10%)
A_99_P528677	TC443690	2.31855	0.00414129	0.0327899	CHCH domain-containing protein		similar to UniRef100_A7QM14 Cluster: Chromosome undetermined scaffold_123, whole genome shotgun sequence; n=1; Vitis vinifera|Rep: Chromosome undetermined scaffold_123, whole genome shotgun sequence - Vitis vinifera (Grape), partial (39%)	Rep: Chromosome undetermined scaffold_123, whole genome shotgun sequence - Vitis vinifera (Grape), partial (39%) [TC351035]
A_99_P081610		2.31819	0.0376028	0.049757	#N/A			WNEL10b2 Wheat EST endosperm library Triticum aestivum cDNA clone WNEL10b2 5' similar to Unknown Function, mRNA sequence [CV064367]
A_99_P281316	CK154392;TC436608	2.31582	0.00594834	0.0350179	#N/A	1,3-beta-glucan synthase component,1,3-beta-glucan synthase subunit FKS1, domain-1
A_99_P248496		2.31427	0.00994606	0.0384055	#N/A
A_99_P052246	TC446410	2.30715	0.0319358	0.0478773	Sialate O-acetylesterase domain-containing protein		weakly similar to UniRef100_Q0DLL8 Cluster: Os03g0857500 protein; n=2; Oryza sativa Japonica Group|Rep: Os03g0857500 protein - Oryza sativa subsp. japonica (Rice), partial (31%)	wlm0.pk0010.d5 wlm0 Triticum aestivum cDNA clone wlm0.pk0010.d5 5' end, mRNA sequence [CA655167]
A_99_P407682	TC369764	2.30413	0.017991	0.0442292	Genome assembly, chromosome: II (Multiprotein bridging factor 1)
A_99_P313396	TC385120	2.30387	0.00163375	0.0317236	Uncharacterized protein	Ureide permease
A_99_P024759	TC393701	2.29596	0.0138796	0.0408892	Uncharacterized protein	Glycosyl hydrolases family 32,Glycosyl hydrolases family 32 C terminal,Glycosyl hydrolases family 32 N-terminal domain	homologue to UniRef100_Q2UXF7 Cluster: Fructan 6-exohydrolase; n=1; Triticum aestivum|Rep: Fructan 6-exohydrolase - Triticum aestivum (Wheat), complete	Triticum aestivum mRNA for fructan 6-exohydrolase (6-FEH gene) [AM075205]
A_99_P220331	TC405596	2.29367	0.0325677	0.048047	40S ribosomal protein S28		homologue to UniRef100_Q7X9K4 Cluster: S28 ribosomal protein; n=1; Triticum aestivum|Rep: S28 ribosomal protein - Triticum aestivum (Wheat), complete	Rep: S28 ribosomal protein - Triticum aestivum (Wheat), complete [TC313578]
A_99_P456482	CA624795;TC408112	2.28995	0.00397726	0.0327899	#N/A	Protein kinase domain profile.,Protein kinases ATP-binding region signature.,Protein tyrosine kinase	;	Rep: Leucine-rich repeat transmembrane protein kinase 1 - Zea mays (Maize), partial (11%) [TC316019]
A_99_P315341	TC381571	2.28674	0.00870786	0.0372803	threonine synthase (EC 4.2.3.1)
A_99_P299906	TC406797	2.27742	0.0228051	0.0447388	Uncharacterized protein
A_99_P512032	TC436974	2.27687	0.00575053	0.0350179	Protein kinase domain-containing protein		similar to UniRef100_A7PRC9 Cluster: Chromosome chr14 scaffold_26, whole genome shotgun sequence; n=1; Vitis vinifera|Rep: Chromosome chr14 scaffold_26, whole genome shotgun sequence - Vitis vinifera (Grape), partial (43%)	Rep: Chromosome chr14 scaffold_26, whole genome shotgun sequence - Vitis vinifera (Grape), partial (17%) [TC344115]
A_99_P491112	TC428046	2.2758	0.00229245	0.0317236	Uncharacterized protein
A_99_P254311	CK197087;TC409205	2.27344	0.00486713	0.0334075	#N/A		homologue to UniRef100_Q9ZTV1 Cluster: Chaperonin 60 alpha subunit; n=1; Canavalia lineata|Rep: Chaperonin 60 alpha subunit - Canavalia lineata, partial (9%)
A_99_P546747	TC451053	2.27147	0.027609	0.0464524	XH domain-containing protein	XH domain,XS domain,XS zinc finger domain	weakly similar to UniRef100_A7NYZ4 Cluster: Chromosome chr6 scaffold_3, whole genome shotgun sequence; n=1; Vitis vinifera|Rep: Chromosome chr6 scaffold_3, whole genome shotgun sequence - Vitis vinifera (Grape), partial (20%)	Rep: Chromosome chr6 scaffold_3, whole genome shotgun sequence - Vitis vinifera (Grape), partial (20%) [TC357933]
A_99_P471417	TC417341	2.26503	0.0256017	0.0459059	Nucleolar protein 10		homologue to UniRef100_Q6K950 Cluster: Nucleolar RNA-binding Nop10p-like protein; n=1; Oryza sativa Japonica Group|Rep: Nucleolar RNA-binding Nop10p-like protein - Oryza sativa subsp. japonica (Rice), partial (25%)	Rep: Nucleolar RNA-binding Nop10p-like protein - Oryza sativa subsp. japonica (Rice), partial (25%) [TC324962]
A_99_P497032	TC409950;TC452105	2.2604	0.0377506	0.049757	#N/A	Protein phosphatase 2C,Serine/threonine phosphatases, family 2C, catalytic domain
A_99_P129965	GH726217;TC407473	2.25748	0.0136786	0.0408892	#N/A	CBS domain,CBS domain profile.,Domain in cystathionine beta-synthase and other proteins.	weakly similar to UniRef100_UPI000065EBA0 Cluster: Homolog of Fugu rubripes "Gag-like protein.; n=1; Takifugu rubripes|Rep: Homolog of Fugu rubripes "Gag-like protein. - Takifugu rubripes, partial (6%)	CJ806687 Y. Ogihara unpublished cDNA library, whsct Triticum aestivum cDNA clone whsct37o10 5', mRNA sequence [CJ806687]
A_99_P553982	BQ162513	2.2566	0.0320705	0.0478773	#N/A		similar to UniRef100_A5E1Q4 Cluster: Predicted protein; n=1; Lodderomyces elongisporus NRRL YB-4239|Rep: Predicted protein - Lodderomyces elongisporus (Yeast) (Saccharomyces elongisporus), partial (9%)	Rep: Permease - Roseovarius sp. TM1035, partial (5%) [TC360589]
A_99_P474827	TC424715	2.25263	0.0344378	0.0484543	Tubulin beta-3 chain (Beta-3-tubulin)	Beta-tubulin signature,Tubulin C-terminal domain,Tubulin signature,Tubulin subunits alpha, beta, and gamma signature.,Tubulin-beta mRNA autoregulation signal.,Tubulin/FtsZ family, C-terminal domain,Tubulin/FtsZ family, GTPase domain	UniRef100_Q9ZRB0 Cluster: Tubulin beta-3 chain; n=1; Triticum aestivum|Rep: Tubulin beta-3 chain - Triticum aestivum (Wheat), complete	Triticum aestivum beta-tubulin 3 (tubb3) mRNA, complete cds [U76746]
A_99_P150987	TC396738	2.25161	0.0189854	0.0445434	#N/A		similar to UniRef100_O48809 Cluster: T3P18.1; n=1; Arabidopsis thaliana|Rep: T3P18.1 - Arabidopsis thaliana (Mouse-ear cress), partial (3%)	CJ855080 Y. Ogihara unpublished cDNA library, whsctal Triticum aestivum cDNA clone whsctal32p11 5', mRNA sequence [CJ855080]
A_99_P485352	TC424903	2.25133	0.0262849	0.0459059	#N/A	APO RNA-binding,APO domain profile.	similar to UniRef100_Q4SBW8 Cluster: Chromosome undetermined SCAF14663, whole genome shotgun sequence; n=1; Tetraodon nigroviridis|Rep: Chromosome undetermined SCAF14663, whole genome shotgun sequence - Tetraodon nigroviridis (Green puffer), partial (5%)	Rep: Chromosome undetermined SCAF14663, whole genome shotgun sequence - Tetraodon nigroviridis (Green puffer), partial (5%) [TC332292]
A_99_P320081	CV768302;TC380021;TC415439	2.24962	0.0344514	0.0484543	#N/A	PPR repeat,PPR: pentatricopeptide repeat domain,Pentatricopeptide (PPR) repeat profile.	homologue to UniRef100_UPI0000498F17 Cluster: beta-galactosidase; n=1; Entamoeba histolytica HM-1:IMSS|Rep: beta-galactosidase - Entamoeba histolytica HM-1:IMSS, partial (17%)	Rep: DNA-binding protein - Triticum aestivum (Wheat), partial (42%) [TC323089]
A_99_P235801	TC389267	2.24158	0.0311142	0.0475854	Stem 28 kDa glycoprotein	HAD superfamily, subfamily IIIB (Acid phosphatase)
A_99_P309086	TC407623;TC455794	2.24155	0.00363033	0.0327899	#N/A	Domain of unknown function (DUF4378)	;	Rep: Expressed protein - Oryza sativa subsp. japonica (Rice), partial (6%) [TC362467]
A_99_P044235	TC440768	2.24133	0.00689244	0.0350179	#N/A		similar to UniRef100_A0TB91 Cluster: ABC transporter related; n=1; Burkholderia ambifaria MC40-6|Rep: ABC transporter related - Burkholderia ambifaria MC40-6, partial (7%)	wr1.pk0007.d7 wr1 Triticum aestivum cDNA clone wr1.pk0007.d7 5' end, mRNA sequence [CA602882]
A_99_P052611	TC447675	2.23974	0.0121134	0.0402268	#N/A			wre1n.pk0070.d6 wre1n Triticum aestivum cDNA clone wre1n.pk0070.d6 5' end, mRNA sequence [CA643071]
A_99_P335056	CK199451	2.23773	0.00197008	0.0317236	NAD-dependent epimerase/dehydratase domain-containing protein
A_99_P528327	TC443915	2.22805	0.0362786	0.0491849	Uncharacterized protein		similar to UniRef100_Q9FKA5 Cluster: Uncharacterized protein At5g39570; n=1; Arabidopsis thaliana|Rep: Uncharacterized protein At5g39570 - Arabidopsis thaliana (Mouse-ear cress), partial (8%)	Rep: Uncharacterized protein At5g39570 - Arabidopsis thaliana (Mouse-ear cress), partial (8%) [TC350903]
A_99_P327931	CK197512	2.22549	0.00685031	0.0350179	Tim44-like domain-containing protein		similar to UniRef100_A7PSF3 Cluster: Chromosome chr14 scaffold_27, whole genome shotgun sequence; n=1; Vitis vinifera|Rep: Chromosome chr14 scaffold_27, whole genome shotgun sequence - Vitis vinifera (Grape), partial (16%)
A_99_P378742	TC447280	2.22526	0.00402323	0.0327899	Uncharacterized protein
A_99_P081380	CV064882	2.22471	0.0313374	0.0475854	#N/A		homologue to UniRef100_Q6AM69 Cluster: Probable propanediol utilization protein; n=1; Desulfotalea psychrophila|Rep: Probable propanediol utilization protein - Desulfotalea psychrophila, partial (10%)	WNEL16d6 Wheat EST endosperm library Triticum aestivum cDNA clone WNEL16d6 5' similar to Unknown Function, mRNA sequence [CV064882]
A_99_P410932	TC373000	2.22405	0.00713169	0.0350179	Uncharacterized protein
A_99_P300751	TC415557	2.22354	0.0116759	0.0402268	Late embryogenesis abundant protein LEA-2 subgroup domain-containing protein	Late embryogenesis abundant protein
A_99_P505737	TC434232	2.22047	0.00185103	0.0317236	Peptidyl-prolyl cis-trans isomerase (PPIase) (EC 5.2.1.8)		homologue to UniRef100_Q6XPZ6 Cluster: Peptidyl-prolyl cis-trans isomerase; n=2; Triticum aestivum|Rep: Peptidyl-prolyl cis-trans isomerase - Triticum aestivum (Wheat), partial (59%)	Rep: Peptidyl-prolyl cis-trans isomerase - Triticum aestivum (Wheat), partial (59%) [TC341410]
A_99_P371202	TC438692	2.2178	0.019262	0.0445434	PPR_long domain-containing protein
A_99_P237171	TC391997;TC451356	2.21752	0.0176962	0.0442292	#N/A		homologue to UniRef100_Q4W247 Cluster: Protein disulfide isomerase precursor; n=1; Triticum aestivum|Rep: Protein disulfide isomerase precursor - Triticum aestivum (Wheat), partial (28%)	Rep: Protein disulfide isomerase precursor - Triticum aestivum (Wheat), partial (28%) [TC300262]
A_99_P466297	TC414423	2.21398	0.00335906	0.0327899	Uncharacterized protein		UniRef100_Q6BDB3 Cluster: Plasma membrane protein 3; n=1; Leymus chinensis|Rep: Plasma membrane protein 3 - Leymus chinensis, partial (98%)	Rep: Plasma membrane protein 3 - Leymus chinensis, partial (98%) [TC322096]
A_99_P495072	TC429530	2.2134	0.0031085	0.0327899	glutathione transferase (EC 2.5.1.18)	Glutathione S-transferase, C-terminal domain,Glutathione S-transferase, N-terminal domain,Soluble glutathione S-transferase C-terminal domain profile.,Soluble glutathione S-transferase N-terminal domain profile.	homologue to UniRef100_Q8GTB8 Cluster: Glutathione transferase F5; n=1; Triticum aestivum|Rep: Glutathione transferase F5 - Triticum aestivum (Wheat), partial (40%)	Rep: Glutathione transferase F5 - Triticum aestivum (Wheat), partial (40%) [TC336788]
A_99_P347536	TC430344	2.21074	0.00166442	0.0317236	Strictosidine synthase conserved region domain-containing protein	Strictosidine synthase
A_99_P319101	TC447879	2.21068	0.0268354	0.045966	Methyltransferase (EC 2.1.1.-)	Putative S-adenosyl-L-methionine-dependent methyltransferase
A_99_P254001	TC395887	2.20975	0.0155811	0.0426448	Uncharacterized protein	Caffeate O-methyltransferase (COMT) family profile.,Dimerisation domain,O-methyltransferase	similar to UniRef100_Q2R6G9 Cluster: O-methyltransferase family protein, expressed; n=2; Oryza sativa|Rep: O-methyltransferase family protein, expressed - Oryza sativa subsp. japonica (Rice), partial (96%)	Rep: O-methyltransferase family protein - Oryza sativa subsp. japonica (Rice), partial (98%) [TC304094]
A_99_P340286	TC397292	2.20589	0.00672347	0.0350179	ABC transporter B family member 19		similar to UniRef100_A7PMS6 Cluster: Chromosome chr14 scaffold_21, whole genome shotgun sequence; n=1; Vitis vinifera|Rep: Chromosome chr14 scaffold_21, whole genome shotgun sequence - Vitis vinifera (Grape), partial (11%)	Rep: Chromosome chr14 scaffold_21, whole genome shotgun sequence - Vitis vinifera (Grape), partial (11%) [TC305454]
A_99_P204176	CA677065;CK196451;TC384779	2.20531	0.0258033	0.0459059	#N/A		;
A_99_P011064	TC386635	2.20298	0.0238364	0.0452406	Endoglucanase (EC 3.2.1.4)	Glycosyl hydrolase family 9,Glycosyl hydrolases family 9 active sites signature 1.,Glycosyl hydrolases family 9 active sites signature 2.	UniRef100_Q9MAY8 Cluster: Endo-1,4-beta-glucanase Cel1; n=1; Hordeum vulgare|Rep: Endo-1,4-beta-glucanase Cel1 - Hordeum vulgare (Barley), complete	Triticum aestivum endo-1,4-beta-glucanase mRNA, complete cds [AY091512]
A_99_P318016	TC376472	2.2027	0.0242347	0.0452406	Methyltransferase domain-containing protein	Methyltransferase domain	similar to UniRef100_A2YP56 Cluster: Probable protein arginine N-methyltransferase 3; n=1; Oryza sativa Indica Group|Rep: Probable protein arginine N-methyltransferase 3 - Oryza sativa subsp. indica (Rice), partial (31%)	Rep: Probable protein arginine N-methyltransferase 3 - Oryza sativa subsp. indica (Rice), partial (31%) [TC285051]
A_99_P471512	TC417418	2.19931	0.0257052	0.0459059	Protein kinase domain-containing protein	Leucine Rich Repeat,Leucine rich repeat,Leucine rich repeat N-terminal domain,Leucine-rich repeat profile.,Leucine-rich repeat signature,Leucine-rich repeats, typical (most populated) subfamily,Protein kinase domain,Protein kinase domain profile.	UniRef100_A5JPR1 Cluster: Leucine-rich repeat protein; n=1; Triticum aestivum|Rep: Leucine-rich repeat protein - Triticum aestivum (Wheat), partial (27%)	Rep: Leucine-rich repeat protein - Triticum aestivum (Wheat), partial (27%) [TC325036]
A_99_P284386	TC430731	2.19494	0.00324911	0.0327899	Uncharacterized protein	AT-hook-like domain signature,Chromosome condensation regulator RCC1 signature,Regulator of chromosome condensation (RCC1) repeat,Regulator of chromosome condensation (RCC1) repeat profile.,Regulator of chromosome condensation (RCC1) signature 2.	similar to UniRef100_Q0J9B4 Cluster: Os04g0662800 protein; n=1; Oryza sativa Japonica Group|Rep: Os04g0662800 protein - Oryza sativa subsp. japonica (Rice), partial (77%)	Rep: Os04g0662800 protein - Oryza sativa subsp. japonica (Rice), partial (77%) [TC337950]
A_99_P065305	TC390789	2.19377	0.0355086	0.0491849	Mitochondrial glycoprotein			FGAS018307 Triticum aestivum FGAS: Library 5 GATE 7 Triticum aestivum cDNA, mRNA sequence [CK206703]
A_99_P396902	TC374911	2.19352	0.0353358	0.0489498	#N/A		homologue to UniRef100_Q7YB08 Cluster: NADH-ubiquinone oxidoreductase chain 2; n=1; Rana sylvatica|Rep: NADH-ubiquinone oxidoreductase chain 2 - Rana sylvatica (Wood frog), partial (8%)	Rep: NADH-ubiquinone oxidoreductase chain 2 - Rana sylvatica (Wood frog), partial (8%) [TC283469]
A_99_P332701	TC438570	2.19185	0.0265361	0.045966	Nuclear pore complex protein NUP35 (Nucleoporin 35)	Nup53/35/40-type RNA recognition motif,RNA-recognition motif (RRM) Nup35-type domain profile.	similar to UniRef100_A7P755 Cluster: Chromosome chr9 scaffold_7, whole genome shotgun sequence; n=1; Vitis vinifera|Rep: Chromosome chr9 scaffold_7, whole genome shotgun sequence - Vitis vinifera (Grape), partial (17%)	Rep: Chromosome chr9 scaffold_7, whole genome shotgun sequence - Vitis vinifera (Grape), partial (17%) [TC345682]
A_99_P245261	TC435036	2.19178	0.027012	0.045966	Cysteine-rich transmembrane CYSTM domain-containing protein	Cysteine-rich TM module stress tolerance,Iron/manganese superoxide dismutases, C-terminal domain,Iron/manganese superoxide dismutases, alpha-hairpin domain,Manganese and iron superoxide dismutases signature.,Manganese superoxide dismutase signature		CJ966939 Y. Ogihara unpublished cDNA library, whchul Triticum aestivum cDNA clone whchul5m18 3', mRNA sequence [CJ966939]
A_99_P155457	TC461563	2.19168	0.00693492	0.0350179	#N/A		weakly similar to UniRef100_A4IG17 Cluster: LOC563938 protein; n=1; Danio rerio|Rep: LOC563938 protein - Danio rerio (Zebrafish) (Brachydanio rerio), partial (3%)	TaLr1157C05F TaLr1 Triticum aestivum cDNA clone TaLr1157C05 3', mRNA sequence [BG907114]
A_99_P168524	CK201586	2.18873	0.0357973	0.0491849	Nascent polypeptide-associated complex subunit beta
A_99_P214131		2.18505	0.015997	0.0426448	#N/A
A_99_P443407	TC398966	2.17906	0.031424	0.0475854	Uncharacterized protein		UniRef100_A9URC6 Cluster: Predicted protein; n=1; Monosiga brevicollis MX1|Rep: Predicted protein - Monosiga brevicollis MX1, partial (6%)	Rep: Predicted protein - Monosiga brevicollis MX1, partial (6%) [TC307081]
A_99_P295006	TC379948	2.17844	0.013345	0.0408892	Protein FAM136A	Eukaryotic protein of unknown function (DUF842)	similar to UniRef100_Q53L24 Cluster: Expressed protein; n=1; Oryza sativa Japonica Group|Rep: Expressed protein - Oryza sativa subsp. japonica (Rice), partial (97%)	FGAS022572 Triticum aestivum FGAS: Library 5 GATE 7 Triticum aestivum cDNA, mRNA sequence [CK210745]
A_99_P003921	TC408455	2.17701	0.0384817	0.049757	Histone H2A		similar to UniRef100_A2YMC5 Cluster: Probable histone H2A.1; n=2; Oryza sativa|Rep: Probable histone H2A.1 - Oryza sativa subsp. indica (Rice), partial (36%)	WHE1133_F01_K01ZS Wheat etiolated seedling root normalized cDNA library Triticum aestivum cDNA clone WHE1133_F01_K01, mRNA sequence [BE445213]
A_99_P301766	TC386556	2.17269	0.0145271	0.041867	Protein kinase domain-containing protein	Protein kinase domain profile.,Protein tyrosine kinase		Rep: Chromosome chr14 scaffold_9, whole genome shotgun sequence - Vitis vinifera (Grape), partial (6%) [TC365200]
A_99_P180570	CA644828	2.16138	0.0129159	0.0408892	GOLD domain-containing protein		homologue to UniRef100_A0MAU7 Cluster: Coated vesicle membrane protein-like; n=1; Triticum aestivum|Rep: Coated vesicle membrane protein-like - Triticum aestivum (Wheat), partial (56%)	wre1n.pk0093.d7 wre1n Triticum aestivum cDNA clone wre1n.pk0093.d7 5' end, mRNA sequence [CA644828]
A_99_P215756	TC370106	2.16051	0.00308542	0.0327899	Peptidase C1A papain C-terminal domain-containing protein		homologue to UniRef100_Q03106 Cluster: Cathepsin B; n=1; Triticum aestivum|Rep: Cathepsin B - Triticum aestivum (Wheat), partial (73%)
A_99_P348771	TC409833	2.1584	0.00511954	0.0334075	Protein kinase domain-containing protein	Protein kinase domain,Protein kinase domain profile.,Serine/Threonine protein kinases, catalytic domain
A_99_P202671	CA668674	2.15318	0.0111651	0.0395959	Bifunctional inhibitor/plant lipid transfer protein/seed storage helical domain-containing protein		weakly similar to UniRef100_P82900 Cluster: Non-specific lipid-transfer protein 2G; n=3; Triticum|Rep: Non-specific lipid-transfer protein 2G - Triticum aestivum (Wheat), partial (52%)
A_99_P415462	CA677572;TC401677;TC439870	2.15277	0.00832615	0.0362135	#N/A	ER_PDI_fam: protein disulfide isomerase,Thioredoxin,Thioredoxin domain profile.,Thioredoxin family active site.,Thioredoxin family signature,Thioredoxin-like domain,pdi_dom: protein disulfide-isomerase domain	UniRef100_Q6JAB5 Cluster: Protein disulfide isomerase; n=1; Triticum aestivum|Rep: Protein disulfide isomerase - Triticum aestivum (Wheat), partial (11%)	Triticum aestivum protein disulfide isomerase 3 precursor (PDI3) mRNA, complete cds [AF262981]
A_99_P304201	TC371591	2.1508	0.0327724	0.048047	Fe2OG dioxygenase domain-containing protein		weakly similar to UniRef100_Q0DQX1 Cluster: Os03g0439500 protein; n=2; Oryza sativa Japonica Group|Rep: Os03g0439500 protein - Oryza sativa subsp. japonica (Rice), partial (44%)	Rep: Os09g0354100 protein - Oryza sativa subsp. japonica (Rice), partial (58%) [TC280037]
A_99_P417017	CK155324;CK157559;CK158128;CK160102;CK216897	2.14883	0.00376609	0.0327899	#N/A	Glycosyltransferase family 43	similar to UniRef100_Q0VNB9 Cluster: Conserved domain protein; n=1; Alcanivorax borkumensis SK2|Rep: Conserved domain protein - Alcanivorax borkumensis (strain SK2 / ATCC 700651 / DSM 11573), partial (9%)	FGAS040301 Triticum aestivum FGAS: TaLt5 Triticum aestivum cDNA, mRNA sequence [CK158941]
A_99_P271336	TC371649;TC403448	2.14209	0.021567	0.0447388	#N/A	Protein of unknown function (DUF1637)	similar to UniRef100_Q2QLY7 Cluster: Expressed protein; n=2; Oryza sativa Japonica Group|Rep: Expressed protein - Oryza sativa subsp. japonica (Rice), partial (45%)	Rep: Expressed protein - Oryza sativa subsp. japonica (Rice), partial (17%) [TC311442]
A_99_P032869	TC376517	2.14021	0.0128537	0.0408892	Uncharacterized protein			FGAS059392 Triticum aestivum FGAS: Library 2 Gate 3 Triticum aestivum cDNA, mRNA sequence [CV765007]
A_99_P332836	TC396189;TC461216	2.14007	0.0118807	0.0402268	#N/A		UniRef100_Q0H0D4 Cluster: Prepilin; n=1; Escherichia coli|Rep: Prepilin - Escherichia coli, partial (7%)	Rep: Sugar ABC transporter, periplasmic sugar-binding protein - Pseudomonas syringae pv. tomato, partial (4%) [TC367728]
A_99_P427152	TC372351;TC386254	2.13752	0.00220216	0.0317236	#N/A	Glutathione S-transferase, C-terminal domain,Glutathione S-transferase, N-terminal domain,Soluble glutathione S-transferase C-terminal domain profile.,Soluble glutathione S-transferase N-terminal domain profile.	homologue to UniRef100_Q8GTB8 Cluster: Glutathione transferase F5; n=1; Triticum aestivum|Rep: Glutathione transferase F5 - Triticum aestivum (Wheat), complete	Rep: Glutathione transferase F5 - Triticum aestivum (Wheat), partial (79%) [TC294684]
A_99_P447117	TC401630	2.13688	0.0110008	0.0395959	Cysteine proteinase inhibitor		UniRef100_Q2XNF0 Cluster: Cystatin WC-1; n=1; Triticum aestivum|Rep: Cystatin WC-1 - Triticum aestivum (Wheat), partial (94%)	Rep: Cystatin WC-1 - Triticum aestivum (Wheat), partial (94%) [TC309656]
A_99_P031164	BQ170579	2.13612	0.0252626	0.0456695	#N/A			WHE1789_B11_D21ZT Wheat pre-anthesis spike cDNA library Triticum aestivum cDNA clone WHE1789_B11_D21, mRNA sequence [BQ170579]
A_99_P057681	CK160518	2.13296	0.0175002	0.0442292	Transcription initiation factor IIF subunit beta		similar to UniRef100_A7NT32 Cluster: Chromosome chr18 scaffold_1, whole genome shotgun sequence; n=1; Vitis vinifera|Rep: Chromosome chr18 scaffold_1, whole genome shotgun sequence - Vitis vinifera (Grape), partial (64%)	FGAS042111 Triticum aestivum FGAS: TaLt5 Triticum aestivum cDNA, mRNA sequence [CK160518]
A_99_P261581	CK155324;CK158128;CK160102;CK216897;TC459199	2.13263	0.00295842	0.0327899	#N/A	Glycosyltransferase family 43	similar to UniRef100_Q0VNB9 Cluster: Conserved domain protein; n=1; Alcanivorax borkumensis SK2|Rep: Conserved domain protein - Alcanivorax borkumensis (strain SK2 / ATCC 700651 / DSM 11573), partial (9%)	FGAS040301 Triticum aestivum FGAS: TaLt5 Triticum aestivum cDNA, mRNA sequence [CK158941]
A_99_P261291	CA601923;CA609415;TC390859;TC411512;TC438984	2.12663	0.022141	0.0447388	#N/A		;	Rep: Chromosome chr18 scaffold_137, whole genome shotgun sequence - Vitis vinifera (Grape), partial (44%) [TC299173]
A_99_P241471		2.12128	0.00239783	0.0317236	#N/A
A_99_P180475		2.12123	0.00777701	0.0362135	#N/A
A_99_P495522	TC429738	2.10979	0.0278456	0.0464524	Cysteine-rich transmembrane CYSTM domain-containing protein
A_99_P445117	TC400221	2.10864	0.0227807	0.0447388	Genome assembly, chromosome: II	Reversibly glycosylated polypeptide	similar to UniRef100_Q0PW29 Cluster: GRP-like protein 2; n=1; Gossypium hirsutum|Rep: GRP-like protein 2 - Gossypium hirsutum (Upland cotton) (Gossypium mexicanum), partial (28%)	Rep: GRP-like protein 2 - Gossypium hirsutum (Upland cotton) (Gossypium mexicanum), partial (28%) [TC308289]
A_99_P255281		2.10733	0.00955535	0.0384055	#N/A
A_99_P473337	TC411008	2.10484	0.0307311	0.0475854	Beta-galactosidase (EC 3.2.1.23)	Galactose binding lectin domain,Glycosyl hydrolase family 35 signature,Glycosyl hydrolases family 35,Glycosyl hydrolases family 35 putative active site.,SUEL-type lectin domain profile.	similar to UniRef100_Q6EM00 Cluster: Beta-galactosidase; n=1; Sandersonia aurantiaca|Rep: Beta-galactosidase - Sandersonia aurantiaca (Christmas-bells) (Chinese-lantern lily), partial (63%)	Rep: Beta-galactosidase - Sandersonia aurantiaca (Christmas-bells) (Chinese-lantern lily), partial (66%) [TC326067]
A_99_P505882	TC434301	2.09819	0.00786524	0.0362135	Uncharacterized protein		similar to UniRef100_A0CBC2 Cluster: Chromosome undetermined scaffold_164, whole genome shotgun sequence; n=1; Paramecium tetraurelia|Rep: Chromosome undetermined scaffold_164, whole genome shotgun sequence - Paramecium tetraurelia, partial (5%)	Rep: Chromosome undetermined scaffold_164, whole genome shotgun sequence - Paramecium tetraurelia, partial (5%) [TC341480]
A_99_P482182	TC423261	2.09454	0.0234211	0.0447388	#N/A		homologue to UniRef100_A7K0E4 Cluster: Vitamin B12 import ATP-binding protein BtuD; n=1; Vibrio sp. Ex25|Rep: Vitamin B12 import ATP-binding protein BtuD - Vibrio sp. Ex25, partial (5%)	Rep: Vitamin B12 import ATP-binding protein BtuD - Vibrio sp. Ex25, partial (5%) [TC330681]
A_99_P017389	TC442452	2.0938	0.00645504	0.0350179	Uncharacterized protein		weakly similar to UniRef100_A4RTU5 Cluster: DMT family transporter: phosphate/phosphoenolpyruvate; n=1; Ostreococcus lucimarinus CCE9901|Rep: DMT family transporter: phosphate/phosphoenolpyruvate - Ostreococcus lucimarinus (strain CCE9901), partial (7%)	CJ818668 Y. Ogihara unpublished cDNA library, whsct Triticum aestivum cDNA clone whsct35b01 3', mRNA sequence [CJ818668]
A_99_P377672	TC386818	2.09016	0.0072736	0.0350179	Reticulon-like protein	Reticulon,Reticulon domain profile.	weakly similar to UniRef100_A7PJR5 Cluster: Chromosome chr12 scaffold_18, whole genome shotgun sequence; n=1; Vitis vinifera|Rep: Chromosome chr12 scaffold_18, whole genome shotgun sequence - Vitis vinifera (Grape), partial (71%)	Rep: Chromosome chr12 scaffold_18, whole genome shotgun sequence - Vitis vinifera (Grape), partial (71%) [TC295338]
A_99_P327936	TC420376	2.0848	0.00051313	0.0278714	Genome assembly, chromosome: II		weakly similar to UniRef100_A7PSF3 Cluster: Chromosome chr14 scaffold_27, whole genome shotgun sequence; n=1; Vitis vinifera|Rep: Chromosome chr14 scaffold_27, whole genome shotgun sequence - Vitis vinifera (Grape), partial (59%)	Rep: Chromosome chr14 scaffold_27, whole genome shotgun sequence - Vitis vinifera (Grape), partial (59%) [TC327898]
A_99_P488817	CK211980	2.08384	0.0103242	0.0384055	Glyceraldehyde-3-phosphate dehydrogenase (EC 1.2.1.-)		homologue to UniRef100_A5YVV3 Cluster: Glyceraldehyde-3-phosphate dehydrogenase; n=3; Triticum|Rep: Glyceraldehyde-3-phosphate dehydrogenase - Triticum aestivum (Wheat), partial (61%)	Rep: Glyceraldehyde-3-phosphate dehydrogenase - Triticum aestivum (Wheat), partial (61%) [TC333938]
A_99_P251481	TC430026	2.08358	0.00545589	0.0334075	Genome assembly, chromosome: II (Rab18s)	ARF-like small GTPases; ARF, ADP-ribosylation factor,Rab subfamily of small GTPases,Ran (Ras-related nuclear proteins) /TC4 subfamily of small GTPases,Ras family,Ras subfamily of RAS small GTPases,Rho (Ras homology) subfamily of Ras-like small GTPases,Tra	homologue to UniRef100_A7NSN5 Cluster: Chromosome chr18 scaffold_1, whole genome shotgun sequence; n=1; Vitis vinifera|Rep: Chromosome chr18 scaffold_1, whole genome shotgun sequence - Vitis vinifera (Grape), partial (63%)	Rep: Chromosome chr18 scaffold_1, whole genome shotgun sequence - Vitis vinifera (Grape), partial (63%) [TC337280]
A_99_P349196	TC400758	2.08199	0.0344906	0.0484543	Genome assembly, chromosome: II	Protein of unknown function (DUF581)
A_99_P381982	TC453221	2.0809	0.0341119	0.0484543	#N/A		similar to UniRef100_Q109A0 Cluster: Expressed protein; n=1; Oryza sativa Japonica Group|Rep: Expressed protein - Oryza sativa subsp. japonica (Rice), partial (14%)	Rep: Expressed protein - Oryza sativa subsp. japonica (Rice), partial (14%) [TC360024]
A_99_P162117	TC432855	2.08081	0.0303151	0.0470877	Aldose 1-epimerase (EC 5.1.3.3)
A_99_P646031	TC390064	2.07974	0.0025822	0.0327899	Genome assembly, chromosome: II	FAS1/BIgH3 domain profile.,Fasciclin domain,Four repeated domains in the Fasciclin I family of proteins, present in many other contexts.	UniRef100_Q06IA1 Cluster: Fasciclin-like protein FLA5; n=1; Triticum aestivum|Rep: Fasciclin-like protein FLA5 - Triticum aestivum (Wheat), complete	Triticum aestivum fasciclin-like protein FLA5 mRNA, complete cds [DQ872378]
A_99_P373352	TC424458	2.0792	0.0170419	0.0434123	#N/A		similar to UniRef100_A1KHM5 Cluster: PE-PGRS family protein; n=1; Mycobacterium bovis BCG str. Pasteur 1173P2|Rep: PE-PGRS family protein - Mycobacterium bovis (strain BCG / Paris 1173P2), partial (3%)	Rep: PE-PGRS family protein - Mycobacterium bovis (strain BCG / Paris 1173P2), partial (3%) [TC331860]
A_99_P421267	TC381581	2.07885	0.0251068	0.0456695	Peroxidase (EC 1.11.1.7)	Haem peroxidase superfamily signature,Peroxidase,Peroxidases active site signature.,Peroxidases proximal heme-ligand signature.,Plant heme peroxidase family profile.,Plant peroxidase signature	homologue to UniRef100_Q43218 Cluster: Peroxidase; n=1; Triticum aestivum|Rep: Peroxidase - Triticum aestivum (Wheat), partial (69%)	Triticum aestivum root peroxidase (pra2) mRNA, complete cds [AY506496]
A_99_P550457	TC452454	2.07811	0.00745464	0.0350179	Polygalacturonase
A_99_P404687	TC393200	2.07642	0.0383324	0.049757	Uncharacterized protein
A_99_P313391	TC389576	2.07165	0.00458022	0.0334075	Uncharacterized protein	Ureide permease
A_99_P016179	TC404684	2.06529	0.00183204	0.0317236	Uncharacterized protein		similar to UniRef100_Q47336 Cluster: LacZ-alpha peptide; n=1; Escherichia coli|Rep: LacZ-alpha peptide - Escherichia coli, partial (53%)	FGAS051090 Triticum aestivum FGAS: TaLt7 Triticum aestivum cDNA, mRNA sequence [CK166857]
A_99_P358731	TC395205	2.06208	0.0214058	0.0446307	ARC6 IMS domain-containing protein		similar to UniRef100_A7QHC5 Cluster: Chromosome chr2 scaffold_97, whole genome shotgun sequence; n=1; Vitis vinifera|Rep: Chromosome chr2 scaffold_97, whole genome shotgun sequence - Vitis vinifera (Grape), partial (16%)
A_99_P502267	TC432698	2.06141	0.0315726	0.0478773	Uncharacterized protein		homologue to UniRef100_Q0J0I6 Cluster: Os09g0507400 protein; n=1; Oryza sativa Japonica Group|Rep: Os09g0507400 protein - Oryza sativa subsp. japonica (Rice), partial (36%)	Rep: Os09g0507400 protein - Oryza sativa subsp. japonica (Rice), partial (36%) [TC339888]
A_99_P222991	TC383406	2.06037	0.0129634	0.0408892	Histidine kinase/HSP90-like ATPase domain-containing protein		homologue to UniRef100_P36183 Cluster: Endoplasmin homolog precursor; n=1; Hordeum vulgare|Rep: Endoplasmin homolog precursor - Hordeum vulgare (Barley), partial (20%)	Rep: Endoplasmin homolog precursor - Hordeum vulgare (Barley), partial (20%) [TC291900]
A_99_P299056	TC422302	2.05881	0.00282631	0.0327899	Inositol-tetrakisphosphate 1-kinase (EC 2.7.1.134)		similar to UniRef100_A7NUF3 Cluster: Chromosome chr18 scaffold_1, whole genome shotgun sequence; n=1; Vitis vinifera|Rep: Chromosome chr18 scaffold_1, whole genome shotgun sequence - Vitis vinifera (Grape), partial (81%)	Rep: Chromosome chr18 scaffold_1, whole genome shotgun sequence - Vitis vinifera (Grape), partial (81%) [TC329745]
A_99_P104985	TC445023	2.05617	0.00634091	0.0350179	Uncharacterized protein		similar to UniRef100_Q0JIN7 Cluster: Os01g0787400 protein; n=2; Oryza sativa Japonica Group|Rep: Os01g0787400 protein - Oryza sativa subsp. japonica (Rice), partial (24%)	BRY_1623 BRY Triticum aestivum cDNA clone P59-1F, mRNA sequence [AW448846]
A_99_P515537	TC438570	2.05426	0.0262711	0.0459059	Nuclear pore complex protein NUP35 (Nucleoporin 35)	Nup53/35/40-type RNA recognition motif,RNA-recognition motif (RRM) Nup35-type domain profile.	similar to UniRef100_A7P755 Cluster: Chromosome chr9 scaffold_7, whole genome shotgun sequence; n=1; Vitis vinifera|Rep: Chromosome chr9 scaffold_7, whole genome shotgun sequence - Vitis vinifera (Grape), partial (17%)	Rep: Chromosome chr9 scaffold_7, whole genome shotgun sequence - Vitis vinifera (Grape), partial (17%) [TC345682]
A_99_P018904	CK217309	2.05272	0.0359443	0.0491849	Uncharacterized protein		similar to UniRef100_Q5JML8 Cluster: DNA-binding protein-related-like; n=1; Oryza sativa Japonica Group|Rep: DNA-binding, partial (97%)	FGAS029311 Triticum aestivum FGAS: Library 6 CAP GATE 1 Triticum aestivum cDNA, mRNA sequence [CK217309]
A_99_P300996	TC373741	2.05164	0.00169742	0.0317236	RING-type domain-containing protein		similar to UniRef100_Q6ZCW1 Cluster: Zinc finger protein family-like; n=2; Oryza sativa|Rep: Zinc finger protein family-like - Oryza sativa subsp. japonica (Rice), partial (82%)	Rep: Zinc finger protein family-like - Oryza sativa subsp. japonica (Rice), partial (82%) [TC284725]
A_99_P250246	TC428490	2.0509	0.0198574	0.0445434	Prohibitin		homologue to UniRef100_Q9M588 Cluster: Prohibitin; n=1; Zea mays|Rep: Prohibitin - Zea mays (Maize), partial (28%)	Rep: Prohibitin - Zea mays (Maize), partial (28%) [TC335780]
A_99_P478297	CD866620	2.04768	0.00720779	0.0350179	FAS1 domain-containing protein		UniRef100_Q06I94 Cluster: Fasciclin-like protein FLA12; n=1; Triticum aestivum|Rep: Fasciclin-like protein FLA12 - Triticum aestivum (Wheat), partial (67%)	Rep: Fasciclin-like protein FLA12 - Triticum aestivum (Wheat), partial (97%) [TC328684]
A_99_P247481	TC377859	2.04761	0.0258015	0.0459059	Endoglucanase (EC 3.2.1.4)	Glycosyl hydrolase family 9	homologue to UniRef100_Q9MAY8 Cluster: Endo-1,4-beta-glucanase Cel1; n=1; Hordeum vulgare|Rep: Endo-1,4-beta-glucanase Cel1 - Hordeum vulgare (Barley), partial (29%)	Rep: Endo-1,4-beta-glucanase Cel1 - Hordeum vulgare (Barley), partial (29%) [TC286407]
A_99_P531642	BJ296662;CK159962;CK211500;CK216917;CV522590	2.04451	0.0382428	0.049757	#N/A	Ribosomal protein L5,Ribosomal protein L5 signature.,ribosomal L5P family C-terminus	UniRef100_Q5I7L2 Cluster: Ribosomal protein L11; n=1; Triticum aestivum|Rep: Ribosomal protein L11 - Triticum aestivum (Wheat), partial (16%)	FGAS023345 Triticum aestivum FGAS: Library 6 CAP GATE 1 Triticum aestivum cDNA, mRNA sequence [CK211500]
A_99_P054469	TC412042	2.04228	0.0242061	0.0452406	Leucine-rich repeat-containing N-terminal plant-type domain-containing protein		similar to UniRef100_Q0DKE1 Cluster: Os05g0170300 protein; n=1; Oryza sativa Japonica Group|Rep: Os05g0170300 protein - Oryza sativa subsp. japonica (Rice), partial (10%)	CJ805140 Y. Ogihara unpublished cDNA library, whsct Triticum aestivum cDNA clone whsct32h02 5', mRNA sequence [CJ805140]
A_99_P148987	TC387939	2.04114	0.0137468	0.0408892	#N/A			CJ947442 Y. Ogihara unpublished cDNA library, whchul Triticum aestivum cDNA clone whchul20c13 5', mRNA sequence [CJ947442]
A_99_P448462	TC417319	2.04064	0.00379788	0.0327899	Translation machinery associated TMA7		similar to UniRef100_A7P7C0 Cluster: Chromosome chr9 scaffold_7, whole genome shotgun sequence; n=1; Vitis vinifera|Rep: Chromosome chr9 scaffold_7, whole genome shotgun sequence - Vitis vinifera (Grape), partial (97%)	Rep: Chromosome chr9 scaffold_7, whole genome shotgun sequence - Vitis vinifera (Grape), partial (97%) [TC310625]
A_99_P209616	CD903462;TC370384;TC372951;TC425224	2.03968	0.0027242	0.0327899	#N/A		homologue to UniRef100_Q6ZB94 Cluster: Glucose-6-phosphate isomerase; n=1; Oryza sativa Japonica Group|Rep: Glucose-6-phosphate isomerase - Oryza sativa subsp. japonica (Rice), partial (10%)
A_99_P420467	TC381030	2.03926	0.0331895	0.048047	Uncharacterized protein		similar to UniRef100_A1D3R3 Cluster: RING finger domain protein; n=1; Neosartorya fischeri NRRL 181|Rep: RING finger domain protein - Neosartorya fischeri (strain ATCC 1020 / DSM 3700 / NRRL 181)(Aspergillus fischerianus (strain ATCC 1020 / DSM 3700 / NRRL 181)), partial (3%)	Rep: RING finger domain protein - Neosartorya fischeri (strain ATCC 1020 / DSM 3700 / NRRL 181)(Aspergillus fischerianus (strain ATCC 1020 / DSM 3700 / NRRL 181)), partial (3%) [TC289534]
A_99_P218041	TC372351	2.0368	0.00261601	0.0327899	glutathione transferase (EC 2.5.1.18)	Glutathione S-transferase, C-terminal domain,Glutathione S-transferase, N-terminal domain,Soluble glutathione S-transferase C-terminal domain profile.,Soluble glutathione S-transferase N-terminal domain profile.	homologue to UniRef100_Q8GTB8 Cluster: Glutathione transferase F5; n=1; Triticum aestivum|Rep: Glutathione transferase F5 - Triticum aestivum (Wheat), complete	Rep: Glutathione transferase F5 - Triticum aestivum (Wheat), complete [TC280917]
A_99_P159202	CK166442;CK208826;TC403798;TC448983	2.03474	0.0199276	0.0445434	#N/A		homologue to UniRef100_A4K4Y1 Cluster: Alpha tubulin-2A; n=1; Triticum aestivum|Rep: Alpha tubulin-2A - Triticum aestivum (Wheat), partial (57%)
A_99_P542337	TC449320	2.02888	0.0361023	0.0491849	Ribosomal protein L7Ae/L30e/S12e/Gadd45 domain-containing protein		similar to UniRef100_Q5I7K9 Cluster: 60S ribosomal protein L30; n=1; Triticum aestivum|Rep: 60S ribosomal protein L30 - Triticum aestivum (Wheat), partial (55%)	Rep: 60S ribosomal protein L30 - Triticum aestivum (Wheat), partial (55%) [TC356314]
A_99_P525297	TC442649	2.02578	0.037477	0.0496472	Cysteine synthase (EC 2.5.1.47)		similar to UniRef100_Q43153 Cluster: Cysteine synthase precursor; n=1; Spinacia oleracea|Rep: Cysteine synthase precursor - Spinacia oleracea (Spinach), partial (69%)	Rep: Cysteine synthase precursor - Spinacia oleracea (Spinach), partial (66%) [TC349707]
A_99_P138720	TC371790	2.02551	0.00434949	0.0327899	Lipoxygenase (EC 1.13.11.-)		homologue to UniRef100_P29114 Cluster: Lipoxygenase 1; n=1; Hordeum vulgare|Rep: Lipoxygenase 1 - Hordeum vulgare (Barley), partial (30%)	FGAS016117 Triticum aestivum FGAS: Library 4 Gate 8 Triticum aestivum cDNA, mRNA sequence [CK163489]
A_99_P515187	TC438423	2.02371	0.0232514	0.0447388	Uncharacterized protein		similar to UniRef100_A8QZ79 Cluster: AN110; n=1; Zea mays|Rep: AN110 - Zea mays (Maize), partial (45%)	Rep: AN110 - Zea mays (Maize), partial (45%) [TC345532]
A_99_P333331	TC406153	2.02299	0.011309	0.0395959	Uncharacterized protein		similar to UniRef100_Q0JNC3 Cluster: Os01g0305200 protein; n=2; Oryza sativa Japonica Group|Rep: Os01g0305200 protein - Oryza sativa subsp. japonica (Rice), partial (47%)	Rep: Os01g0305200 protein - Oryza sativa subsp. japonica (Rice), partial (47%) [TC314140]
A_99_P237176	TC401677;TC439870	2.02209	0.00794112	0.0362135	#N/A	ER_PDI_fam: protein disulfide isomerase,Thioredoxin,Thioredoxin domain profile.,Thioredoxin family active site.,Thioredoxin family signature,Thioredoxin-like domain,pdi_dom: protein disulfide-isomerase domain	UniRef100_Q93XQ7 Cluster: Protein disulfide isomerase 3 precursor; n=3; Triticeae|Rep: Protein disulfide isomerase 3 precursor - Triticum aestivum (Wheat), complete	Rep: Protein disulfide isomerase 3 precursor - Triticum aestivum (Wheat), partial (43%) [TC285441]
A_99_P018019	TC376432	2.01942	0.00419268	0.0327899	Eukaryotic translation initiation factor 5B (Translation initiation factor IF-2)		homologue to UniRef100_Q0DFG2 Cluster: Os05g0592600 protein; n=1; Oryza sativa Japonica Group|Rep: Os05g0592600 protein - Oryza sativa subsp. japonica (Rice), partial (22%)	FGAS046912 Triticum aestivum FGAS: TaLt6 Triticum aestivum cDNA, mRNA sequence [CK171589]
A_99_P247291	TC375862	2.01915	0.00182433	0.0317236	Glycine cleavage system H protein		similar to UniRef100_Q2MGQ2 Cluster: 2-oxo acid dehydrogenase, lipoyl-binding site; n=1; Medicago truncatula|Rep: 2-oxo acid dehydrogenase, lipoyl-binding site - Medicago truncatula (Barrel medic), complete
A_99_P340996	TC381443	2.01914	0.013251	0.0408892	PPR_long domain-containing protein		weakly similar to UniRef100_A7PDJ4 Cluster: Chromosome chr17 scaffold_12, whole genome shotgun sequence; n=1; Vitis vinifera|Rep: Chromosome chr17 scaffold_12, whole genome shotgun sequence - Vitis vinifera (Grape), partial (3%)	Rep: Chromosome chr17 scaffold_12, whole genome shotgun sequence - Vitis vinifera (Grape), partial (3%) [TC289949]
A_99_P492657	TC428490	2.01843	0.0304705	0.0470877	Prohibitin	Prohibitin signature,SPFH domain / Band 7 family,prohibitin homologues	homologue to UniRef100_Q9M588 Cluster: Prohibitin; n=1; Zea mays|Rep: Prohibitin - Zea mays (Maize), partial (28%)	Rep: Prohibitin - Zea mays (Maize), partial (28%) [TC335780]
A_99_P261316	BQ901313	2.01781	0.0261578	0.0459059	Pyrophosphate--fructose 6-phosphate 1-phosphotransferase subunit alpha (PFP) (6-phosphofructokinase, pyrophosphate dependent) (PPi-PFK) (Pyrophosphate-dependent 6-phosphofructose-1-kinase)		weakly similar to UniRef100_A7QPI0 Cluster: Chromosome chr18 scaffold_137, whole genome shotgun sequence; n=1; Vitis vinifera|Rep: Chromosome chr18 scaffold_137, whole genome shotgun sequence - Vitis vinifera (Grape), partial (11%)
A_99_P364296	TC435748	2.01496	0.0282051	0.0464524	Uncharacterized protein	Phosphatidylethanolamine-binding protein,Phosphatidylethanolamine-binding protein family signature.	similar to UniRef100_Q5KTC8 Cluster: TFL1-like protein; n=1; Eriobotrya japonica|Rep: TFL1-like protein - Eriobotrya japonica, partial (30%)	Rep: TFL1-like protein - Eriobotrya japonica, partial (30%) [TC342930]
A_99_P463827	TC413004	2.01318	0.0164963	0.0426448	Peptidase C1A papain C-terminal domain-containing protein		weakly similar to UniRef100_Q1EPL9 Cluster: Cysteine proteinase; n=1; Triticum aestivum|Rep: Cysteine proteinase - Triticum aestivum (Wheat), partial (13%)	Rep: Cysteine proteinase - Triticum aestivum (Wheat), partial (13%) [TC320702]
A_99_P541092	TC448878	2.0119	0.00968067	0.0384055	Protein kinase domain-containing protein		weakly similar to UniRef100_Q23YX0 Cluster: Polyadenylate-binding protein; n=1; Tetrahymena thermophila SB210|Rep: Polyadenylate-binding protein - Tetrahymena thermophila SB210, partial (3%)	Rep: Polyadenylate-binding protein - Tetrahymena thermophila SB210, partial (3%) [TC355805]
A_99_P009436	TC433623	2.00919	0.018223	0.0442292	Calponin-homology (CH) domain-containing protein	Calponin homology (CH) domain,Calponin homology domain profile.,Kinesin heavy chain signature,Kinesin motor domain,Kinesin motor domain profile.,Kinesin motor, catalytic domain. ATPase.	similar to UniRef100_Q0E2L4 Cluster: Os02g0229500 protein; n=1; Oryza sativa Japonica Group|Rep: Os02g0229500 protein - Oryza sativa subsp. japonica (Rice), partial (56%)	OV.110L07F010309 OV Triticum aestivum cDNA clone OV110L07, mRNA sequence [CD938691]
A_99_P300746	TC443750	2.00858	0.0244872	0.0452406	LEA_2 domain-containing protein	Late embryogenesis abundant protein
A_99_P307481	TC433601	2.00853	0.00121723	0.0278714	HhH-GPD domain-containing protein	HhH-GPD superfamily base excision DNA repair protein,RRM in Demeter,endonuclease III
A_99_P481422	TC423146	2.00572	0.00285077	0.0327899	Uncharacterized protein		homologue to UniRef100_Q39R74 Cluster: ATP-dependent RNA helicase RhlB; n=1; Geobacter metallireducens GS-15|Rep: ATP-dependent RNA helicase RhlB - Geobacter metallireducens (strain GS-15 / ATCC 53774 / DSM 7210), partial (4%)	Rep: ATP-dependent RNA helicase RhlB - Geobacter metallireducens (strain GS-15 / ATCC 53774 / DSM 7210), partial (4%) [TC330325]
A_99_P499247	TC431399	2.00406	0.0190805	0.0445434	UDP-arabinopyranose mutase (EC 5.4.99.30)		homologue to UniRef100_Q9ZR33 Cluster: Reversibly glycosylated polypeptide; n=1; Triticum aestivum|Rep: Reversibly glycosylated polypeptide - Triticum aestivum (Wheat), partial (40%)	Rep: Reversibly glycosylated polypeptide - Triticum aestivum (Wheat), partial (40%) [TC338599]
		612

## Sheet: HW2004_Down_0_vs_10_hpi
ProbeName	TC/EST hit (release 12)	T-4_GeomeanFold	P-Value	FDR_Value	annotation	Descriptions	TC hit descriptions (Includes UniRef100 hits)	Description
A_99_P422587	TC382749	-10.1531	0.00270151	0.035897	Uncharacterized protein
A_99_P217206	TC381292	-8.81162	0.00154894	0.0299785	HTH myb-type domain-containing protein	Myb-like DNA-binding domain,Myb-type HTH DNA-binding domain profile.,SANT SWI3, ADA2, N-CoR and TFIIIB'' DNA-binding domains,myb_SHAQKYF: myb-like DNA-binding domain, SHAQKYF class	similar to UniRef100_Q0J7W9 Cluster: Os08g0157600 protein; n=2; Oryza sativa Japonica Group|Rep: Os08g0157600 protein - Oryza sativa subsp. japonica (Rice), partial (30%)	Rep: Os08g0157600 protein - Oryza sativa subsp. japonica (Rice), partial (30%) [TC289785]
A_99_P413943	TC421852	-8.57287	0.00646705	0.039734	HTH myb-type domain-containing protein	Myb-like DNA-binding domain,Myb-type HTH DNA-binding domain profile.,SANT SWI3, ADA2, N-CoR and TFIIIB'' DNA-binding domains,myb_SHAQKYF: myb-like DNA-binding domain, SHAQKYF class	similar to UniRef100_Q0J7W9 Cluster: Os08g0157600 protein; n=2; Oryza sativa Japonica Group|Rep: Os08g0157600 protein - Oryza sativa subsp. japonica (Rice), partial (29%)
A_99_P409142	TC371160	-8.42318	0.000952438	0.0232333	HTH myb-type domain-containing protein		similar to UniRef100_Q0J7W9 Cluster: Os08g0157600 protein; n=2; Oryza sativa Japonica Group|Rep: Os08g0157600 protein - Oryza sativa subsp. japonica (Rice), partial (29%)
A_99_P217216	TC377644	-7.95813	0.00229092	0.0299785	HTH myb-type domain-containing protein	Myb-like DNA-binding domain,Myb-type HTH DNA-binding domain profile.,SANT SWI3, ADA2, N-CoR and TFIIIB'' DNA-binding domains,myb_SHAQKYF: myb-like DNA-binding domain, SHAQKYF class	similar to UniRef100_Q0J7W9 Cluster: Os08g0157600 protein; n=2; Oryza sativa Japonica Group|Rep: Os08g0157600 protein - Oryza sativa subsp. japonica (Rice), partial (31%)
A_99_P299071	TC386169	-6.98698	0.00214906	0.0299785	Uncharacterized protein
A_99_P299081	TC384089	-6.93048	0.000632766	0.0232333	Uncharacterized protein		homologue to UniRef100_Q09B48 Cluster: 2OG-Fe(II) oxygenase; n=1; Stigmatella aurantiaca DW4/3-1|Rep: 2OG-Fe(II) oxygenase - Stigmatella aurantiaca DW4/3-1, partial (6%)
A_99_P576282	CA704295	-6.77144	0.00231075	0.0299785	HTH myb-type domain-containing protein		similar to UniRef100_Q6EPN5 Cluster: Myb family transcription factor-like; n=1; Oryza sativa Japonica Group|Rep: Myb family transcription factor-like - Oryza sativa subsp. japonica (Rice), partial (24%)	Triticum aestivum clone wdk1c.pk011.f12:fis, full insert mRNA sequence [BT008954]
A_99_P249581	TC380047	-6.56198	0.00241739	0.0299785	B box-type domain-containing protein	B-Box-type zinc finger,B-box zinc finger,Zinc finger B-box type profile.	similar to UniRef100_A7QE16 Cluster: Chromosome chr4 scaffold_83, whole genome shotgun sequence; n=1; Vitis vinifera|Rep: Chromosome chr4 scaffold_83, whole genome shotgun sequence - Vitis vinifera (Grape), partial (18%)	Rep: Chromosome chr3 scaffold_8, whole genome shotgun sequence - Vitis vinifera (Grape), partial (52%) [TC288559]
A_99_P052076	CA640141	-6.52063	0.00153447	0.0299785	#N/A	Peptidase of plants and bacteria		wre1n.pk0031.a6 wre1n Triticum aestivum cDNA clone wre1n.pk0031.a6 5' end, mRNA sequence [CA640141]
A_99_P345851	TC442731	-6.46695	0.00438769	0.0378034	Glycosyltransferase (EC 2.4.1.-)
A_99_P249576	TC439068	-6.45645	0.00079298	0.0232333	B box-type domain-containing protein	B-Box-type zinc finger,B-box zinc finger,Zinc finger B-box type profile.	similar to UniRef100_UPI0000660497 Cluster: Homolog of Homo sapiens "U2 (RNU2) small nuclear RNA auxiliary factor 2, isoform b; n=1; Takifugu rubripes|Rep: Homolog of Homo sapiens "U2 (RNU2) small nuclear RNA auxiliary factor 2, isoform b - Takifugu rubripes, partial (4%)	FGAS070320 Triticum aestivum FGAS: Library 2 Gate 3 Triticum aestivum cDNA, mRNA sequence [CV775916]
A_99_P249596	TC396582	-6.42765	0.00365561	0.0378034	B box-type domain-containing protein		similar to UniRef100_A7QE16 Cluster: Chromosome chr4 scaffold_83, whole genome shotgun sequence; n=1; Vitis vinifera|Rep: Chromosome chr4 scaffold_83, whole genome shotgun sequence - Vitis vinifera (Grape), partial (64%)	FGAS014097 Triticum aestivum FGAS: Library 4 Gate 8 Triticum aestivum cDNA, mRNA sequence [CK161526]
A_99_P136510	TC446989	-6.34564	0.0162072	0.0460351	HTH myb-type domain-containing protein		similar to UniRef100_A7PTQ2 Cluster: Chromosome undetermined scaffold_30, whole genome shotgun sequence; n=1; Vitis vinifera|Rep: Chromosome undetermined scaffold_30, whole genome shotgun sequence - Vitis vinifera (Grape), partial (7%)	Triticum aestivum clone wlm96.pk054.b21:fis, full insert mRNA sequence [BT009406]
A_99_P548922	TC451879	-6.3123	0.000929238	0.0232333	Uncharacterized protein	B-Box-type zinc finger,B-box zinc finger,Zinc finger B-box type profile.	similar to UniRef100_A7QE16 Cluster: Chromosome chr4 scaffold_83, whole genome shotgun sequence; n=1; Vitis vinifera|Rep: Chromosome chr4 scaffold_83, whole genome shotgun sequence - Vitis vinifera (Grape), partial (64%)	Rep: Predicted protein - Ostreococcus lucimarinus (strain CCE9901), partial (6%) [TC358717]
A_99_P328136	TC388671	-6.26594	0.00417813	0.0378034	RNA polymerase sigma factor	Major sigma-70 factor signature,Sigma-70 region 2,Sigma-70 region 3,Sigma-70, region 4,sigma70-ECF: RNA polymerase sigma factor, sigma-70 family	similar to UniRef100_A7QTV0 Cluster: Chromosome undetermined scaffold_171, whole genome shotgun sequence; n=1; Vitis vinifera|Rep: Chromosome undetermined scaffold_171, whole genome shotgun sequence - Vitis vinifera (Grape), partial (8%)
A_99_P326856	TC376216	-6.22719	0.00650479	0.0400739	Nodulin-like domain-containing protein	Nodulin-like
A_99_P393782	TC446381	-5.92785	0.00133596	0.0232333	Protein DETOXIFICATION (Multidrug and toxic compound extrusion protein)	MatE,matE: MATE efflux family protein
A_99_P221371	TC381429	-5.88096	0.0130817	0.0445806	Dof-type domain-containing protein	Dof domain, zinc finger,Zinc finger Dof-type profile.,Zinc finger Dof-type signature.	similar to UniRef100_Q84PD2 Cluster: AOBP-like protein; n=2; Oryza sativa Japonica Group|Rep: AOBP-like protein - Oryza sativa subsp. japonica (Rice), partial (20%)
A_99_P360276	TC394447	-5.81852	0.0132507	0.0445806	Dof-type domain-containing protein		similar to UniRef100_A9V424 Cluster: Predicted protein; n=1; Monosiga brevicollis MX1|Rep: Predicted protein - Monosiga brevicollis MX1, partial (26%)	Rep: Dof zinc finger protein - Hordeum vulgare (Barley), partial (51%) [TC316155]
A_99_P438102	TC426230	-5.77893	0.00125895	0.0232333	Uncharacterized protein
A_99_P207176	TC408450	-5.67418	0.0200004	0.0473747	Protein LNK1		similar to UniRef100_Q10KE3 Cluster: Expressed protein; n=1; Oryza sativa Japonica Group|Rep: Expressed protein - Oryza sativa subsp. japonica (Rice), partial (21%)	FGAS081686 Triticum aestivum FGAS: Library 5 GATE 7 Triticum aestivum cDNA, mRNA sequence [DR736316]
A_99_P384707	TC456527	-5.56257	0.023	0.047818	#N/A		homologue to UniRef100_Q41347 Cluster: Dehydrin-like protein; n=1; Stellaria longipes|Rep: Dehydrin-like protein - Stellaria longipes (Longstalk starwort), partial (13%)	Rep: Dehydrin-like protein - Stellaria longipes (Longstalk starwort), partial (13%) [TC363165]
A_99_P117875	TC455680	-5.54003	0.0159869	0.0460351	Uncharacterized protein	GDSL-like Lipase/Acylhydrolase		CJ719382 Y.Ogihara unpublished cDNA library Wh_VWD Triticum aestivum cDNA clone whvd3l07 5', mRNA sequence [CJ719382]
A_99_P420662	TC421877	-5.37031	0.0112282	0.0438741	Secreted protein		similar to UniRef100_Q0DUP3 Cluster: Os03g0174800 protein; n=1; Oryza sativa Japonica Group|Rep: Os03g0174800 protein - Oryza sativa subsp. japonica (Rice), partial (45%)	Rep: Os03g0174800 protein - Oryza sativa subsp. japonica (Rice), partial (45%) [TC289711]
A_99_P217186	BQ244730	-5.32003	0.00485889	0.0388301	Alpha-gliadin (CSD_alpha gliadin 4) (Gliadin alpha-D5)		similar to UniRef100_A7LHC8 Cluster: Alpha gliadin; n=1; Thinopyrum ponticum x Triticum aestivum|Rep: Alpha gliadin - Thinopyrum ponticum x Triticum aestivum, partial (35%)	Wheat mRNA for alpha [X17361]
A_99_P336941	TC421877	-5.28958	0.0137124	0.0448129	Secreted protein		similar to UniRef100_Q0DUP3 Cluster: Os03g0174800 protein; n=1; Oryza sativa Japonica Group|Rep: Os03g0174800 protein - Oryza sativa subsp. japonica (Rice), partial (45%)	Rep: Os03g0174800 protein - Oryza sativa subsp. japonica (Rice), partial (45%) [TC289711]
A_99_P297916	TC374919	-5.27446	0.00359829	0.0378034	PPR_long domain-containing protein	PPR repeat,PPR repeat family,PPR: pentatricopeptide repeat domain,Pentatricopeptide (PPR) repeat profile.,Pentatricopeptide repeat domain	weakly similar to UniRef100_A7QBY8 Cluster: Chromosome chr1 scaffold_75, whole genome shotgun sequence; n=2; Vitis vinifera|Rep: Chromosome chr1 scaffold_75, whole genome shotgun sequence - Vitis vinifera (Grape), partial (26%)	Rep: Chromosome chr1 scaffold_75, whole genome shotgun sequence - Vitis vinifera (Grape), partial (26%) [TC283484]
A_99_P456897	TC408408	-5.22496	0.0098877	0.0432248	Protein kinase domain-containing protein
A_99_P134655	TC447043	-5.19156	0.000334494	0	HTH myb-type domain-containing protein	Myb-like DNA-binding domain,Myb-type HTH DNA-binding domain profile.,SANT SWI3, ADA2, N-CoR and TFIIIB'' DNA-binding domains,myb_SHAQKYF: myb-like DNA-binding domain, SHAQKYF class	homologue to UniRef100_Q0DYN2 Cluster: Os02g0680700 protein; n=1; Oryza sativa Japonica Group|Rep: Os02g0680700 protein - Oryza sativa subsp. japonica (Rice), partial (62%)	Triticum aestivum clone wdk1c.pk011.f12:fis, full insert mRNA sequence [BT008954]
A_99_P229531	TC391255	-5.13435	0.00737024	0.0400739	Pyruvate kinase (EC 2.7.1.40)	DnaJ domain,DnaJ domain signature,DnaJ molecular chaperone homology domain,Pyruvate kinase family signature,Pyruvate kinase, alpha/beta domain,Pyruvate kinase, barrel domain,dnaJ domain profile.,pyruv_kin: pyruvate kinase	homologue to UniRef100_UPI0000498F17 Cluster: beta-galactosidase; n=1; Entamoeba histolytica HM-1:IMSS|Rep: beta-galactosidase - Entamoeba histolytica HM-1:IMSS, partial (17%)
A_99_P380612	TC445359	-5.10178	0.0143848	0.0448129	Polyketide_cyc domain-containing protein
A_99_P307501	TC387448	-5.08598	0.00572248	0.039734	Secreted protein		similar to UniRef100_Q0DUP3 Cluster: Os03g0174800 protein; n=1; Oryza sativa Japonica Group|Rep: Os03g0174800 protein - Oryza sativa subsp. japonica (Rice), partial (45%)	Rep: Os03g0174800 protein - Oryza sativa subsp. japonica (Rice), partial (45%) [TC295852]
A_99_P297261	TC401845	-5.08452	0.0204384	0.0473747	Myosin motor domain-containing protein	IQ calmodulin-binding motif,IQ motif profile.,Myosin N-terminal SH3-like domain,Myosin head (motor domain),Myosin heavy chain signature,Myosin. Large ATPases.,Short calmodulin-binding motif containing conserved Ile and Gln residues.	similar to UniRef100_Q6UAL5 Cluster: Myosin heavy chain class VIII A1 protein; n=1; Oryza sativa Japonica Group|Rep: Myosin heavy chain class VIII A1 protein - Oryza sativa subsp. japonica (Rice), partial (31%)	FGAS081873 Triticum aestivum FGAS: Library 5 GATE 7 Triticum aestivum cDNA, mRNA sequence [DR736503]
A_99_P336736	CK205991	-5.02001	0.000574835	0.0232333	MFS domain-containing protein		weakly similar to UniRef100_A7NXL3 Cluster: Chromosome chr5 scaffold_2, whole genome shotgun sequence; n=1; Vitis vinifera|Rep: Chromosome chr5 scaffold_2, whole genome shotgun sequence - Vitis vinifera (Grape), partial (29%)
A_99_P267156	TC395320	-4.96096	0.0220784	0.0477695	Beta-amylase (EC 3.2.1.2)		similar to UniRef100_Q10RZ1 Cluster: Beta-amylase; n=3; Oryza sativa|Rep: Beta-amylase - Oryza sativa subsp. japonica (Rice), partial (43%)	Rep: Beta-amylase - Oryza sativa subsp. japonica (Rice), partial (43%) [TC303548]
A_99_P497832	TC430753	-4.9151	0.00166074	0.0299785	PDZ domain-containing protein
A_99_P218886	TC372638	-4.88819	0.0100866	0.0432248	Uncharacterized protein		similar to UniRef100_Q0JB88 Cluster: Os04g0549600 protein; n=1; Oryza sativa Japonica Group|Rep: Os04g0549600 protein - Oryza sativa subsp. japonica (Rice), partial (51%)	Rep: Os04g0549600 protein - Oryza sativa subsp. japonica (Rice), partial (51%) [TC281196]
A_99_P016534	TC431354	-4.8861	0.00901621	0.0430395	Uncharacterized protein		gb|AF168844.1|AF168844 Festuca rubra 18S small subunit ribosomal RNA gene, complete sequence, partial (20%)	CJ943850 Y. Ogihara unpublished cDNA library, whchan Triticum aestivum cDNA clone whchan9a15 3', mRNA sequence [CJ943850]
A_99_P046332	TC420455	-4.83983	0.0160679	0.0460351	SCAB-PH domain-containing protein		weakly similar to UniRef100_A7PG06 Cluster: Chromosome chr6 scaffold_15, whole genome shotgun sequence; n=1; Vitis vinifera|Rep: Chromosome chr6 scaffold_15, whole genome shotgun sequence - Vitis vinifera (Grape), partial (60%)
A_99_P424217	TC386169	-4.8173	0.000806273	0.0232333	Uncharacterized protein		homologue to UniRef100_Q09B48 Cluster: 2OG-Fe(II) oxygenase; n=1; Stigmatella aurantiaca DW4/3-1|Rep: 2OG-Fe(II) oxygenase - Stigmatella aurantiaca DW4/3-1, partial (6%)	Rep: 2OG-Fe(II) oxygenase - Stigmatella aurantiaca DW4/3-1, partial (6%) [TC292569]
A_99_P035779	TC390018	-4.80197	0.018886	0.0472121	protein-serine/threonine phosphatase (EC 3.1.3.16)	Protein phosphatase 2C,Serine/threonine phosphatases, family 2C, catalytic domain	similar to UniRef100_A7QTB9 Cluster: Chromosome chr1 scaffold_166, whole genome shotgun sequence; n=1; Vitis vinifera|Rep: Chromosome chr1 scaffold_166, whole genome shotgun sequence - Vitis vinifera (Grape), partial (64%)	FGAS014262 Triticum aestivum FGAS: Library 4 Gate 8 Triticum aestivum cDNA, mRNA sequence [CK161690]
A_99_P273066	CJ694151	-4.7733	0.00589903	0.039734	Protein kinase domain-containing protein	Protein kinase domain,Protein kinase domain profile.,Serine/Threonine protein kinases active-site signature.,Serine/Threonine protein kinases, catalytic domain	homologue to UniRef100_A7VL53 Cluster: Protein kinase; n=1; Triticum aestivum|Rep: Protein kinase - Triticum aestivum (Wheat), partial (28%)	Triticum aestivum WPPK1 mRNA for protein kinase, complete cds [AB298101]
A_99_P289606	TC389072	-4.76865	0.0157973	0.0460351	Carbohydrate binding module family 25 domain-containing protein	Carbohydrate binding domain,Carbohydrate binding domain (family 25),Glycogen synthase [glgA].,Glycosyl transferases group 1,Starch synthase catalytic domain	starch synthase IIIb precursor	Triticum aestivum starch synthase IIIb precursor, mRNA, complete cds [EU333946]
A_99_P453307	TC405990	-4.76743	0.0142194	0.0448129	hydroxymethylglutaryl-CoA lyase (EC 4.1.3.4)	HMGL-like,Pyruvate carboxyltransferase domain.	similar to UniRef100_Q0IQA3 Cluster: Os12g0134000 protein; n=1; Oryza sativa Japonica Group|Rep: Os12g0134000 protein - Oryza sativa subsp. japonica (Rice), partial (47%)	Rep: Os12g0134000 protein - Oryza sativa subsp. japonica (Rice), partial (94%) [TC287070]
A_99_P301636	TC457047	-4.73703	0.00269892	0.035897	HTH myb-type domain-containing protein	Myb-like DNA-binding domain,Myb-type HTH DNA-binding domain profile.,SANT SWI3, ADA2, N-CoR and TFIIIB'' DNA-binding domains,myb_SHAQKYF: myb-like DNA-binding domain, SHAQKYF class	similar to UniRef100_O84132 Cluster: ABC Amino Acid Transporter ATPase; n=1; Chlamydia trachomatis|Rep: ABC Amino Acid Transporter ATPase - Chlamydia trachomatis, partial (8%)	Rep: ABC Amino Acid Transporter ATPase - Chlamydia trachomatis, partial (8%) [TC363712]
A_99_P490022	TC427190	-4.66845	0.00205898	0.0299785	#N/A	Myb-like DNA-binding domain,Myb-type HTH DNA-binding domain profile.,SANT SWI3, ADA2, N-CoR and TFIIIB'' DNA-binding domains,myb_SHAQKYF: myb-like DNA-binding domain, SHAQKYF class	similar to UniRef100_O84132 Cluster: ABC Amino Acid Transporter ATPase; n=1; Chlamydia trachomatis|Rep: ABC Amino Acid Transporter ATPase - Chlamydia trachomatis, partial (8%)	Rep: ABC Amino Acid Transporter ATPase - Chlamydia trachomatis, partial (8%) [TC334543]
A_99_P529722	TC444416	-4.62034	0.0235405	0.0482075	#N/A	Glycosyl hydrolase family 14		Rep: Beta-amylase - Oryza sativa subsp. japonica (Rice), partial (43%) [TC303548]
A_99_P087910	TC371639	-4.60752	0.0205064	0.0474842	Bicarbonate transporter-like transmembrane domain-containing protein	HCO3- transporter family	;	Triticum aestivum boron transporter 2 mRNA, complete cds [EU220225]
A_99_P528607	TC443977	-4.603	0.0104953	0.0432248	#N/A		similar to UniRef100_A6R1Z1 Cluster: Predicted protein; n=1; Ajellomyces capsulatus NAm1|Rep: Predicted protein - Ajellomyces capsulata (strain NAm1) (Histoplasma capsulatum), partial (95%)	Rep: Predicted protein - Ajellomyces capsulata (strain NAm1) (Histoplasma capsulatum), partial (95%) [TC351016]
A_99_P362176	TC407551	-4.56	0.00833399	0.0416897	Plus3 domain-containing protein	Plus-3 domain,Plus3 domain profile.,Short conserved domain in transcriptional regulators.	weakly similar to UniRef100_Q0JIV8 Cluster: Os01g0775100 protein; n=1; Oryza sativa Japonica Group|Rep: Os01g0775100 protein - Oryza sativa subsp. japonica (Rice), partial (22%)	JJL003.B04R990515 ITEC JJL Wheat Leaf Library Triticum aestivum cDNA clone JJL003.B04, mRNA sequence [BE412145]
A_99_P523022	TC441731	-4.50666	0.0191348	0.0472121	Uncharacterized protein
A_99_P563527	TC457372	-4.42008	0.0126068	0.0445806	Serine/threonine-protein phosphatase (EC 3.1.3.16)		homologue to UniRef100_Q6Z0R3 Cluster: Serine/threonine protein phosphatase; n=1; Oryza sativa Japonica Group|Rep: Serine/threonine protein phosphatase - Oryza sativa subsp. japonica (Rice), partial (98%)	Rep: Serine/threonine protein phosphatase - Oryza sativa subsp. japonica (Rice), partial (98%) [TC364065]
A_99_P365801	TC407201	-4.3784	0.00937285	0.0430395	ADP/ATP translocase (ADP,ATP carrier protein)		similar to UniRef100_A7QHX6 Cluster: Chromosome chr17 scaffold_101, whole genome shotgun sequence; n=1; Vitis vinifera|Rep: Chromosome chr17 scaffold_101, whole genome shotgun sequence - Vitis vinifera (Grape), partial (79%)	Rep: Chromosome chr17 scaffold_101, whole genome shotgun sequence - Vitis vinifera (Grape), partial (79%) [TC315149]
A_99_P123550	TC376299	-4.37672	0.0220569	0.0477695	Uncharacterized protein	Complex I intermediate-associated protein 30 (CIA30),NADH(P)-binding	similar to UniRef100_A7QDG7 Cluster: Chromosome chr10 scaffold_81, whole genome shotgun sequence; n=1; Vitis vinifera|Rep: Chromosome chr10 scaffold_81, whole genome shotgun sequence - Vitis vinifera (Grape), partial (18%)	FGAS081366 Triticum aestivum FGAS: Library 4 Gate 8 Triticum aestivum cDNA, mRNA sequence [DR735732]
A_99_P342991	TC456874	-4.34084	0.0231068	0.047818	#N/A		similar to UniRef100_Q5QLZ3 Cluster: Gastric mucin-like protein; n=1; Oryza sativa Japonica Group|Rep: Gastric mucin-like protein - Oryza sativa subsp. japonica (Rice), partial (55%)	Rep: Gastric mucin-like protein - Oryza sativa subsp. japonica (Rice), partial (55%) [TC363535]
A_99_P127055	TC424737	-4.31897	0.0116909	0.0445806	Epidermal patterning factor-like protein		similar to UniRef100_A9SCN4 Cluster: Predicted protein; n=1; Physcomitrella patens subsp. patens|Rep: Predicted protein - Physcomitrella patens subsp. patens, partial (33%)	WHE4160_D07_G14ZS Wheat CS whole plant cDNA library Triticum aestivum cDNA clone WHE4160_D07_G14, mRNA sequence [BQ789353]
A_99_P466137	TC414151	-4.29482	0.00528631	0.0388301	Uncharacterized protein		similar to UniRef100_A7PX69 Cluster: Chromosome chr12 scaffold_36, whole genome shotgun sequence; n=1; Vitis vinifera|Rep: Chromosome chr12 scaffold_36, whole genome shotgun sequence - Vitis vinifera (Grape), partial (22%)	Rep: Chromosome chr12 scaffold_36, whole genome shotgun sequence - Vitis vinifera (Grape), partial (22%) [TC322007]
A_99_P367837	BJ317431	-4.2682	0.0044315	0.0378034	Protein kinase domain-containing protein	G protein beta WD-40 repeat signature,Protein kinase domain,Trp-Asp (WD) repeats circular profile.,Trp-Asp (WD) repeats profile.,Trp-Asp (WD) repeats signature.,WD domain, G-beta repeat,WD40 repeats		Rep: Chromosome chr12 scaffold_18, whole genome shotgun sequence - Vitis vinifera (Grape), partial (25%) [TC296426]
A_99_P161842	TC428801	-4.25755	0.0163181	0.0460351	WH1 domain-containing protein		homologue to UniRef100_Q2QXH6 Cluster: Dcp1-like decapping family protein, expressed; n=1; Oryza sativa Japonica Group|Rep: Dcp1-like decapping family protein, expressed - Oryza sativa subsp. japonica (Rice), partial (29%)	CJ786441 Y. Ogihara unpublished cDNA library, whatl Triticum aestivum cDNA clone whatl14h03 3', mRNA sequence [CJ786441]
A_99_P162762	TC450372	-4.20289	0.0146753	0.0457549	PHD domain-containing protein			F1.075G02F010126 F1 Triticum aestivum cDNA clone F1075G02, mRNA sequence [CD880636]
A_99_P411132	TC376028	-4.19996	0.00784702	0.0416897	Aquaporin (Plasma membrane intrinsic protein 1D)		;	Rep: Aquaporin PIP1 - Triticum aestivum (Wheat), partial (69%) [TC281754]
A_99_P449812	TC411097	-4.17703	0.00413084	0.0378034	Ribulose bisphosphate carboxylase/oxygenase activase, chloroplastic (RA) (RuBisCO activase)	ATPase family associated with various cellular activities (AAA)	UniRef100_Q9M4V3 Cluster: Ribulose bisphosphate carboxylase activase B; n=1; Triticum aestivum|Rep: Ribulose bisphosphate carboxylase activase B - Triticum aestivum (Wheat), complete	Triticum aestivum ribulose bisphosphate carboxylase activase B (RcaB) mRNA, complete cds; nuclear gene for chloroplast product [AF251264]
A_99_P382667	TC408353	-4.17249	0.0102489	0.0432248	Translation elongation factor EF1B beta/delta subunit guanine nucleotide exchange domain-containing protein		weakly similar to UniRef100_P29546 Cluster: Elongation factor 1-beta; n=1; Triticum aestivum|Rep: Elongation factor 1-beta - Triticum aestivum (Wheat), partial (54%)	Rep: Elongation factor 1-beta - Triticum aestivum (Wheat), partial (54%) [TC316261]
A_99_P172719	TC375003	-4.14938	0.0138519	0.0448129	Myosin motor domain-containing protein	IQ calmodulin-binding motif,IQ motif profile.,Myosin N-terminal SH3-like domain,Myosin head (motor domain),Myosin heavy chain signature,Myosin. Large ATPases.,Short calmodulin-binding motif containing conserved Ile and Gln residues.	homologue to UniRef100_Q6UAL5 Cluster: Myosin heavy chain class VIII A1 protein; n=1; Oryza sativa Japonica Group|Rep: Myosin heavy chain class VIII A1 protein - Oryza sativa subsp. japonica (Rice), partial (11%)	FGAS081873 Triticum aestivum FGAS: Library 5 GATE 7 Triticum aestivum cDNA, mRNA sequence [DR736503]
A_99_P207161	TC407619	-4.11645	0.0132688	0.0445806	Protein LNK1		similar to UniRef100_Q10KE3 Cluster: Expressed protein; n=1; Oryza sativa Japonica Group|Rep: Expressed protein - Oryza sativa subsp. japonica (Rice), partial (7%)	Rep: Expressed protein - Oryza sativa subsp. japonica (Rice), partial (58%) [TC356125]
A_99_P493537	TC428860	-4.09933	0.00630226	0.039734	#N/A		homologue to UniRef100_Q75AH3 Cluster: 60S ribosomal protein L41; n=2; Saccharomycetaceae|Rep: 60S ribosomal protein L41 - Ashbya gossypii (Yeast) (Eremothecium gossypii), complete	Rep: 60S ribosomal protein L41 - Ashbya gossypii (Yeast) (Eremothecium gossypii), complete [TC336142]
A_99_P144428	TC425984	-4.0806	0.014026	0.0448129	Serine aminopeptidase S33 domain-containing protein		similar to UniRef100_Q0DGD6 Cluster: Os05g0539500 protein; n=1; Oryza sativa Japonica Group|Rep: Os05g0539500 protein - Oryza sativa subsp. japonica (Rice), partial (57%)	CJ521957 Y.Ogihara unpublished cDNA library Wh_CSEC Triticum aestivum cDNA clone rwhcs4e01 3', mRNA sequence [CJ521957]
A_99_P349681	TC400248	-4.07545	0.0192585	0.0472121	GRAS domain-containing protein	GRAS domain family,GRAS family profile.	similar to UniRef100_Q69VG1 Cluster: Chitin-inducible gibberellin-responsive protein 1; n=2; Oryza sativa Japonica Group|Rep: Chitin-inducible gibberellin-responsive protein 1 - Oryza sativa subsp. japonica (Rice), partial (28%)	Rep: Chitin-inducible gibberellin-responsive protein 1 - Oryza sativa subsp. japonica (Rice), partial (28%) [TC308830]
A_99_P446562	TC401274	-4.04756	0.000108428	0	AAA domain-containing protein	AAA domain,ATPases associated with a variety of cellular activities,DEAD-like helicases superfamily
A_99_P042906	CA486974	-4.04304	0.0142379	0.0448129	#N/A		UniRef100_P80608 Cluster: Cysteine synthase (O-acetylserine sulfhydrylase) (O- acetylserine (Thiol)-lyase); n=1; Zea mays|Rep: Cysteine synthase (O-acetylserine sulfhydrylase) (O- acetylserine (Thiol)-lyase) - Zea mays (Maize), partial (9%)	WHE4339_B08_D15ZS Wheat meiotic anther cDNA library Triticum aestivum cDNA clone WHE4339_B08_D15, mRNA sequence [CA486974]
A_99_P362426	TC401549	-4.04142	0.00735515	0.0400739	HSF-type DNA-binding domain-containing protein	HSF-type DNA-binding,HSF-type DNA-binding domain signature.,Heat shock factor (HSF) domain signature,heat shock factor	similar to UniRef100_Q0DBL6 Cluster: Os06g0553100 protein; n=1; Oryza sativa Japonica Group|Rep: Os06g0553100 protein - Oryza sativa subsp. japonica (Rice), partial (80%)	Rep: Os06g0553100 protein - Oryza sativa subsp. japonica (Rice), partial (80%) [TC309583]
A_99_P262761	TC436920	-4.04069	0.0197347	0.0473747	Calcium-dependent protein kinase		homologue to UniRef100_Q7XZK4 Cluster: Calcium-dependent calmodulin-independent protein kinase isoform 2; n=1; Cicer arietinum|Rep: Calcium-dependent calmodulin-independent protein kinase isoform 2 - Cicer arietinum (Chickpea) (Garbanzo), partial (40%)	Triticum aestivum calcium-dependent protein kinase (CPK7) mRNA, complete cds [EU181192]
A_99_P162187	TC390606	-4.00425	0.024025	0.0482075	Protein kinase domain-containing protein		similar to UniRef100_Q84PC8 Cluster: Protein kinase-like protein; n=1; Oryza sativa Japonica Group|Rep: Protein kinase-like protein - Oryza sativa subsp. japonica (Rice), partial (90%)
A_99_P574252	TC461289	-3.99229	0.0128543	0.0445806	15-cis-phytoene synthase (EC 2.5.1.32)		homologue to UniRef100_A7KWY8 Cluster: Phytoene synthase 1; n=1; Triticum aestivum|Rep: Phytoene synthase 1 - Triticum aestivum (Wheat), partial (40%)	Rep: Phytoene synthase 1 - Triticum aestivum (Wheat), partial (40%) [TC367795]
A_99_P277341	TC407519	-3.97275	0.0217264	0.0477695	RNA_pol_Rpb5_C domain-containing protein	RNA polymerase Rpb5, C-terminal domain,RNA polymerase Rpb5, N-terminal domain	similar to UniRef100_Q2QXY2 Cluster: RNA polymerase Rpb5, N-terminal domain containing protein, expressed; n=3; Oryza sativa|Rep: RNA polymerase Rpb5, N-terminal domain containing protein, expressed - Oryza sativa subsp. japonica (Rice), partial (40%)
A_99_P210296	TC394857	-3.96806	0.00759719	0.0416897	PDZ domain-containing protein		similar to UniRef100_A7PWA9 Cluster: Chromosome chr8 scaffold_34, whole genome shotgun sequence; n=1; Vitis vinifera|Rep: Chromosome chr8 scaffold_34, whole genome shotgun sequence - Vitis vinifera (Grape), partial (57%)	Rep: Chromosome chr8 scaffold_34, whole genome shotgun sequence - Vitis vinifera (Grape), partial (57%) [TC301967]
A_99_P497227	TC420425	-3.9633	0.018448	0.0469448	Uncharacterized protein	Complex I intermediate-associated protein 30 (CIA30),NADH(P)-binding	similar to UniRef100_A7QDG7 Cluster: Chromosome chr10 scaffold_81, whole genome shotgun sequence; n=1; Vitis vinifera|Rep: Chromosome chr10 scaffold_81, whole genome shotgun sequence - Vitis vinifera (Grape), partial (31%)	Rep: Chromosome chr10 scaffold_81, whole genome shotgun sequence - Vitis vinifera (Grape), partial (27%) [TC337721]
A_99_P557287	TC390606	-3.95231	0.0213791	0.0474842	Protein kinase domain-containing protein	Protein kinase domain profile.,Protein tyrosine kinase,Serine/Threonine protein kinases active-site signature.,Serine/Threonine protein kinases, catalytic domain,Tyrosine kinase catalytic domain signature	similar to UniRef100_Q84PC8 Cluster: Protein kinase-like protein; n=1; Oryza sativa Japonica Group|Rep: Protein kinase-like protein - Oryza sativa subsp. japonica (Rice), partial (90%)	Rep: Protein kinase-like protein - Oryza sativa subsp. japonica (Rice), partial (49%) [TC361784]
A_99_P411312	TC373368	-3.92943	0.0171817	0.0463757	C2 domain-containing protein	C2 domain,C2 domain profile.,Protein kinase C conserved region 2 (CalB)	similar to UniRef100_A2WWV5 Cluster: Elicitor-responsive protein 1; n=2; Oryza sativa|Rep: Elicitor-responsive protein 1 - Oryza sativa subsp. indica (Rice), partial (71%)	Rep: Isoform ERG1b of A2WWV5 - Oryza sativa subsp. indica (Rice), partial (72%) [TC281932]
A_99_P208756	TC404000	-3.9083	0.000897187	0.0232333	Photosystem II 10 kDa polypeptide, chloroplastic		homologue to UniRef100_Q40070 Cluster: Photosystem II 10 kDa polypeptide, chloroplast precursor; n=1; Hordeum vulgare|Rep: Photosystem II 10 kDa polypeptide, chloroplast precursor - Hordeum vulgare (Barley), partial (56%)	Rep: Photosystem II 10 kDa polypeptide, chloroplast precursor - Hordeum vulgare (Barley), partial (56%) [TC311991]
A_99_P408502	TC370563	-3.90781	0.00575759	0.039734	Proline-rich protein		similar to UniRef100_Q9SBX4 Cluster: Proline-rich protein precursor; n=1; Zea mays|Rep: Proline-rich protein precursor - Zea mays (Maize), partial (28%)	Rep: Proline-rich protein precursor - Zea mays (Maize), partial (28%) [TC279113]
A_99_P272976	TC394498	-3.90707	0.0165596	0.0463757	non-specific serine/threonine protein kinase (EC 2.7.11.1)	Protein kinase domain,Protein kinase domain profile.,Protein kinases ATP-binding region signature.,Serine/Threonine protein kinases active-site signature.,Serine/Threonine protein kinases, catalytic domain		FGAS030621 Triticum aestivum FGAS: Library 2 Gate 3 Triticum aestivum cDNA, mRNA sequence [DR741567]
A_99_P535552	TC446755	-3.90539	0.0151361	0.0457549	Uncharacterized protein	Protein of unknown function, DUF538	homologue to UniRef100_Q0IR40 Cluster: Os11g0683600 protein; n=2; Oryza sativa|Rep: Os11g0683600 protein - Oryza sativa subsp. japonica (Rice), partial (28%)	Rep: Os11g0683600 protein - Oryza sativa subsp. japonica (Rice), partial (28%) [TC353714]
A_99_P033429	TC381196	-3.89179	0.00331966	0.035897	Uncharacterized protein	Cytochrome b-561 / ferric reductase transmembrane domain.,Cytochrome b561 domain profile.,Eukaryotic cytochrome b561	similar to UniRef100_A7PJU3 Cluster: Chromosome chr12 scaffold_18, whole genome shotgun sequence; n=1; Vitis vinifera|Rep: Chromosome chr12 scaffold_18, whole genome shotgun sequence - Vitis vinifera (Grape), partial (39%)	FGAS014561 Triticum aestivum FGAS: Library 4 Gate 8 Triticum aestivum cDNA, mRNA sequence [CK161978]
A_99_P261161	TC380360	-3.88925	0.0132448	0.0445806	AB hydrolase-1 domain-containing protein	Alpha/beta hydrolase family	similar to UniRef100_A7Q200 Cluster: Chromosome chr13 scaffold_45, whole genome shotgun sequence; n=1; Vitis vinifera|Rep: Chromosome chr13 scaffold_45, whole genome shotgun sequence - Vitis vinifera (Grape), partial (20%)	FGAS013861 Triticum aestivum FGAS: Library 4 Gate 8 Triticum aestivum cDNA, mRNA sequence [CK161295]
A_99_P220446	TC401663	-3.86022	0.0252222	0.049258	Major facilitator superfamily (MFS) profile domain-containing protein	Major Facilitator Superfamily,Major facilitator superfamily (MFS) profile.
A_99_P137589	TC456080	-3.85435	0.00311639	0.035897	Polysaccharide biosynthesis domain-containing protein		weakly similar to UniRef100_A7PQ05 Cluster: Chromosome chr18 scaffold_24, whole genome shotgun sequence; n=1; Vitis vinifera|Rep: Chromosome chr18 scaffold_24, whole genome shotgun sequence - Vitis vinifera (Grape), partial (61%)	FGAS081103 Triticum aestivum FGAS: Library 3 Gate 6 Triticum aestivum cDNA, mRNA sequence [DR735433]
A_99_P312781	TC427818	-3.83079	0.00713291	0.0400739	Uncharacterized protein		similar to UniRef100_A7R050 Cluster: Chromosome chr10 scaffold_297, whole genome shotgun sequence; n=1; Vitis vinifera|Rep: Chromosome chr10 scaffold_297, whole genome shotgun sequence - Vitis vinifera (Grape), partial (73%)	CJ663926 Y.Ogihara unpublished cDNA library Wh_KMP Triticum aestivum cDNA clone whkp18c02 5', mRNA sequence [CJ663926]
A_99_P140733	TC389482	-3.79198	0.00914543	0.0430395	MYND-type domain-containing protein		similar to UniRef100_Q10MP9 Cluster: Programmed cell death protein 2, C-terminal domain containing protein, expressed; n=1; Oryza sativa Japonica Group|Rep: Programmed cell death protein 2, C-terminal domain containing protein, expressed - Oryza sativa subsp. japonica (Rice), partial (56%)	FGAS018835 Triticum aestivum FGAS: Library 5 GATE 7 Triticum aestivum cDNA, mRNA sequence [CK207216]
A_99_P572107	TC460514	-3.79023	0.0254817	0.049258	ENTH domain-containing protein		similar to UniRef100_A7PFA2 Cluster: Chromosome chr11 scaffold_13, whole genome shotgun sequence; n=1; Vitis vinifera|Rep: Chromosome chr11 scaffold_13, whole genome shotgun sequence - Vitis vinifera (Grape), partial (43%)	Rep: Chromosome chr11 scaffold_13, whole genome shotgun sequence - Vitis vinifera (Grape), partial (43%) [TC367072]
A_99_P374262	TC431376	-3.78396	0.0141682	0.0448129	Protein kinase domain-containing protein	Leucine Rich Repeat,Leucine rich repeat,Protein kinase domain,Protein kinase domain profile.,Serine/Threonine protein kinases, catalytic domain	weakly similar to UniRef100_A7PG43 Cluster: Chromosome chr6 scaffold_15, whole genome shotgun sequence; n=1; Vitis vinifera|Rep: Chromosome chr6 scaffold_15, whole genome shotgun sequence - Vitis vinifera (Grape), partial (14%)	Rep: Chromosome chr6 scaffold_15, whole genome shotgun sequence - Vitis vinifera (Grape), partial (14%) [TC338578]
A_99_P282441	TC434050	-3.77649	0.00317562	0.035897	DUF1421 domain-containing protein	Protein of unknown function (DUF1421)	similar to UniRef100_Q0DFZ4 Cluster: Os05g0561600 protein; n=1; Oryza sativa Japonica Group|Rep: Os05g0561600 protein - Oryza sativa subsp. japonica (Rice), partial (64%)	Rep: Os05g0561600 protein - Oryza sativa subsp. japonica (Rice), partial (35%) [TC282198]
A_99_P017814	TC451091	-3.77064	0.0125208	0.0445806	ANK_REP_REGION domain-containing protein	Ankyrin repeat profile.,Ankyrin repeat region circular profile.,Ankyrin repeat signature,Ankyrin repeats (3 copies),TPR repeat,TPR repeat profile.,TPR repeat region circular profile.,Tetratricopeptide repeat,Tetratricopeptide repeats,ankyrin repeats	weakly similar to UniRef100_Q2QLM7 Cluster: TPR Domain containing protein, expressed; n=1; Oryza sativa Japonica Group|Rep: TPR Domain containing protein, expressed - Oryza sativa subsp. japonica (Rice), partial (29%)
A_99_P096495	TC422671	-3.76859	0.00810528	0.0416897	Uncharacterized protein			Rep: Similarity - Yarrowia lipolytica (Candida lipolytica), partial (5%) [TC330254]
A_99_P626586	TC458101	-3.76317	0.00238942	0.0299785	Gamma gliadin-D3 (Gamma-gliadin) (Gamma-gliadin 11)		UniRef100_Q8W3V2 Cluster: Low-molecular-weight glutenin subunit group 10 type V; n=4; Triticum aestivum|Rep: Low-molecular-weight glutenin subunit group 10 type V - Triticum aestivum (Wheat), partial (75%)	Triticum aestivum clone 4 LMW-glutenin mRNA, complete cds [EU863824]
A_99_P497567	TC430632	-3.75948	0.0198727	0.0473747	Clp R domain-containing protein	AAA domain (Cdc48 subfamily),ATP-dependent Clp protease ATP-binding subunit signature,ATPase family associated with various cellular activities (AAA),ATPases associated with a variety of cellular activities,C-terminal, D2-small domain, of ClpB protein,Cha	similar to UniRef100_Q8GT62 Cluster: ATP-dependent Clp protease ATP-binding subunit; n=1; Oryza sativa Indica Group|Rep: ATP-dependent Clp protease ATP-binding subunit - Oryza sativa subsp. indica (Rice), partial (32%)	Rep: ATP-dependent Clp protease ATP-binding subunit - Oryza sativa subsp. indica (Rice), partial (24%) [TC337859]
A_99_P198506	TC461939	-3.75185	0.018676	0.0472121	glutathione transferase (EC 2.5.1.18)	Glutathione S-transferase, C-terminal domain,Glutathione S-transferase, N-terminal domain,Soluble glutathione S-transferase C-terminal domain profile.,Soluble glutathione S-transferase N-terminal domain profile.	homologue to UniRef100_Q8GRI3 Cluster: Glutathione transferase F6; n=1; Triticum aestivum|Rep: Glutathione transferase F6 - Triticum aestivum (Wheat), partial (35%)	Triticum aestivum mRNA for glutathione transferase (gstf6b gene) [AJ441055]
A_99_P278256	TC413422	-3.74571	0.00879435	0.0430395	Protein kinase domain-containing protein	ABC1 family,Phosphotransferase enzyme family,Protein kinase domain profile.	similar to UniRef100_A7QTH8 Cluster: Chromosome undetermined scaffold_168, whole genome shotgun sequence; n=1; Vitis vinifera|Rep: Chromosome undetermined scaffold_168, whole genome shotgun sequence - Vitis vinifera (Grape), partial (69%)
A_99_P422952	TC383115	-3.73242	0.000788271	0.0232333	Phosphatidylinositol-specific phospholipase C X domain-containing protein	Phosphatidylinositol-specific phospholipase X-box domain profile.,Phospholipase C, catalytic domain (part); domain X,Prokaryotic membrane lipoprotein lipid attachment site profile.	weakly similar to UniRef100_A7PLB4 Cluster: Chromosome chr7 scaffold_20, whole genome shotgun sequence; n=1; Vitis vinifera|Rep: Chromosome chr7 scaffold_20, whole genome shotgun sequence - Vitis vinifera (Grape), partial (29%)
A_99_P645406	TC369375	-3.71508	0.0127705	0.0445806	#N/A		UniRef100_Q8W3V4 Cluster: Low-molecular-weight glutenin subunit group 8 type IV; n=2; Triticeae|Rep: Low-molecular-weight glutenin subunit group 8 type IV - Triticum aestivum (Wheat), complete	Triticum aestivum low-molecular-weight glutenin storage protein mRNA, complete cds [U86026]
A_99_P335341	TC401456	-3.71392	0.0158823	0.0460351	Sugar phosphate transporter domain-containing protein	C2 domain,Phospholipase D Active site motif,Phospholipase D phosphodiesterase active site profile.,Phospholipase D. Active site motifs.	similar to UniRef100_P93643 Cluster: Phosphate/phosphoenolpyruvate translocator; n=1; Zea mays|Rep: Phosphate/phosphoenolpyruvate translocator - Zea mays (Maize), partial (43%)
A_99_P491897	TC428148	-3.69484	0.0195987	0.0473747	Glycosyltransferase (EC 2.4.1.-)
A_99_P288656	CD882815	-3.68173	0.0234682	0.047818	GTP diphosphokinase (EC 2.7.6.5)	HD domain,Metal dependent phosphohydrolases with conserved 'HD' motif.,Region found in RelA / SpoT proteins	weakly similar to UniRef100_A9RLB5 Cluster: Predicted protein; n=1; Physcomitrella patens subsp. patens|Rep: Predicted protein - Physcomitrella patens subsp. patens, partial (23%)
A_99_P495272	TC429599	-3.6783	0.00161062	0.0299785	#N/A
A_99_P065500	TC453037	-3.64162	0.0185881	0.0472121	Carbohydrate binding module family 25 domain-containing protein		starch synthase IIIb precursor;	Triticum aestivum starch synthase IIIb precursor, mRNA, complete cds [EU333946]
A_99_P197761	TC461939	-3.6407	0.0159635	0.0460351	glutathione transferase (EC 2.5.1.18)	Glutathione S-transferase, C-terminal domain,Glutathione S-transferase, N-terminal domain,Soluble glutathione S-transferase C-terminal domain profile.,Soluble glutathione S-transferase N-terminal domain profile.	homologue to UniRef100_Q8GRI3 Cluster: Glutathione transferase F6; n=1; Triticum aestivum|Rep: Glutathione transferase F6 - Triticum aestivum (Wheat), partial (35%)	Triticum aestivum mRNA for glutathione transferase (gstf6b gene) [AJ441055]
A_99_P405857	NP234674	-3.63954	0.0113026	0.0438741	Protein kinase domain-containing protein	Protein kinase domain,Protein kinase domain profile.,Protein kinases ATP-binding region signature.,Serine/Threonine protein kinases active-site signature.,Serine/Threonine protein kinases, catalytic domain	GB|AF085169.1|AAD44034.1 LRk-type protein	GB
A_99_P162392	TC440507	-3.63658	0.00656842	0.0400739	Beta-fructofuranosidase	Domain of unknown function (DUF3357),Glycosyl hydrolases family 32,Glycosyl hydrolases family 32 C terminal,Glycosyl hydrolases family 32 N-terminal domain,Glycosyl hydrolases family 32 active site.	homologue to UniRef100_Q575T1 Cluster: Acid beta-fructofuranosidase precursor; n=1; Triticum aestivum|Rep: Acid beta-fructofuranosidase precursor - Triticum aestivum (Wheat), partial (55%)	Triticum aestivum mRNA for beta-fructosidase, partial CDS [AJ224681]
A_99_P175019	TC374249	-3.63352	0.00412662	0.0378034	Uncharacterized protein		homologue to UniRef100_P14897 Cluster: Low molecular mass early light-inducible protein HV90, chloroplast precursor; n=1; Hordeum vulgare|Rep: Low molecular mass early light-inducible protein HV90, chloroplast precursor - Hordeum vulgare (Barley), complete	FGAS083511 Triticum aestivum FGAS: Library 6 CAP GATE 1 Triticum aestivum cDNA, mRNA sequence [DR738294]
A_99_P049054	TC395204	-3.62415	0.0120975	0.0445806	Starch synthase catalytic domain-containing protein	Glycosyl transferases group 1,Starch synthase catalytic domain,glgA: glycogen/starch synthase, ADP-glucose type	starch synthase IIb precursor	Triticum aestivum starch synthase IIb precursor, mRNA, complete cds [EU333947]
A_99_P403307	TC408681	-3.62367	0.0173583	0.0463757	Phospholipase D (EC 3.1.4.4)		similar to UniRef100_Q43270 Cluster: Phospholipase D alpha 1; n=1; Zea mays|Rep: Phospholipase D alpha 1 - Zea mays (Maize), partial (40%)	Rep: Phospholipase D alpha 1 - Zea mays (Maize), partial (30%) [TC345551]
A_99_P550547	TC452475	-3.6223	0.00375449	0.0378034	magnesium-protoporphyrin IX monomethyl ester (oxidative) cyclase (EC 1.14.13.81)	AcsF: magnesium-protoporphyrin IX monomethyl ester aerobic oxidative cyclase,Rubrerythrin	homologue to UniRef100_Q0IKM3 Cluster: Leucine zipper protein zip1; n=1; Triticum aestivum|Rep: Leucine zipper protein zip1 - Triticum aestivum (Wheat), partial (37%)	Triticum aestivum leucine zipper protein zip1 (zip1) mRNA, complete cds [AY738114]
A_99_P034884	TC401894	-3.61588	0.000918249	0.0232333	#N/A		similar to UniRef100_A7PV50 Cluster: Chromosome chr4 scaffold_32, whole genome shotgun sequence; n=1; Vitis vinifera|Rep: Chromosome chr4 scaffold_32, whole genome shotgun sequence - Vitis vinifera (Grape), partial (63%)	WHE4322_G01_M02ZS Wheat meiotic anther cDNA library Triticum aestivum cDNA clone WHE4322_G01_M02, mRNA sequence [CA485761]
A_99_P072770	CD870282	-3.60678	0.0114235	0.0438741	#N/A			AZO2.113P04F001130 AZO2 Triticum aestivum cDNA clone AZO2113P04, mRNA sequence [CD870282]
A_99_P224801	TC380419	-3.60498	0.000869477	0.0232333	Uncharacterized protein	Domain of unknown function DUF221	weakly similar to UniRef100_A7PU72 Cluster: Chromosome chr7 scaffold_31, whole genome shotgun sequence; n=1; Vitis vinifera|Rep: Chromosome chr7 scaffold_31, whole genome shotgun sequence - Vitis vinifera (Grape), partial (16%)	Rep: Chromosome chr7 scaffold_31, whole genome shotgun sequence - Vitis vinifera (Grape), partial (16%) [TC288926]
A_99_P312786	TC383118	-3.59065	0.00666531	0.0400739	Uncharacterized protein		similar to UniRef100_A7R050 Cluster: Chromosome chr10 scaffold_297, whole genome shotgun sequence; n=1; Vitis vinifera|Rep: Chromosome chr10 scaffold_297, whole genome shotgun sequence - Vitis vinifera (Grape), partial (73%)	Rep: Chromosome chr10 scaffold_297, whole genome shotgun sequence - Vitis vinifera (Grape), partial (73%) [TC291616]
A_99_P284596	TC394890	-3.58803	0.0169065	0.0463757	BZIP domain-containing protein	Basic leucine-zipper C terminal,Basic-leucine zipper (bZIP) domain profile.,bZIP transcription factor,basic region leucin zipper	homologue to UniRef100_P93667 Cluster: Blz-1 protein; n=1; Hordeum vulgare|Rep: Blz-1 protein - Hordeum vulgare (Barley), partial (45%)
A_99_P139055	CK158290	-3.58413	0.00734345	0.0400739	#N/A		UniRef100_Q5C7D6 Cluster: SJCHGC08057 protein; n=1; Schistosoma japonicum|Rep: SJCHGC08057 protein - Schistosoma japonicum (Blood fluke), partial (13%)	FGAS039523 Triticum aestivum FGAS: TaLt5 Triticum aestivum cDNA, mRNA sequence [CK158290]
A_99_P364161	TC430930	-3.55931	0.00685787	0.0400739	Protein kinase domain-containing protein		similar to UniRef100_A7R3U6 Cluster: Chromosome undetermined scaffold_569, whole genome shotgun sequence; n=1; Vitis vinifera|Rep: Chromosome undetermined scaffold_569, whole genome shotgun sequence - Vitis vinifera (Grape), partial (18%)	Rep: Chromosome undetermined scaffold_569, whole genome shotgun sequence - Vitis vinifera (Grape), partial (18%) [TC338158]
A_99_P199641	TC371055	-3.55073	0.0119038	0.0445806	Uncharacterized protein
A_99_P509862	TC436048	-3.54646	0.0150366	0.0457549	#N/A			Rep: Homeodomain-leucine zipper transcription factor TaHDZipI-2 - Triticum aestivum (Wheat), complete [TC343233]
A_99_P041716	TC444469	-3.53098	0.0161404	0.0460351	Adenosine kinase (AK) (EC 2.7.1.20) (Adenosine 5'-phosphotransferase)		homologue to UniRef100_Q9XGC6 Cluster: Adenosine kinase; n=1; Zea mays|Rep: Adenosine kinase - Zea mays (Maize), partial (40%)	WHE4318_A04_A08ZS Wheat meiotic anther cDNA library Triticum aestivum cDNA clone WHE4318_A04_A08, mRNA sequence [CA485379]
A_99_P027099	TC393101	-3.52906	0.00341373	0.035897	Uncharacterized protein		similar to UniRef100_Q0VH24 Cluster: Low affinity nitrate transporter; n=1; Zea mays|Rep: Low affinity nitrate transporter - Zea mays (Maize), partial (34%)	FGAS022089 Triticum aestivum FGAS: Library 5 GATE 7 Triticum aestivum cDNA, mRNA sequence [CK210288]
A_99_P579682	TC372973	-3.52891	0.0183397	0.0469448	#N/A		UniRef100_Q6J162 Cluster: S-type low molecular weight glutenin L4-292; n=1; Triticum aestivum|Rep: S-type low molecular weight glutenin L4-292 - Triticum aestivum (Wheat), complete	Triticum aestivum GLEN42K mRNA for low molecular weight glutenin subunit, complete cds [AB119007]
A_99_P186347	TC428028	-3.52462	0.00362355	0.0378034	NBS-LRR protein	Disease resistance protein signature,Leucine rich repeat,Leucine-rich repeat profile.,Leucine-rich repeats, typical (most populated) subfamily,NB-ARC domain	similar to UniRef100_Q0JBR5 Cluster: Os04g0514600 protein; n=1; Oryza sativa Japonica Group|Rep: Os04g0514600 protein - Oryza sativa subsp. japonica (Rice), partial (37%)	FGAS054942 Triticum aestivum FGAS: Library 2 Gate 3 Triticum aestivum cDNA, mRNA sequence [CV760556]
A_99_P262766	TC436920	-3.51628	0.0232808	0.047818	Calcium-dependent protein kinase	EF-hand calcium-binding domain profile.,EF-hand calcium-binding domain.,EF-hand domain pair,EF-hand, calcium binding motif,Protein kinase domain,Protein kinase domain profile.,Serine/Threonine protein kinases active-site signature.,Serine/Threonine protei	homologue to UniRef100_Q7XZK4 Cluster: Calcium-dependent calmodulin-independent protein kinase isoform 2; n=1; Cicer arietinum|Rep: Calcium-dependent calmodulin-independent protein kinase isoform 2 - Cicer arietinum (Chickpea) (Garbanzo), partial (40%)	Triticum aestivum calcium-dependent protein kinase (CPK7) mRNA, complete cds [EU181192]
A_99_P555542	TC454383	-3.49894	0.0127565	0.0445806	Myosin motor domain-containing protein		similar to UniRef100_Q6UAL4 Cluster: Myosin heavy chain class VIII A2 protein; n=1; Oryza sativa Japonica Group|Rep: Myosin heavy chain class VIII A2 protein - Oryza sativa subsp. japonica (Rice), partial (28%)	Rep: Myosin heavy chain class VIII A2 protein - Oryza sativa subsp. japonica (Rice), partial (28%) [TC361144]
A_99_P224821	TC408949	-3.49408	0.0011007	0.0232333	Uncharacterized protein		;	Rep: Chromosome chr12 scaffold_36, whole genome shotgun sequence - Vitis vinifera (Grape), partial (15%) [TC316849]
A_99_P255846	TC439001	-3.48459	0.00708934	0.0400739	Aldehyde dehydrogenase domain-containing protein	Aldehyde dehydrogenase family,Aldehyde dehydrogenases cysteine active site.,Aldehyde dehydrogenases glutamic acid active site.	UniRef100_Q8LK61 Cluster: NADP-dependent glyceraldehyde-3-phosphate dehydrogenase; n=1; Triticum aestivum|Rep: NADP-dependent glyceraldehyde-3-phosphate dehydrogenase - Triticum aestivum (Wheat), complete	Triticum aestivum from leaf nonphosphorylating glyceraldehyde-3-phosphate dehydrogenase mRNA, complete cds [AF521191]
A_99_P432452	TC390419	-3.48402	0.0151899	0.0457549	Uncharacterized protein	Ubiquitin fusion degradation protein UFD1	similar to UniRef100_A7PX70 Cluster: Chromosome chr12 scaffold_36, whole genome shotgun sequence; n=1; Vitis vinifera|Rep: Chromosome chr12 scaffold_36, whole genome shotgun sequence - Vitis vinifera (Grape), partial (38%)	FGAS014666 Triticum aestivum FGAS: Library 4 Gate 8 Triticum aestivum cDNA, mRNA sequence [CK162081]
A_99_P359091	TC446300	-3.4811	0.0102642	0.0432248	Uncharacterized protein
A_99_P186872	CJ809441	-3.47921	0.0177613	0.0469448	#N/A		similar to UniRef100_O08715 Cluster: A kinase anchor protein 1 mitochondrial precursor; n=2; Mus musculus|Rep: A kinase anchor, partial (1%)	CJ809441 Y. Ogihara unpublished cDNA library, whsct Triticum aestivum cDNA clone whsct8d05 5', mRNA sequence [CJ809441]
A_99_P443390	TC429542	-3.47443	0.0173507	0.0463757	Cytochrome b6-f complex subunit 5 (Cytochrome b6-f complex subunit PetG) (Cytochrome b6-f complex subunit V)		homologue to UniRef100_A7QDC0 Cluster: Chromosome undetermined scaffold_80, whole genome shotgun sequence; n=1; Vitis vinifera|Rep: Chromosome undetermined scaffold_80, whole genome shotgun sequence - Vitis vinifera (Grape), partial (53%)	Rep: Chromosome undetermined scaffold_79, whole genome shotgun sequence - Vitis vinifera (Grape), partial (43%) [TC307071]
A_99_P047999	TC452497	-3.46436	0.00315719	0.035897	GATA-type domain-containing protein		similar to UniRef100_Q6YW48 Cluster: Zinc finger protein-like; n=1; Oryza sativa Japonica Group|Rep: Zinc finger protein-like - Oryza sativa subsp. japonica (Rice), partial (13%)	wl1n.pk0053.e3 wl1n Triticum aestivum cDNA clone wl1n.pk0053.e3 5' end, mRNA sequence [CA620322]
A_99_P013179	TC410459	-3.46102	0.0136982	0.0448129	Glycosyltransferases (EC 2.4.-.-)		homologue to UniRef100_Q7XHJ5 Cluster: Beta3-glucuronyltransferase; n=1; Triticum aestivum|Rep: Beta3-glucuronyltransferase - Triticum aestivum (Wheat), partial (19%)	FGAS040301 Triticum aestivum FGAS: TaLt5 Triticum aestivum cDNA, mRNA sequence [CK158941]
A_99_P374462	TC435642	-3.43898	0.0132302	0.0445806	Homeobox domain-containing protein	DDT domain,DDT domain profile.,HB1, ASXL, restriction endonuclease HTH domain,WSTF, HB1, Itc1p, MBD9 motif 1,WSTF, HB1, Itc1p, MBD9 motif 2,domain in different transcription and chromosome remodeling factors	similar to UniRef100_Q0DFY8 Cluster: Os05g0562400 protein; n=3; Oryza sativa Japonica Group|Rep: Os05g0562400 protein - Oryza sativa subsp. japonica (Rice), partial (14%)	Rep: Os05g0562400 protein - Oryza sativa subsp. japonica (Rice), partial (14%) [TC342606]
A_99_P088342	TC418423	-3.43841	0.000242634	0	BZIP domain-containing protein			FGAS066537 Triticum aestivum FGAS: Library 2 Gate 3 Triticum aestivum cDNA, mRNA sequence [CV772144]
A_99_P400352	TC443003	-3.43538	0.00304184	0.035897	DOCKER domain-containing protein		similar to UniRef100_A7PDN1 Cluster: Chromosome chr11 scaffold_13, whole genome shotgun sequence; n=1; Vitis vinifera|Rep: Chromosome chr11 scaffold_13, whole genome shotgun sequence - Vitis vinifera (Grape), partial (34%)	Rep: Chromosome chr11 scaffold_13, whole genome shotgun sequence - Vitis vinifera (Grape), partial (34%) [TC350085]
A_99_P502592	TC431871	-3.43453	0.0179479	0.0469448	Serine hydroxymethyltransferase (EC 2.1.2.1)		homologue to UniRef100_A6XMY5 Cluster: Serine hydroxymethyltransferase; n=1; Triticum monococcum|Rep: Serine hydroxymethyltransferase - Triticum monococcum (Einkorn wheat) (Small spelt), partial (36%)	Rep: Serine hydroxymethyltransferase - Triticum monococcum (Einkorn wheat) (Small spelt), partial (36%) [TC340028]
A_99_P142053	TC368668	-3.40719	0.0132201	0.0445806	photosystem I (EC 1.97.1.12)	Photosystem I P700 chlorophyll a apoprotein A1 [psaA].,Photosystem I psaA and psaB proteins signature.,Photosystem I psaA/psaB protein,Plant photosystem I psaA and psaB protein signature,psaA: photosystem I core protein PsaA	UniRef100_P58386 Cluster: Photosystem I P700 chlorophyll a apoprotein A2; n=1; Triticum aestivum|Rep: Photosystem I P700 chlorophyll a apoprotein A2 - Triticum aestivum (Wheat), complete	CJ896559 Y. Ogihara unpublished cDNA library, whthkles Triticum aestivum cDNA clone whthkles10m09 5', mRNA sequence [CJ896559]
A_99_P210436	TC380620	-3.40515	0.0176168	0.0469448	Clp R domain-containing protein	AAA domain (Cdc48 subfamily),ATP-dependent Clp protease ATP-binding subunit signature,ATPase family associated with various cellular activities (AAA),ATPases associated with a variety of cellular activities,C-terminal, D2-small domain, of ClpB protein,Cha	homologue to UniRef100_Q8GT62 Cluster: ATP-dependent Clp protease ATP-binding subunit; n=1; Oryza sativa Indica Group|Rep: ATP-dependent Clp protease ATP-binding subunit - Oryza sativa subsp. indica (Rice), partial (75%)
A_99_P397847	TC456544	-3.39879	0.00649997	0.039734	#N/A
A_99_P119194	TC436889	-3.39797	0.0197714	0.0473747	FYVE-type domain-containing protein	BRX domain profile.,Chromosome condensation regulator RCC1 signature,FYVE zinc finger,Meiotic cell cortex C-terminal pleckstrin homology,Protein present in Fab1, YOTB, Vac1, and EEA1,Regulator of chromosome condensation (RCC1) repeat,Regulator of chromoso	homologue to UniRef100_Q0DIJ3 Cluster: Os05g0384800 protein; n=1; Oryza sativa Japonica Group|Rep: Os05g0384800 protein - Oryza sativa subsp. japonica (Rice), partial (40%)	FGAS003738 Triticum aestivum FGAS: Library 3 Gate 6 Triticum aestivum cDNA, mRNA sequence [CK195299]
A_99_P096910	TC371631	-3.38296	0.0256297	0.0499229	Uncharacterized protein	Drought induced 19 protein (Di19), zinc-binding,Stress-induced protein Di19, C-terminal	similar to UniRef100_Q5JME8 Cluster: Protein DEHYDRATION-INDUCED 19 homolog 5; n=2; Oryza sativa|Rep: Protein DEHYDRATION-INDUCED 19 homolog 5 - Oryza sativa subsp. japonica (Rice), partial (60%)	CJ678387 Y.Ogihara unpublished cDNA library Wh_OKCS Triticum aestivum cDNA clone whok12h04 5', mRNA sequence [CJ678387]
A_99_P221001	TC445251	-3.3824	0.00822998	0.0416897	Uncharacterized protein		similar to UniRef100_A7PRD9 Cluster: Chromosome chr14 scaffold_26, whole genome shotgun sequence; n=1; Vitis vinifera|Rep: Chromosome chr14 scaffold_26, whole genome shotgun sequence - Vitis vinifera (Grape), partial (31%)
A_99_P239981	TC442460	-3.37832	0.0168955	0.0463757	non-specific serine/threonine protein kinase (EC 2.7.11.1)		homologue to UniRef100_A0JCI4 Cluster: Shaggy-like kinase; n=1; Triticum aestivum|Rep: Shaggy-like kinase - Triticum aestivum (Wheat), partial (31%)	Triticum aestivum TaSK5 mRNA for Shaggy-like kinase, complete cds [AB281487]
A_99_P515577	TC438582	-3.36824	0.00080985	0.0232333	Metal-nicotianamine transporter YSL6		similar to UniRef100_Q6R3K8 Cluster: Probable metal-nicotianamine transporter YSL4; n=1; Arabidopsis thaliana|Rep: Probable metal-nicotianamine transporter YSL4 - Arabidopsis thaliana (Mouse-ear cress), partial (6%)	Rep: Chromosome chr14 scaffold_9, whole genome shotgun sequence - Vitis vinifera (Grape), partial (29%) [TC345694]
A_99_P138130	TC435604	-3.36505	0.0127952	0.0445806	Uncharacterized protein		similar to UniRef100_Q0DQM8 Cluster: Os03g0578900 protein; n=1; Oryza sativa Japonica Group|Rep: Os03g0578900 protein - Oryza sativa subsp. japonica (Rice), partial (31%)	Rep: Os03g0578900 protein - Oryza sativa subsp. japonica (Rice), partial (31%) [TC342780]
A_99_P411497	TC392015	-3.36212	0.0255094	0.0499229	CBM20 domain-containing protein	6-phosphofructo-2-kinase,6-phosphofructo-2-kinase family signature,Phosphoglycerate mutase family phosphohistidine signature.	similar to UniRef100_Q8W170 Cluster: Fructose-6-phosphate-2-kinase/fructose-2, 6-bisphosphatase; n=2; Oryza sativa|Rep: Fructose-6-phosphate-2-kinase/fructose-2, 6-bisphosphatase - Oryza sativa (Rice), partial (37%)
A_99_P553012	TC453443	-3.35894	0.0199659	0.0473747	Carbohydrate binding module family 25 domain-containing protein		similar to UniRef100_O64923 Cluster: Starch synthase DULL1; n=1; Zea mays|Rep: Starch synthase DULL1 - Zea mays (Maize), partial (5%)	Rep: Starch synthase DULL1 - Zea mays (Maize), partial (5%) [TC360226]
A_99_P457997	TC409190	-3.35531	0.0172723	0.0463757	AAA+ ATPase domain-containing protein	AAA-protein family signature.,ATPase family associated with various cellular activities (AAA),ATPases associated with a variety of cellular activities
A_99_P128345	TC392129	-3.34551	0.00298168	0.035897	Protein kinase domain-containing protein		;
A_99_P547297	TC451249	-3.32096	0.0163621	0.0460351	Solute carrier family 40 member	Ferroportin1 (FPN1)
A_99_P091925	TC431014	-3.31873	0.00544327	0.0388301	RNase III domain-containing protein		weakly similar to UniRef100_A7P0L3 Cluster: Chromosome chr19 scaffold_4, whole genome shotgun sequence; n=1; Vitis vinifera|Rep: Chromosome chr19 scaffold_4, whole genome shotgun sequence - Vitis vinifera (Grape), partial (13%)	G550.122C21R010920 G550 Triticum aestivum cDNA clone G550122C21, mRNA sequence [CD914374]
A_99_P509672	TC445347	-3.31176	0.0182591	0.0469448	Dehydrin	Dehydrin,Dehydrins signature 2.	similar to UniRef100_P93608 Cluster: Cold acclimation protein WCOR410c; n=1; Triticum aestivum|Rep: Cold acclimation protein WCOR410c - Triticum aestivum (Wheat), partial (32%)	Triticum aestivum cold acclimation protein WCOR410c (Wcor410c) mRNA, complete cds [U73211]
A_99_P240791		-3.30061	0.0243338	0.0482075	#N/A
A_99_P296601	TC421687	-3.29549	0.000234022	0	hydroxymethylglutaryl-CoA lyase (EC 4.1.3.4)	HMGL-like,Pyruvate carboxyltransferase domain.	similar to UniRef100_Q0IQA3 Cluster: Os12g0134000 protein; n=1; Oryza sativa Japonica Group|Rep: Os12g0134000 protein - Oryza sativa subsp. japonica (Rice), partial (63%)	Rep: Os12g0134000 protein - Oryza sativa subsp. japonica (Rice), partial (63%) [TC329173]
A_99_P352901	TC415846	-3.29028	0.0237522	0.0482075	4-coumarate--CoA ligase (EC 6.2.1.12)	AMP-binding enzyme,Putative AMP-binding domain signature.	similar to UniRef100_A7P055 Cluster: Chromosome chr6 scaffold_3, whole genome shotgun sequence; n=1; Vitis vinifera|Rep: Chromosome chr6 scaffold_3, whole genome shotgun sequence - Vitis vinifera (Grape), partial (32%)	CJ672144 Y.Ogihara unpublished cDNA library Wh_KMV Triticum aestivum cDNA clone whkv8j04 5', mRNA sequence [CJ672144]
A_99_P131835	TC412723	-3.28509	0.0159169	0.0460351	Uncharacterized protein			CJ498076 Y.Ogihara unpublished cDNA library Wh_FL Triticum aestivum cDNA clone whfl28n04 5', mRNA sequence [CJ498076]
A_99_P053642	TC448441	-3.2816	0.0259828	0.0499229	BTB domain-containing protein	BTB/POZ domain,TPR repeat profile.,TPR repeat region circular profile.,Tetratricopeptide repeat,Tetratricopeptide repeats	weakly similar to UniRef100_Q0QW06 Cluster: Ethylene-overproducer1-like protein; n=1; Solanum lycopersicum|Rep: Ethylene-overproducer1-like protein - Solanum lycopersicum (Tomato) (Lycopersicon esculentum), partial (32%)	CJ668923 Y.Ogihara unpublished cDNA library Wh_KMV Triticum aestivum cDNA clone whkv16m16 5', mRNA sequence [CJ668923]
A_99_P347741	TC387565	-3.26803	0.0208489	0.0474842	#N/A		UniRef100_Q2NV96 Cluster: Thiamin-monophosphate kinase ThiL; n=1; Sodalis glossinidius str. 'morsitans'|Rep: Thiamin-monophosphate kinase ThiL - Sodalis glossinidius (strain morsitans), partial (5%)
A_99_P479512	TC421872	-3.2568	0.00554273	0.039734	Genome assembly, chromosome: II
A_99_P057556		-3.25625	0.00241353	0.0299785	#N/A			FGAS081075 Triticum aestivum FGAS: Library 3 Gate 6 Triticum aestivum cDNA, mRNA sequence [DR735405]
A_99_P346856	TC442283	-3.25213	0.00618957	0.039734	Pectinesterase inhibitor domain-containing protein
A_99_P209366	TC390206	-3.24953	0.0166599	0.0463757	Malic enzyme	Malic enzyme signature,Malic enzyme, N-terminal domain,Malic enzyme, NAD binding domain,Malic enzymes signature.	similar to UniRef100_A0A4Y2 Cluster: Non-photosynthetic NADP-malic enzyme; n=1; Zea mays|Rep: Non-photosynthetic NADP-malic enzyme - Zea mays (Maize), partial (88%)	Rep: Non-photosynthetic NADP-malic enzyme - Zea mays (Maize), partial (88%) [TC298539]
A_99_P161612	CV065324	-3.24346	0.0180096	0.0469448	Bifunctional inhibitor/plant lipid transfer protein/seed storage helical domain-containing protein		homologue to UniRef100_Q4U196 Cluster: Dimeric alpha-amylase inhibitor; n=1; Triticum aestivum|Rep: Dimeric alpha-amylase inhibitor - Triticum aestivum (Wheat), partial (68%)	WNEL21a10 Wheat EST endosperm library Triticum aestivum cDNA clone WNEL21a10 5' similar to Triticum aestivum mRNA for monomeric alpha-amylase inhibitor, mRNA sequence [CV065324]
A_99_P493777	TC428954	-3.24089	0.0188895	0.0472121	Methanethiol oxidase (EC 1.8.3.4)		similar to UniRef100_Q1M2Z3 Cluster: Selenium binding protein; n=1; Platanus x acerifolia|Rep: Selenium binding protein - Platanus acerifolia (London plane tree), partial (47%)	Rep: Selenium binding protein - Platanus acerifolia (London plane tree), partial (47%) [TC336236]
A_99_P360976	TC391955	-3.23343	2.69013e-06	0	Calmodulin-binding domain-containing protein		similar to UniRef100_A7PN25 Cluster: Chromosome chr14 scaffold_21, whole genome shotgun sequence; n=1; Vitis vinifera|Rep: Chromosome chr14 scaffold_21, whole genome shotgun sequence - Vitis vinifera (Grape), partial (10%)
A_99_P073790	CF134001	-3.22472	0.0101451	0.0432248	Uncharacterized protein		similar to UniRef100_Q5U7K4 Cluster: Homeobox protein; n=1; Saccharum hybrid cultivar|Rep: Homeobox protein - Saccharum hybrid cultivar, partial (35%)	WHE4366_C11_F22ZT Wheat meiotic floret cDNA library Triticum aestivum cDNA clone WHE4366_C11_F22, mRNA sequence [CF134001]
A_99_P219561	TC370169;TC375204;TC379774	-3.22342	0.0238135	0.0482075	#N/A	OTU domain profile.,OTU-like cysteine protease	similar to UniRef100_Q6K722 Cluster: OTU-like cysteine protease-like; n=1; Oryza sativa Japonica Group|Rep: OTU-like cysteine protease-like - Oryza sativa subsp. japonica (Rice), partial (85%)
A_99_P325916	TC406332	-3.21954	0.00574242	0.039734	Uncharacterized protein	Cytochrome P450,Cytochrome P450 cysteine heme-iron ligand signature.,E-class P450 group I signature,P450 superfamily signature
A_99_P475957	TC419915	-3.21828	0.00758447	0.0416897	HTH myb-type domain-containing protein	MYB-CC type transfactor, LHEQLE motif,Myb-like DNA-binding domain,Myb-type HTH DNA-binding domain profile.,myb_SHAQKYF: myb-like DNA-binding domain, SHAQKYF class		FGAS082254 Triticum aestivum FGAS: Library 5 GATE 7 Triticum aestivum cDNA, mRNA sequence [DR736884]
A_99_P369342	TC373629	-3.21564	0.00935859	0.0430395	#N/A		similar to UniRef100_Q7PH63 Cluster: AGAP003663-PA; n=1; Anopheles gambiae str. PEST|Rep: AGAP003663-PA - Anopheles gambiae str. PEST, partial (4%)	Rep: AGAP003663-PA - Anopheles gambiae str. PEST, partial (4%) [TC282191]
A_99_P208331	TC369838;TC407619	-3.20614	0.0116394	0.0445806	#N/A		similar to UniRef100_Q10KE3 Cluster: Expressed protein; n=1; Oryza sativa Japonica Group|Rep: Expressed protein - Oryza sativa subsp. japonica (Rice), partial (45%)
A_99_P390257	TC392503	-3.19524	0.0183989	0.0469448	RING-type E3 ubiquitin transferase (EC 2.3.2.27)	Ring finger,Ring finger domain,Zinc finger RING-type profile.
A_99_P504582	TC433728	-3.17909	0.00355807	0.0378034	#N/A		similar to UniRef100_A7PJA1 Cluster: Chromosome chr12 scaffold_18, whole genome shotgun sequence; n=1; Vitis vinifera|Rep: Chromosome chr12 scaffold_18, whole genome shotgun sequence - Vitis vinifera (Grape), partial (8%)	Rep: Chromosome chr12 scaffold_18, whole genome shotgun sequence - Vitis vinifera (Grape), partial (8%) [TC340913]
A_99_P020539	TC372019	-3.17613	0.00557451	0.039734	JmjC domain-containing protein			CJ519470 Y.Ogihara unpublished cDNA library Wh_CSEC Triticum aestivum cDNA clone rwhcs14m11 3', mRNA sequence [CJ519470]
A_99_P546477	TC450998	-3.16369	0.00287273	0.035897	SPX domain-containing protein
A_99_P191907		-3.15755	0.0205608	0.0474842	#N/A			FGAS080642 Triticum aestivum FGAS: Library 3 Gate 6 Triticum aestivum cDNA, mRNA sequence [DR734911]
A_99_P124075	CV778742	-3.15638	0.0200028	0.0473747	LisH domain-containing protein	LIS1 homology (LisH) motif profile.,LisH,Lissencephaly type-1-like homology motif	similar to UniRef100_Q6H975 Cluster: STY-L protein; n=1; Antirrhinum majus|Rep: STY-L protein - Antirrhinum majus (Garden snapdragon), partial (19%)	FGAS073151 Triticum aestivum FGAS: Library 2 Gate 3 Triticum aestivum cDNA, mRNA sequence [CV778742]
A_99_P221446	TC413456	-3.14988	0.0156162	0.0460351	FAD-binding PCMH-type domain-containing protein	2Fe-2S ferredoxin-type iron-sulfur binding domain profile.,2Fe-2S ferredoxin-type iron-sulfur binding region signature.,2Fe-2S iron-sulfur cluster binding domain,Aldehyde oxidase and xanthine dehydrogenase, a/b hammerhead domain,CO dehydrogenase flavoprot	similar to UniRef100_O23888 Cluster: Aldehyde oxidase-2; n=1; Zea mays|Rep: Aldehyde oxidase-2 - Zea mays (Maize), partial (12%)	Rep: Aldehyde oxidase-2 - Zea mays (Maize), partial (12%) [TC321160]
A_99_P044605	CA605247	-3.14567	0.00706449	0.0400739	#N/A			wr1.pk0051.c7 wr1 Triticum aestivum cDNA clone wr1.pk0051.c7 5' end, mRNA sequence [CA605247]
A_99_P092300	TC442832	-3.14041	0.0123952	0.0445806	#N/A			wri1s.pk007.a22 wri1s Triticum aestivum cDNA clone wri1s.pk007.a22 5' end, mRNA sequence [CA744330]
A_99_P074640	TC421385	-3.13766	0.00437202	0.0378034	DDT domain-containing protein	DDT domain profile.,Zinc-finger domain of monoamine-oxidase A repressor R1,domain in different transcription and chromosome remodeling factors	weakly similar to UniRef100_A7PGP7 Cluster: Chromosome chr17 scaffold_16, whole genome shotgun sequence; n=1; Vitis vinifera|Rep: Chromosome chr17 scaffold_16, whole genome shotgun sequence - Vitis vinifera (Grape), partial (16%)	FGAS036317 Triticum aestivum FGAS: TaLt4 Triticum aestivum cDNA, mRNA sequence [CK155500]
A_99_P042136	TC446853	-3.133	0.000233718	0	#N/A			WHE4336_B09_D18ZS Wheat meiotic anther cDNA library Triticum aestivum cDNA clone WHE4336_B09_D18, mRNA sequence [CA486807]
A_99_P415012	TC376526	-3.13287	0.00128114	0.0232333	Metal-nicotianamine transporter YSL6	OPT oligopeptide transporter protein,OPT_sfam: oligopeptide transporter, OPT superfamily
A_99_P409997	TC372061	-3.10562	0.0165043	0.0463757	Cytochrome b-c1 complex subunit Rieske, mitochondrial (EC 7.1.1.8)		homologue to UniRef100_P49727 Cluster: Cytochrome b-c1 complex subunit Rieske, mitochondrial precursor; n=1; Zea mays|Rep: Cytochrome b-c1 complex subunit Rieske, mitochondrial precursor - Zea mays (Maize), partial (85%)	FGAS022022 Triticum aestivum FGAS: Library 5 GATE 7 Triticum aestivum cDNA, mRNA sequence [CK210224]
A_99_P253381	CA609890;TC419162;TC452686	-3.10019	0.021359	0.0474842	#N/A		similar to UniRef100_A7QNA7 Cluster: Chromosome chr2 scaffold_132, whole genome shotgun sequence; n=1; Vitis vinifera|Rep: Chromosome chr2 scaffold_132, whole genome shotgun sequence - Vitis vinifera (Grape), partial (39%)
A_99_P413112	TC375003	-3.08513	0.000513931	0.0232333	Myosin motor domain-containing protein		homologue to UniRef100_Q6UAL5 Cluster: Myosin heavy chain class VIII A1 protein; n=1; Oryza sativa Japonica Group|Rep: Myosin heavy chain class VIII A1 protein - Oryza sativa subsp. japonica (Rice), partial (11%)	Rep: Myosin heavy chain class VIII A1 protein - Oryza sativa subsp. japonica (Rice), partial (11%) [TC283563]
A_99_P215541	CA742707;TC388385;TC449830	-3.07508	0.0104179	0.0432248	#N/A		homologue to UniRef100_A6XMY5 Cluster: Serine hydroxymethyltransferase; n=1; Triticum monococcum|Rep: Serine hydroxymethyltransferase - Triticum monococcum (Einkorn wheat) (Small spelt), partial (30%)
A_99_P087310	TC380485	-3.07208	0.00446784	0.0378034	Rhodanese domain-containing protein			FGAS041035 Triticum aestivum FGAS: TaLt5 Triticum aestivum cDNA, mRNA sequence [CK159572]
A_99_P338971	TC431598	-3.06181	0.00359932	0.0378034	HTH myb-type domain-containing protein	MYB-CC type transfactor, LHEQLE motif,Myb-like DNA-binding domain,Myb-type HTH DNA-binding domain profile.,myb_SHAQKYF: myb-like DNA-binding domain, SHAQKYF class
A_99_P220451	TC377069;TC401663;TC429374	-3.05414	0.024883	0.049258	#N/A	Major Facilitator Superfamily,Major facilitator superfamily (MFS) profile.
A_99_P350111	CA624150;TC417959	-3.04742	0.00968852	0.0432248	#N/A		homologue to UniRef100_Q8RUA7 Cluster: Heat shock factor-binding protein 1; n=1; Zea mays|Rep: Heat shock factor-binding protein 1 - Zea mays (Maize), partial (83%)	Rep: Heat shock factor-binding protein 1 - Zea mays (Maize), complete [TC325564]
A_99_P446457	TC401195	-3.04628	0.0127208	0.0445806	Glutaredoxin domain-containing protein	GlrX-like_plant: glutaredoxin-like family,Glutaredoxin,Glutaredoxin domain profile.	similar to UniRef100_Q7G8Y5 Cluster: Glutaredoxin-C1 precursor; n=3; Oryza sativa|Rep: Glutaredoxin-C1 precursor - Oryza sativa subsp. japonica (Rice), partial (97%)	Rep: Glutaredoxin-C1 precursor - Oryza sativa subsp. japonica (Rice), partial (97%) [TC309245]
A_99_P223341	TC389013	-3.04342	0.0249049	0.049258	YTH domain-containing protein		similar to UniRef100_Q10RI3 Cluster: YT521-B-like family protein, expressed; n=1; Oryza sativa Japonica Group|Rep: YT521-B-like family protein, expressed - Oryza sativa subsp. japonica (Rice), partial (14%)	Rep: YT521-B-like family protein, expressed - Oryza sativa subsp. japonica (Rice), partial (14%) [TC297402]
A_99_P482397	TC423356	-3.03632	0.00876303	0.0430395	Helicase C-terminal domain-containing protein	DEAD-like helicases superfamily,HNH endonuclease,Helicase conserved C-terminal domain,SNF2 family N-terminal domain,Superfamilies 1 and 2 helicase ATP-binding type-1 domain profile.,Superfamilies 1 and 2 helicase C-terminal domain profile.,helicase superf	similar to UniRef100_A7PDF4 Cluster: Chromosome chr17 scaffold_12, whole genome shotgun sequence; n=1; Vitis vinifera|Rep: Chromosome chr17 scaffold_12, whole genome shotgun sequence - Vitis vinifera (Grape), partial (16%)	Rep: Chromosome chr17 scaffold_12, whole genome shotgun sequence - Vitis vinifera (Grape), partial (16%) [TC330775]
A_99_P527492	TC443528	-3.03166	0.00211453	0.0299785	Bifunctional inhibitor/plant lipid transfer protein/seed storage helical domain-containing protein	Hydrophobic seed protein,Plant lipid transfer protein / seed storage protein / trypsin-alpha amylase inhibitor domain family
A_99_P370742	TC413126	-3.02408	0.0176528	0.0469448	F-box domain-containing protein		similar to UniRef100_Q6Z953 Cluster: F-box protein family-like protein; n=2; Oryza sativa Japonica Group|Rep: F-box protein family-like protein - Oryza sativa subsp. japonica (Rice), partial (6%)	Rep: F-box protein family-like protein - Oryza sativa subsp. japonica (Rice), partial (6%) [TC320831]
A_99_P359476	TC446605	-3.01887	0.00135345	0.0232333	Protein NEOXANTHIN-DEFICIENT 1		similar to UniRef100_Q0IWM5 Cluster: Os10g0499600 protein; n=1; Oryza sativa Japonica Group|Rep: Os10g0499600 protein - Oryza sativa subsp. japonica (Rice), partial (81%)	Rep: Os10g0499600 protein - Oryza sativa subsp. japonica (Rice), partial (81%) [TC353577]
A_99_P375912	TC422116	-3.01599	0.0176324	0.0469448	Protein kinase domain-containing protein	Leucine Rich Repeat,Protein kinase domain,Protein kinase domain profile.,Protein kinases ATP-binding region signature.,Serine/Threonine protein kinases active-site signature.,Serine/Threonine protein kinases, catalytic domain
A_99_P208111	TC396892	-3.00106	0.0152073	0.0457549	Uncharacterized protein	Membrane transport protein
A_99_P173654	TC416485	-2.99954	8.09911e-05	0	Neprosin domain-containing protein
A_99_P506162	TC434433	-2.99843	0.0233469	0.047818	Inositol polyphosphate-related phosphatase domain-containing protein	Endonuclease/Exonuclease/phosphatase family,Inositol polyphosphate phosphatase, catalytic domain homologues		Rep: Inositol-1,4,5-triphosphate-5-phosphatase - Solanum lycopersicum (Tomato) (Lycopersicon esculentum), partial (50%) [TC291618]
A_99_P458897	TC409790	-2.99617	0.0230841	0.047818	Pectinesterase inhibitor domain-containing protein
A_99_P503922	TC433407	-2.98821	0.00109253	0.0232333	Generative cell specific-1/HAP2 domain-containing protein		weakly similar to UniRef100_Q1AP31 Cluster: HAP2; n=1; Arabidopsis thaliana|Rep: HAP2 - Arabidopsis thaliana (Mouse-ear cress), partial (30%)	Rep: HAP2 - Arabidopsis thaliana (Mouse-ear cress), partial (30%) [TC340605]
A_99_P126060	TC428905	-2.97372	0.00316024	0.035897	Arm_2 domain-containing protein	Armadillo-like,Armadillo/beta-catenin-like repeats,Armadillo/plakoglobin ARM repeat profile.	similar to UniRef100_Q71VM2 Cluster: Plakoglobin/armadillo/beta-catenin-like protein; n=1; Oryza sativa|Rep: Plakoglobin/armadillo/beta-catenin-like protein - Oryza sativa (Rice), partial (92%)	CJ658903 Y.Ogihara unpublished cDNA library Wh_HGCPCDAM Triticum aestivum cDNA clone whhg17d22 5', mRNA sequence [CJ658903]
A_99_P228551	CA641192;CK161589;CK163524;TC380316;TC399833	-2.96935	0.0156598	0.0460351	#N/A		homologue to UniRef100_A7KMF1 Cluster: Eukaryotic initiation factor 4A; n=1; Lolium perenne|Rep: Eukaryotic initiation factor 4A - Lolium perenne (Perennial ryegrass), partial (37%)
A_99_P347656	TC392288	-2.96934	0.0221598	0.0477695	FYVE-type domain-containing protein
A_99_P097660	TC380706	-2.96762	0.0229306	0.047818	FBD domain-containing protein			FGAS052034 Triticum aestivum FGAS: TaLt7 Triticum aestivum cDNA, mRNA sequence [CK167630]
A_99_P170469	TC389967;TC452142	-2.96128	0.01172	0.0445806	#N/A	AMP-binding enzyme,Putative AMP-binding domain signature.	similar to UniRef100_A7Q2X7 Cluster: Chromosome chr12 scaffold_47, whole genome shotgun sequence; n=1; Vitis vinifera|Rep: Chromosome chr12 scaffold_47, whole genome shotgun sequence - Vitis vinifera (Grape), partial (31%)	CJ725574 Y.Ogihara unpublished cDNA library Wh_VSCB Triticum aestivum cDNA clone whvs10k05 5', mRNA sequence [CJ725574]
A_99_P314346	TC382502	-2.95741	0.0241244	0.0482075	Condensin-1 complex subunit CAP-D2	HEAT repeat associated with sister chromatid cohesion,non-SMC mitotic condensation complex subunit 1,non-SMC mitotic condensation complex subunit 1, N-term
A_99_P159572		-2.95428	0.00342926	0.035897	#N/A			FGAS021500 Triticum aestivum FGAS: Library 5 GATE 7 Triticum aestivum cDNA, mRNA sequence [CK209723]
A_99_P516742	TC439130	-2.95126	0.00154607	0.0299785	HTH myb-type domain-containing protein	MYB-CC type transfactor, LHEQLE motif,Myb-like DNA-binding domain,Myb-type HTH DNA-binding domain profile.,myb_SHAQKYF: myb-like DNA-binding domain, SHAQKYF class
A_99_P421142	TC381638	-2.94508	0.0181839	0.0469448	Uncharacterized protein		weakly similar to UniRef100_Q0IZ79 Cluster: Os10g0124300 protein; n=1; Oryza sativa Japonica Group|Rep: Os10g0124300 protein - Oryza sativa subsp. japonica (Rice), partial (5%)	Rep: Os10g0124300 protein - Oryza sativa subsp. japonica (Rice), partial (5%) [TC290121]
A_99_P317191	TC396127	-2.94365	0.000454766	0	ANK_REP_REGION domain-containing protein	Ankyrin repeat profile.,Ankyrin repeat region circular profile.,Ankyrin repeats (3 copies),ankyrin repeats	weakly similar to UniRef100_Q2QLM7 Cluster: TPR Domain containing protein, expressed; n=1; Oryza sativa Japonica Group|Rep: TPR Domain containing protein, expressed - Oryza sativa subsp. japonica (Rice), partial (42%)	Rep: TPR Domain containing protein, expressed - Oryza sativa subsp. japonica (Rice), partial (42%) [TC303649]
A_99_P154767	CK214274	-2.94281	0.00294628	0.035897	Thioredoxin M-type, chloroplastic (Trx-M)		homologue to UniRef100_Q9ZP21 Cluster: Thioredoxin M-type, chloroplast precursor; n=2; Triticum|Rep: Thioredoxin M-type, chloroplast precursor - Triticum aestivum (Wheat), complete
A_99_P493262	TC428750	-2.93621	0.00540199	0.0388301	#N/A		weakly similar to UniRef100_Q22BJ7 Cluster: IBR domain containing protein; n=1; Tetrahymena thermophila SB210|Rep: IBR domain containing protein - Tetrahymena thermophila SB210, partial (14%)	Rep: IBR domain containing protein - Tetrahymena thermophila SB210, partial (14%) [TC336025]
A_99_P627791	CA728191;TC381278	-2.93194	0.0242296	0.0482075	#N/A	Phosphoglycerate kinase,Phosphoglycerate kinase [pgk].,Phosphoglycerate kinase family signature	homologue to UniRef100_P12782 Cluster: Phosphoglycerate kinase, chloroplast precursor; n=24; Triticeae|Rep: Phosphoglycerate kinase, chloroplast precursor - Triticum aestivum (Wheat), partial (39%)	Wheat mRNA for chloroplast phosphoglycerate kinase (EC 2.7.2.3) [X15233]
A_99_P097770	TC397058	-2.92751	0.00573812	0.039734	rRNA-processing protein EFG1 (rRNA-processing protein efg1)		similar to UniRef100_A7NWZ4 Cluster: Chromosome chr5 scaffold_2, whole genome shotgun sequence; n=1; Vitis vinifera|Rep: Chromosome chr5 scaffold_2, whole genome shotgun sequence - Vitis vinifera (Grape), partial (30%)	CJ865406 Y. Ogihara unpublished cDNA library, whsctal Triticum aestivum cDNA clone whsctal25m19 3', mRNA sequence [CJ865406]
A_99_P303381	TC419229	-2.92696	0.0246001	0.049258	RING-type domain-containing protein	Ring finger,Ring finger domain,The RING-variant domain is a C4HC3 zinc-finger like motif found in a number of cellular and viral proteins. Some of these proteins have been shown both in vivo and in vitro to have ubiquitin E3 ligase activity.,Zinc finger R	similar to UniRef100_Q8I1D7 Cluster: CG4733-PA; n=1; Drosophila virilis|Rep: CG4733-PA - Drosophila virilis (Fruit fly), partial (3%)	FGAS021158 Triticum aestivum FGAS: Library 5 GATE 7 Triticum aestivum cDNA, mRNA sequence [CK209394]
A_99_P418042	TC379033	-2.91654	0.0225162	0.047818	Genome assembly, chromosome: II	Hemoglobinase (C13) cysteine protease signature,Peptidase C13 family	homologue to UniRef100_A7L845 Cluster: VPE1; n=1; Triticum aestivum|Rep: VPE1 - Triticum aestivum (Wheat), partial (45%)	Triticum aestivum VPE1 (VPE1) mRNA, complete cds [EF682132]
A_99_P304706	TC397532	-2.91072	0.00540931	0.0388301	Uncharacterized protein		similar to UniRef100_A7PNE8 Cluster: Chromosome chr1 scaffold_22, whole genome shotgun sequence; n=1; Vitis vinifera|Rep: Chromosome chr1 scaffold_22, whole genome shotgun sequence - Vitis vinifera (Grape), partial (70%)	Rep: Chromosome chr1 scaffold_22, whole genome shotgun sequence - Vitis vinifera (Grape), partial (70%) [TC293075]
A_99_P397217	TC450678	-2.90975	0.00283619	0.035897	Heparan-alpha-glucosaminide N-acetyltransferase catalytic domain-containing protein
A_99_P442837	CJ871222;TC381726;TC398541;TC432678;TC435871	-2.90964	0.0148366	0.0457549	#N/A	Glutathione S-transferase, C-terminal domain,Glutathione S-transferase, N-terminal domain,Soluble glutathione S-transferase C-terminal domain profile.,Soluble glutathione S-transferase N-terminal domain profile.	homologue to UniRef100_Q8GRI3 Cluster: Glutathione transferase F6; n=1; Triticum aestivum|Rep: Glutathione transferase F6 - Triticum aestivum (Wheat), partial (36%)	Triticum aestivum mRNA for glutathione transferase (gstf6b gene) [AJ441055]
A_99_P228086	TC381811;TC441416	-2.90435	0.00979961	0.0432248	#N/A	Myo-inositol-1-phosphate synthase	homologue to UniRef100_Q7XJC0 Cluster: Myo-inositol-1-phosphate synthase INO1; n=1; Xerophyta viscosa|Rep: Myo-inositol-1-phosphate synthase INO1 - Xerophyta viscosa, partial (82%)
A_99_P337961	TC409200	-2.90162	0.00141219	0.0232333	Major facilitator superfamily (MFS) profile domain-containing protein	Major facilitator superfamily (MFS) profile.,Sugar (and other) transporter,Sugar transport proteins signature 1.	similar to UniRef100_A5YMH6 Cluster: Major facilitator superfamily protein; n=1; Zea mays|Rep: Major facilitator superfamily protein - Zea mays (Maize), partial (46%)	Rep: Major facilitator superfamily protein - Zea mays (Maize), partial (46%) [TC317088]
A_99_P335656	TC385972	-2.89782	0.0146619	0.0457549	EF-hand domain-containing protein	EF-hand calcium-binding domain profile.,EF-hand calcium-binding domain.,EF-hand, calcium binding motif,Sodium/calcium exchanger protein	similar to UniRef100_A7P1W8 Cluster: Chromosome chr19 scaffold_4, whole genome shotgun sequence; n=2; Vitis vinifera|Rep: Chromosome chr19 scaffold_4, whole genome shotgun sequence - Vitis vinifera (Grape), partial (28%)	Rep: Chromosome chr19 scaffold_4, whole genome shotgun sequence - Vitis vinifera (Grape), partial (28%) [TC294405]
A_99_P299646	CD877260;TC373736;TC403991;TC417213	-2.89338	0.0140656	0.0448129	#N/A	MAP kinase signature.,Protein kinase domain,Protein kinase domain profile.,Protein kinases ATP-binding region signature.,Serine/Threonine protein kinases, catalytic domain	homologue to UniRef100_Q0PIU4 Cluster: Mitogen activated protein kinase 20-4; n=1; Oryza sativa Indica Group|Rep: Mitogen activated protein kinase 20-4 - Oryza sativa subsp. indica (Rice), partial (21%)
A_99_P019564	TC428571	-2.88912	0.0255657	0.0499229	DNA-3-methyladenine glycosylase I		similar to UniRef100_A5NVB2 Cluster: LigA; n=1; Methylobacterium sp. 4-46|Rep: LigA - Methylobacterium sp. 4-46, partial (4%)	FGAS074112 Triticum aestivum FGAS: Library 2 Gate 3 Triticum aestivum cDNA, mRNA sequence [CV779703]
A_99_P065255	CK217214	-2.8879	0.00485337	0.0388301	glycerophosphodiester phosphodiesterase (EC 3.1.4.46)			FGAS029215 Triticum aestivum FGAS: Library 6 CAP GATE 1 Triticum aestivum cDNA, mRNA sequence [CK217214]
A_99_P567292	TC458852	-2.88396	0.0182465	0.0469448	DUF630 domain-containing protein	Protein of unknown function (DUF630),Protein of unknown function (DUF632)	similar to UniRef100_Q10M67 Cluster: Expressed protein; n=1; Oryza sativa Japonica Group|Rep: Expressed protein - Oryza sativa subsp. japonica (Rice), partial (19%)	Rep: Expressed protein - Oryza sativa subsp. japonica (Rice), partial (19%) [TC365461]
A_99_P404732	TC382313	-2.88227	0.0257745	0.0499229	Major facilitator superfamily (MFS) profile domain-containing protein
A_99_P018914		-2.87693	0.0160098	0.0460351	#N/A			FGAS038269 Triticum aestivum FGAS: TaLt4 Triticum aestivum cDNA, mRNA sequence [CK157179]
A_99_P259271	TC383677;TC391835	-2.87343	0.0119485	0.0445806	#N/A		similar to UniRef100_A4ZRE3 Cluster: VTC2-like protein; n=1; Actinidia chinensis|Rep: VTC2-like protein - Actinidia chinensis (Kiwi) (Yangtao), partial (77%)	Rep: VTC2-like protein - Actinidia chinensis (Kiwi) (Yangtao), partial (77%) [TC292154]
A_99_P529797	TC444437	-2.87084	0.0157509	0.0460351	Genome assembly, chromosome: II		homologue to UniRef100_Q94ER6 Cluster: 60S ribosomal protein L144; n=1; Brassica rapa subsp. pekinensis|Rep: 60S ribosomal protein L144 - Brassica rapa subsp. pekinensis (Chinese cabbage), partial (97%)	Rep: 60S ribosomal protein L144 - Brassica rapa subsp. pekinensis (Chinese cabbage), partial (97%) [TC351477]
A_99_P022189	TC379830	-2.86934	0.0142796	0.0448129	WAT1-related protein			FGAS026763 Triticum aestivum FGAS: Library 6 CAP GATE 1 Triticum aestivum cDNA, mRNA sequence [CK214823]
A_99_P281851	TC393758	-2.86901	0.0185171	0.0472121	Bifunctional inhibitor/plant lipid transfer protein/seed storage helical domain-containing protein
A_99_P266511	CA728921;TC391368;TC394834;TC399644	-2.86857	0.0204353	0.0473747	#N/A	Major facilitator superfamily (MFS) profile.,SP: MFS transporter, sugar porter (SP) family,Sugar (and other) transporter,Sugar transport proteins signature 1.,Sugar transport proteins signature 2.,Sugar transporter signature	weakly similar to UniRef100_Q2V4B9 Cluster: Probable plastidic glucose transporter 3; n=2; Arabidopsis thaliana|Rep: Probable plastidic glucose transporter 3 - Arabidopsis thaliana (Mouse-ear cress), partial (29%)	FGAS044509 Triticum aestivum FGAS: TaLt6 Triticum aestivum cDNA, mRNA sequence [CK169851]
A_99_P570892	TC460086	-2.86848	0.0197019	0.0473747	Uncharacterized protein		UniRef100_Q6AD99 Cluster: ABC transporter, ATP-binding protein; n=1; Leifsonia xyli subsp. xyli|Rep: ABC transporter, ATP-binding protein - Leifsonia xyli subsp. xyli, partial (5%)	Rep: ABC transporter, ATP-binding protein - Leifsonia xyli subsp. xyli, partial (5%) [TC366673]
A_99_P235981	CA630307;TC369906;TC452475	-2.86235	0.00469618	0.0388301	#N/A		UniRef100_Q0IKM3 Cluster: Leucine zipper protein zip1; n=1; Triticum aestivum|Rep: Leucine zipper protein zip1 - Triticum aestivum (Wheat), partial (28%)	Triticum aestivum leucine zipper protein zip1 (zip1) mRNA, complete cds [AY738114]
A_99_P164477	CV780350;TC382022	-2.86204	0.0246453	0.049258	#N/A	A Receptor for Ubiquitination Targets,F-box domain profile.,F-box-like,Galactose oxidase, central domain,PAS domain,PAS repeat profile.,sensory_box: PAS domain S-box protein	homologue to UniRef100_Q5Z8K3 Cluster: Adagio-like protein 1; n=3; Oryza sativa|Rep: Adagio-like protein 1 - Oryza sativa subsp. japonica (Rice), partial (22%)	FGAS014585 Triticum aestivum FGAS: Library 4 Gate 8 Triticum aestivum cDNA, mRNA sequence [CK162002]
A_99_P491182	TC376787;TC427784	-2.85472	0.0138763	0.0448129	#N/A	Sec23/Sec24 beta-sandwich domain,Sec23/Sec24 helical domain,Sec23/Sec24 trunk domain,Sec23/Sec24 zinc finger	homologue to UniRef100_Q0JF82 Cluster: Os04g0129500 protein; n=1; Oryza sativa Japonica Group|Rep: Os04g0129500 protein - Oryza sativa subsp. japonica (Rice), partial (68%)	Rep: Os04g0129500 protein - Oryza sativa subsp. japonica (Rice), partial (23%) [TC335097]
A_99_P174789	TC450181	-2.85285	0.00050853	0.0232333	HhH-GPD domain-containing protein	HhH-GPD superfamily base excision DNA repair protein	similar to UniRef100_Q0D3Z5 Cluster: Os07g0657600 protein; n=1; Oryza sativa Japonica Group|Rep: Os07g0657600 protein - Oryza sativa subsp. japonica (Rice), partial (43%)	G118.121F05R010927 G118 Triticum aestivum cDNA clone G118121F05, mRNA sequence [CD892562]
A_99_P312261	CJ615394;TC378411;TC412402;TC414805	-2.84673	0.0192008	0.0472121	#N/A	Drought induced 19 protein (Di19), zinc-binding,Protein of unknown function (DUF707),Stress-induced protein Di19, C-terminal	similar to UniRef100_Q5JME8 Cluster: Protein DEHYDRATION-INDUCED 19 homolog 5; n=2; Oryza sativa|Rep: Protein DEHYDRATION-INDUCED 19 homolog 5 - Oryza sativa subsp. japonica (Rice), partial (62%)
A_99_P022459	TC380758	-2.84379	0.0255025	0.0499229	WLM domain-containing protein	PUB domain,WLM domain,WLM domain profile.,domain in protein kinases, N-glycanases and other nuclear proteins	similar to UniRef100_Q6ZK12 Cluster: Zinc metalloproteinase-like; n=1; Oryza sativa Japonica Group|Rep: Zinc metalloproteinase-like - Oryza sativa subsp. japonica (Rice), partial (65%)	KUCD01_13_E04_T3 WSWR cDNA library Triticum aestivum cDNA, mRNA sequence [DN949136]
A_99_P120874	TC437944	-2.83989	0.00343799	0.035897	GDSL esterase/lipase	GDSL-like Lipase/Acylhydrolase		CJ721464 Y.Ogihara unpublished cDNA library Wh_VHS Triticum aestivum cDNA clone whvh12h06 5', mRNA sequence [CJ721464]
A_99_P287161	TC413106	-2.83936	0.00166545	0.0299785	EF-hand domain-containing protein		similar to UniRef100_A9RWJ4 Cluster: Predicted protein; n=1; Physcomitrella patens subsp. patens|Rep: Predicted protein - Physcomitrella patens subsp. patens, partial (93%)	Rep: Predicted protein - Physcomitrella patens subsp. patens, partial (93%) [TC320807]
A_99_P173639	TC461063	-2.82873	0.0161598	0.0460351	3-ketoacyl-CoA synthase (EC 2.3.1.-)		weakly similar to UniRef100_Q9FG87 Cluster: 3-ketoacyl-CoA synthase 19; n=1; Arabidopsis thaliana|Rep: 3-ketoacyl-CoA synthase 19 - Arabidopsis thaliana (Mouse-ear cress), partial (43%)	FGAS071952 Triticum aestivum FGAS: Library 2 Gate 3 Triticum aestivum cDNA, mRNA sequence [CV777546]
A_99_P271761	TC389970	-2.8156	0.0152563	0.0457549	Uncharacterized protein
A_99_P484912	TC425085	-2.8028	0.00489828	0.0388301	WRKY domain-containing protein		homologue to UniRef100_Q10M65 Cluster: WRKY DNA binding domain containing protein, expressed; n=3; Oryza sativa|Rep: WRKY DNA binding domain containing protein, expressed - Oryza sativa subsp. japonica (Rice), partial (68%)	FGAS072963 Triticum aestivum FGAS: Library 2 Gate 3 Triticum aestivum cDNA, mRNA sequence [CV778554]
A_99_P315861	TC388237	-2.79501	0.00101656	0.0232333	Uncharacterized protein		similar to UniRef100_A7NYY6 Cluster: Chromosome chr6 scaffold_3, whole genome shotgun sequence; n=1; Vitis vinifera|Rep: Chromosome chr6 scaffold_3, whole genome shotgun sequence - Vitis vinifera (Grape), partial (20%)
A_99_P375662	TC419491	-2.79501	0.0144127	0.0448129	Protein kinase domain-containing protein
A_99_P266946	TC368721	-2.79228	0.0244406	0.0482075	Methyltransferase (EC 2.1.1.-)	ERGosterol biosynthesis methyltransferase (ERG6) family profile.,Methyltransferase domain,Sterol methyltransferase C-terminal	UniRef100_Q41587 Cluster: Delta-24-sterol methyltransferase; n=1; Triticum aestivum|Rep: Delta-24-sterol methyltransferase - Triticum aestivum (Wheat), complete	Triticum aestivum delta-24-sterol methyltransferase (TA-MT) mRNA, complete cds [U60754]
A_99_P279631	TC372511;TC390018;TC423130	-2.78549	0.00672693	0.0400739	#N/A	Protein phosphatase 2C,Serine/threonine phosphatases, family 2C, catalytic domain	similar to UniRef100_A7QTB9 Cluster: Chromosome chr1 scaffold_166, whole genome shotgun sequence; n=1; Vitis vinifera|Rep: Chromosome chr1 scaffold_166, whole genome shotgun sequence - Vitis vinifera (Grape), partial (30%)
A_99_P010061	TC412404	-2.78365	0.001478	0.0232333	SANT domain-containing protein	SANT domain profile.	weakly similar to UniRef100_Q10LJ1 Cluster: Expressed protein; n=2; Oryza sativa|Rep: Expressed protein - Oryza sativa subsp. japonica (Rice), partial (12%)	CJ837033 Y. Ogihara unpublished cDNA library, whatlal Triticum aestivum cDNA clone whatlal14c22 3', mRNA sequence [CJ837033]
A_99_P467032	CK208863;TC414820	-2.77762	0.0151194	0.0457549	#N/A	Eukaryotic RNA Recognition Motif (RRM) profile.,RNA recognition motif,RNA recognition motif. (a.k.a. RRM, RBD, or RNP domain)	;	FGAS020585 Triticum aestivum FGAS: Library 5 GATE 7 Triticum aestivum cDNA, mRNA sequence [CK208863]
A_99_P307021	TC392386	-2.77399	0.00786792	0.0416897	Inositol-pentakisphosphate 2-kinase (EC 2.7.1.158)	Inositol-pentakisphosphate 2-kinase	similar to UniRef100_A6YH14 Cluster: Inositol 1,3,4,5,6-pentakisphosphate 2-kinase; n=2; Zea mays|Rep: Inositol 1,3,4,5,6-pentakisphosphate 2-kinase - Zea mays (Maize), partial (87%)	Rep: Inositol 1,3,4,5,6-pentakisphosphate 2-kinase - Zea mays (Maize), partial (87%) [TC300667]
A_99_P206191	TC384344;TC396892	-2.77019	0.0224993	0.0477695	#N/A	Membrane transport protein	similar to UniRef100_A7Q9U9 Cluster: Chromosome chr8 scaffold_68, whole genome shotgun sequence; n=1; Vitis vinifera|Rep: Chromosome chr8 scaffold_68, whole genome shotgun sequence - Vitis vinifera (Grape), partial (88%)
A_99_P476807	TC413064;TC420433	-2.76661	0.0178008	0.0469448	#N/A	3'-5' exonuclease	similar to UniRef100_A7PRU7 Cluster: Chromosome chr14 scaffold_27, whole genome shotgun sequence; n=1; Vitis vinifera|Rep: Chromosome chr14 scaffold_27, whole genome shotgun sequence - Vitis vinifera (Grape), partial (53%)
A_99_P022844	TC397596	-2.76638	0.0112206	0.0438741	MLO-like protein	Mlo family	salt-stress responding gene	BJ247851 Y. Ogihara unpublished cDNA library, Wh_f Triticum aestivum cDNA clone whf3p21 5', mRNA sequence [BJ247851]
A_99_P483012	TC388385;TC418201	-2.75978	0.0037628	0.0378034	#N/A	Serine hydroxymethyltransferase,Serine hydroxymethyltransferase [glyA].,Serine hydroxymethyltransferase pyridoxal-phosphate attachment site.	UniRef100_A6XMY5 Cluster: Serine hydroxymethyltransferase; n=1; Triticum monococcum|Rep: Serine hydroxymethyltransferase - Triticum monococcum (Einkorn wheat) (Small spelt), complete	Triticum aestivum clone wlk8.pk0011.e10:fis, full insert mRNA sequence [BT009272]
A_99_P365541	TC390668	-2.75712	0.00312716	0.035897	4-alpha-glucanotransferase (EC 2.4.1.25) (Amylomaltase) (Disproportionating enzyme)	4-alpha-glucanotransferase,CBM20 (carbohydrate binding type-20) domain profile.,Starch binding domain	weakly similar to UniRef100_Q6R608 Cluster: 4-alpha-glucanotransferase; n=1; Solanum tuberosum|Rep: 4-alpha-glucanotransferase - Solanum tuberosum (Potato), partial (19%)	Rep: 4-alpha-glucanotransferase - Solanum tuberosum (Potato), partial (19%) [TC298989]
A_99_P496917	TC430361	-2.75221	0.00720816	0.0400739	E3 ubiquitin protein ligase (EC 2.3.2.27)		weakly similar to UniRef100_Q7XU27 Cluster: E3 ubiquitin-protein ligase BRE1-like 1; n=1; Oryza sativa Japonica Group|Rep: E3 ubiquitin-protein ligase BRE1-like 1 - Oryza sativa subsp. japonica (Rice), partial (26%)	Rep: E3 ubiquitin-protein ligase BRE1-like 1 - Oryza sativa subsp. japonica (Rice), partial (26%) [TC337598]
A_99_P088020	TC396593	-2.75043	0.00841606	0.0416897	#N/A		weakly similar to UniRef100_Q5B636 Cluster: Predicted protein; n=1; Emericella nidulans|Rep: Predicted protein - Emericella nidulans (Aspergillus nidulans), partial (6%)	CJ966268 Y. Ogihara unpublished cDNA library, whchul Triticum aestivum cDNA clone whchul40j19 3', mRNA sequence [CJ966268]
A_99_P195814	NP13081097	-2.74898	0.0112221	0.0438741	Uncharacterized protein		GB|AM502903.1|CAM59081.1 MIKC-type MADS-box transcription factor WM31C	Triticum aestivum mRNA for MIKC-type MADS-box transcription factor WM31C (WM31C gene) [AM502903]
A_99_P338451	CJ624213	-2.74559	0.0053919	0.0388301	Inositol polyphosphate-related phosphatase domain-containing protein	Endonuclease/Exonuclease/phosphatase family,Inositol polyphosphate phosphatase, catalytic domain homologues
A_99_P401192	TC449207	-2.74545	0.00172726	0.0299785	Uncharacterized protein
A_99_P072820	CD870559	-2.73714	0.0127997	0.0445806	glutathione transferase (EC 2.5.1.18)		similar to UniRef100_Q9FQD1 Cluster: Glutathione S-transferase GST 8; n=1; Zea mays|Rep: Glutathione S-transferase GST 8 - Zea mays (Maize), partial (29%)	AZO2.114M22F010115 AZO2 Triticum aestivum cDNA clone AZO2114M22, mRNA sequence [CD870559]
A_99_P414132	TC380111;TC428603	-2.73269	0.0215233	0.0477695	#N/A	Aminopeptidase P, N-terminal domain,Metallopeptidase family M24	similar to UniRef100_A7PEB4 Cluster: Chromosome chr11 scaffold_13, whole genome shotgun sequence; n=1; Vitis vinifera|Rep: Chromosome chr11 scaffold_13, whole genome shotgun sequence - Vitis vinifera (Grape), partial (95%)	Rep: X-Pro dipeptidase-like protein - Arabidopsis thaliana (Mouse-ear cress), partial (39%) [TC284334]
A_99_P426177	TC369589;TC385605	-2.73098	0.023551	0.0482075	#N/A	LUC7 N_terminus	UniRef100_Q2QKC5 Cluster: Pre-mRNA processing factor; n=1; Triticum aestivum|Rep: Pre-mRNA processing factor - Triticum aestivum (Wheat), complete	Rep: Pre-mRNA processing factor - Triticum aestivum (Wheat), partial (55%) [TC294036]
A_99_P098145	CJ796672;TC413372	-2.72744	0.0159194	0.0460351	#N/A		similar to UniRef100_Q1WM15 Cluster: Hexokinase-8; n=2; Oryza sativa Japonica Group|Rep: Hexokinase-8 - Oryza sativa subsp. japonica (Rice), partial (43%)	CJ796672 Y. Ogihara unpublished cDNA library, whatl Triticum aestivum cDNA clone whatl8d11 3', mRNA sequence [CJ796672]
A_99_P014209	TC449717	-2.72736	0.00994406	0.0432248	#N/A		homologue to UniRef100_O94128 Cluster: Tubulin alpha chain; n=1; Mycosphaerella graminicola|Rep: Tubulin alpha chain - Mycosphaerella graminicola (Septoria tritici), partial (6%)	BJ293290 Y. Ogihara unpublished cDNA library, Wh_SL Triticum aestivum cDNA clone whsl31h16 5', mRNA sequence [BJ293290]
A_99_P003256	TC424653	-2.72278	0.00605628	0.039734	Autophagy-related protein 16b		homologue to UniRef100_Q8RYB1 Cluster: Porphobilinogen deaminase; n=1; Triticum aestivum|Rep: Porphobilinogen deaminase - Triticum aestivum (Wheat), partial (67%)	FGAS017520 Triticum aestivum FGAS: Library 5 GATE 7 Triticum aestivum cDNA, mRNA sequence [CK205953]
A_99_P409432	TC371472	-2.72055	0.000160535	0	Phytoene dehydrogenase (EC 1.3.5.5)		homologue to UniRef100_A2XDA1 Cluster: Phytoene dehydrogenase, chloroplast/chromoplast precursor; n=2; Oryza sativa|Rep: Phytoene dehydrogenase, chloroplast/chromoplast precursor - Oryza sativa subsp. indica (Rice), partial (54%)	Rep: Phytoene dehydrogenase, chloroplast/chromoplast precursor - Oryza sativa subsp. indica (Rice), partial (54%) [TC280033]
A_99_P372352	BJ263461;TC424229	-2.71931	0.00191668	0.0299785	#N/A		similar to UniRef100_A7QNB4 Cluster: Chromosome chr2 scaffold_132, whole genome shotgun sequence; n=1; Vitis vinifera|Rep: Chromosome chr2 scaffold_132, whole genome shotgun sequence - Vitis vinifera (Grape), partial (62%)	Rep: Chromosome chr2 scaffold_132, whole genome shotgun sequence - Vitis vinifera (Grape), partial (62%) [TC331629]
A_99_P465422	TC385915	-2.71391	0.0217702	0.0477695	WD_REPEATS_REGION domain-containing protein	G protein beta WD-40 repeat signature,Trp-Asp (WD) repeats circular profile.,Trp-Asp (WD) repeats profile.,Trp-Asp (WD) repeats signature.,WD domain, G-beta repeat,WD40 repeats	similar to UniRef100_Q0JDA3 Cluster: Os04g0417800 protein; n=1; Oryza sativa Japonica Group|Rep: Os04g0417800 protein - Oryza sativa subsp. japonica (Rice), partial (38%)	Rep: Os04g0417800 protein - Oryza sativa subsp. japonica (Rice), partial (38%) [TC321590]
A_99_P288586	TC448873	-2.71016	0.0198096	0.0473747	HTH myb-type domain-containing protein		weakly similar to UniRef100_Q5P835 Cluster: RNA polymerase sigma factor; n=1; Azoarcus sp. EbN1|Rep: RNA polymerase sigma factor - Azoarcus sp. (strain EbN1) (Aromatoleum aromaticum (strain EbN1)), partial (7%)	Rep: RNA polymerase sigma factor - Azoarcus sp. (strain EbN1) (Aromatoleum aromaticum (strain EbN1)), partial (7%) [TC356312]
A_99_P572382	TC460607	-2.71013	0.00750261	0.0416897	#N/A		homologue to UniRef100_A6PV85 Cluster: Chromosome segregation ATPases-like protein; n=1; Victivallis vadensis ATCC BAA-548|Rep: Chromosome segregation ATPases-like protein - Victivallis vadensis ATCC BAA-548, partial (7%)	Rep: Chromosome segregation ATPases-like protein - Victivallis vadensis ATCC BAA-548, partial (7%) [TC367166]
A_99_P284561	TC420562	-2.70999	0.00757178	0.0416897	Uncharacterized protein		similar to UniRef100_Q0E486 Cluster: Os02g0131100 protein; n=2; Oryza sativa Japonica Group|Rep: Os02g0131100 protein - Oryza sativa subsp. japonica (Rice), partial (40%)
A_99_P522497	TC394676;TC441514;TC448004	-2.70711	0.0259977	0.0499229	#N/A	Enhancer of polycomb-like	similar to UniRef100_Q6EPR2 Cluster: Enhancer of polycomb-like protein; n=1; Oryza sativa Japonica Group|Rep: Enhancer of polycomb-like protein - Oryza sativa subsp. japonica (Rice), partial (96%)	FGAS084735 Triticum aestivum FGAS: Library 6 CAP GATE 1 Triticum aestivum cDNA, mRNA sequence [DR739518]
A_99_P012499	TC387874	-2.70523	0.015864	0.0460351	PGG domain-containing protein	Domain of unknown function		BJ287151 Y. Ogihara unpublished cDNA library, Wh_r Triticum aestivum cDNA clone whr24n03 3', mRNA sequence [BJ287151]
A_99_P272876	TC435326	-2.70345	0.0198154	0.0473747	4-alpha-glucanotransferase (EC 2.4.1.25) (Amylomaltase) (Disproportionating enzyme)		similar to UniRef100_A7PTD8 Cluster: Chromosome chr8 scaffold_29, whole genome shotgun sequence; n=1; Vitis vinifera|Rep: Chromosome chr8 scaffold_29, whole genome shotgun sequence - Vitis vinifera (Grape), partial (65%)	Rep: Chromosome chr8 scaffold_29, whole genome shotgun sequence - Vitis vinifera (Grape), partial (65%) [TC342511]
A_99_P499467	AL819976;TC431508	-2.70271	0.0168889	0.0463757	#N/A		homologue to UniRef100_Q80SX5 Cluster: Otopetrin-2; n=1; Mus musculus|Rep: Otopetrin-2 - Mus musculus (Mouse), partial (3%)	Rep: Os01g0148000 protein - Oryza sativa subsp. japonica (Rice), partial (9%) [TC338717]
A_99_P168564	CK167789;TC370867;TC373738;TC376657;TC442460	-2.70158	0.0150764	0.0457549	#N/A		homologue to UniRef100_A0JCI4 Cluster: Shaggy-like kinase; n=1; Triticum aestivum|Rep: Shaggy-like kinase - Triticum aestivum (Wheat), partial (56%)	FGAS010645 Triticum aestivum FGAS: Library 3 Gate 6 Triticum aestivum cDNA, mRNA sequence [CK202123]
A_99_P196573	TC435973	-2.70106	0.00491292	0.0388301	Uncharacterized protein		similar to UniRef100_A0HLN4 Cluster: Flagellar basal body-associated protein FliL precursor; n=1; Comamonas testosteroni KF-1|Rep: Flagellar basal body-associated protein FliL precursor - Comamonas testosteroni KF-1, partial (8%)	Ta10b_02i04_R Ta10b_AAFC_ECORC_Fusarium_graminearum_inculated_wheat_heads Triticum aestivum cDNA clone Ta10b_02i04, mRNA sequence [EB514985]
A_99_P181620	CA695240	-2.70067	0.0013524	0.0232333	NAC domain-containing protein
A_99_P435792	TC393178	-2.69217	0.000396985	0	CCHC-type domain-containing protein		similar to UniRef100_A7Q2S8 Cluster: Chromosome chr1 scaffold_46, whole genome shotgun sequence; n=1; Vitis vinifera|Rep: Chromosome chr1 scaffold_46, whole genome shotgun sequence - Vitis vinifera (Grape), partial (43%)	Rep: Chromosome chr1 scaffold_46, whole genome shotgun sequence - Vitis vinifera (Grape), partial (43%) [TC301425]
A_99_P102050	TC442057	-2.69024	0.00742359	0.0400739	Uncharacterized protein		weakly similar to UniRef100_A0PII3 Cluster: EMF1; n=1; Oryza nivara|Rep: EMF1 - Oryza nivara (Indian wild rice), partial (22%)	TaE15035B12R TaE15 Triticum aestivum cDNA clone TaE15035B12R, mRNA sequence [BQ244810]
A_99_P316586	TC369104;TC369644	-2.68908	0.003878	0.0378034	#N/A		UniRef100_UPI000023EFFD Cluster: ATP9_NEUCR ATP synthase protein 9, mitochondrial precursor (Lipid-binding protein); n=1; Gibberella zeae PH-1|Rep: ATP9_NEUCR ATP synthase protein 9, mitochondrial precursor (Lipid-binding protein) - Gibberella zeae PH-1, complete	Rep: ATP9_NEUCR ATP synthase protein 9, mitochondrial precursor (Lipid-binding protein) - Gibberella zeae PH-1, complete [TC278180]
A_99_P230116	TC410527	-2.68201	0.00477497	0.0388301	Defensin		similar to UniRef100_Q39999 Cluster: Gamma-thionin; n=1; Hordeum vulgare|Rep: Gamma-thionin - Hordeum vulgare (Barley), complete	Rep: Gamma-thionin - Hordeum vulgare (Barley), complete [TC318362]
A_99_P445257	TC400347	-2.68065	0.0128508	0.0445806	Uncharacterized protein	Glucose/ribitol dehydrogenase family signature,Short-chain dehydrogenase/reductase (SDR) superfamily signature,short chain dehydrogenase	similar to UniRef100_A7QG33 Cluster: Chromosome undetermined scaffold_91, whole genome shotgun sequence; n=1; Vitis vinifera|Rep: Chromosome undetermined scaffold_91, whole genome shotgun sequence - Vitis vinifera (Grape), partial (40%)	Rep: Chromosome undetermined scaffold_91, whole genome shotgun sequence - Vitis vinifera (Grape), partial (40%) [TC308412]
A_99_P271626	TC396145	-2.6802	0.013973	0.0448129	Calcineurin B-like protein		homologue to UniRef100_Q3HRP5 Cluster: Calcineurin B-like protein 2; n=1; Oryza sativa Japonica Group|Rep: Calcineurin B-like protein 2 - Oryza sativa subsp. japonica (Rice), partial (88%)
A_99_P258956	BE420372;TC369793;TC376549	-2.67976	0.0236389	0.0482075	#N/A		homologue to UniRef100_Q01AD2 Cluster: Chromosome 04 contig 1, DNA sequence; n=1; Ostreococcus tauri|Rep: Chromosome 04 contig 1, DNA sequence - Ostreococcus tauri, partial (6%)
A_99_P471147	TC417215	-2.67258	0.00954627	0.0432248	Uncharacterized protein		similar to UniRef100_Q2QN76 Cluster: Expressed protein; n=1; Oryza sativa Japonica Group|Rep: Expressed protein - Oryza sativa subsp. japonica (Rice), partial (24%)	Rep: Expressed protein - Oryza sativa subsp. japonica (Rice), partial (24%) [TC324831]
A_99_P435837	TC393205	-2.66657	0.0238894	0.0482075	#N/A		similar to UniRef100_Q9FVN7 Cluster: NADPH-dependent mannose 6-phosphate reductase; n=1; Orobanche ramosa|Rep: NADPH-dependent mannose 6-phosphate reductase - Orobanche ramosa (Hemp broomrape), partial (91%)	Rep: NADPH-dependent mannose 6-phosphate reductase - Orobanche ramosa (Hemp broomrape), partial (91%) [TC301483]
A_99_P128905	TC417985	-2.6621	0.011323	0.0438741	#N/A			FGAS033760 Triticum aestivum FGAS: TaLt2 Triticum aestivum cDNA, mRNA sequence [CK155040]
A_99_P575552	TC461702	-2.65802	0.00710697	0.0400739	C2H2-type domain-containing protein		similar to UniRef100_A7QVZ8 Cluster: Chromosome chr2 scaffold_196, whole genome shotgun sequence; n=1; Vitis vinifera|Rep: Chromosome chr2 scaffold_196, whole genome shotgun sequence - Vitis vinifera (Grape), partial (84%)	Rep: Heat shock protein 70 - Euphorbia characias (Spurge), partial (36%) [TC368181]
A_99_P406237	NP9349705	-2.64526	0.00304482	0.035897	Uncharacterized protein	Disease resistance protein signature,Leucine rich repeat,NB-ARC domain	GB|DQ241565.1|ABB72458.1 powdery mildew resistance protein;NBS-LRR	GB
A_99_P396582	TC412081	-2.64473	0.022685	0.047818	Uncharacterized protein
A_99_P080780	CN011211	-2.64454	0.00442079	0.0378034	#N/A		UniRef100_UPI000023D09F Cluster: RS19_EMENI 40S RIBOSOMAL PROTEIN S19 (S16); n=1; Gibberella zeae PH-1|Rep: RS19_EMENI 40S RIBOSOMAL PROTEIN S19 (S16) - Gibberella zeae PH-1, complete	WHE3881_D06_H11ZS Wheat Fusarium graminearum infected spike cDNA library Triticum aestivum cDNA clone WHE3881_D06_H11, mRNA sequence [CN011211]
A_99_P107885	TC381632	-2.64367	0.0118884	0.0445806	Delta-1-pyrroline-5-carboxylate synthase [Includes: Glutamate 5-kinase (GK) (EC 2.7.2.11) (Gamma-glutamyl kinase); Gamma-glutamyl phosphate reductase (GPR) (EC 1.2.1.41) (Glutamate-5-semialdehyde dehydrogenase) (Glutamyl-gamma-semialdehyde dehydrogenase)]		similar to UniRef100_Q0GH81 Cluster: P5cs; n=1; Zea mays|Rep: P5cs - Zea mays (Maize), partial (20%)	WHE4329_C12_E23ZS Wheat meiotic anther cDNA library Triticum aestivum cDNA clone WHE4329_C12_E23, mRNA sequence [CA486261]
A_99_P372557	TC452323	-2.64238	0.0216758	0.0477695	Genome assembly, chromosome: II		similar to UniRef100_Q8L820 Cluster: SET domain-containing protein SET104; n=1; Zea mays|Rep: SET domain-containing protein SET104 - Zea mays (Maize), partial (9%)	Rep: SET domain-containing protein SET104 - Zea mays (Maize), partial (9%) [TC359138]
A_99_P005666	TC416265	-2.63094	0.0137439	0.0448129	NAD-dependent epimerase/dehydratase domain-containing protein	NAD dependent epimerase/dehydratase family	similar to UniRef100_Q94KE6 Cluster: Dihydro-flavanoid reductase-like protein; n=1; Zea mays|Rep: Dihydro-flavanoid reductase-like protein - Zea mays (Maize), partial (97%)	WHE0979_G07_M13ZT CS wheat pre-anthesis spike cDNA library Triticum aestivum cDNA clone WHE0979_G07_M13, mRNA sequence [CD454149]
A_99_P066620	TC393617	-2.63093	0.0203835	0.0473747	WRKY domain-containing protein		similar to UniRef100_A3FBG1 Cluster: WRKY transcription factor; n=1; Triticum aestivum|Rep: WRKY transcription factor - Triticum aestivum (Wheat), partial (98%)	WHE4156_H08_O16ZS Wheat CS whole plant cDNA library Triticum aestivum cDNA clone WHE4156_H08_O16, mRNA sequence [BQ789046]
A_99_P417902	TC378918	-2.62861	0.00443238	0.0378034	Uncharacterized protein
A_99_P548392	TC436775	-2.62797	0.00270564	0.035897	Uncharacterized protein		similar to UniRef100_A7PRJ0 Cluster: Chromosome chr14 scaffold_27, whole genome shotgun sequence; n=1; Vitis vinifera|Rep: Chromosome chr14 scaffold_27, whole genome shotgun sequence - Vitis vinifera (Grape), partial (37%)	Rep: Chromosome chr14 scaffold_27, whole genome shotgun sequence - Vitis vinifera (Grape), partial (37%) [TC358526]
A_99_P555962	TC454506	-2.62491	0.0214909	0.0474842	Jacalin-type lectin domain-containing protein
A_99_P553912	TC453771	-2.62101	0.0262627	0.0499229	Cationic amino acid transporter C-terminal domain-containing protein		similar to UniRef100_A7PKC8 Cluster: Chromosome chr15 scaffold_19, whole genome shotgun sequence; n=1; Vitis vinifera|Rep: Chromosome chr15 scaffold_19, whole genome shotgun sequence - Vitis vinifera (Grape), partial (59%)	Rep: Chromosome chr15 scaffold_19, whole genome shotgun sequence - Vitis vinifera (Grape), partial (59%) [TC360561]
A_99_P131345	TC371445	-2.62071	0.00498242	0.0388301	Casparian strip membrane protein 2 (TaCASP2)	PPR repeat,PPR repeat family,PPR: pentatricopeptide repeat domain,Pentatricopeptide (PPR) repeat profile.	similar to UniRef100_A7PMY7 Cluster: Chromosome chr14 scaffold_21, whole genome shotgun sequence; n=1; Vitis vinifera|Rep: Chromosome chr14 scaffold_21, whole genome shotgun sequence - Vitis vinifera (Grape), partial (89%)	CJ686863 Y.Ogihara unpublished cDNA library Wh_PCDAM Triticum aestivum cDNA clone whpc7n08 5', mRNA sequence [CJ686863]
A_99_P203391	TC459428	-2.61338	0.0202383	0.0473747	glutathione transferase (EC 2.5.1.18)		similar to UniRef100_Q8GRI3 Cluster: Glutathione transferase F6; n=1; Triticum aestivum|Rep: Glutathione transferase F6 - Triticum aestivum (Wheat), partial (8%)
A_99_P010814	TC403043;TC436710	-2.61281	0.0122277	0.0445806	#N/A	Plus-3 domain,Plus3 domain profile.,Short conserved domain in transcriptional regulators.	similar to UniRef100_Q0JIV8 Cluster: Os01g0775100 protein; n=1; Oryza sativa Japonica Group|Rep: Os01g0775100 protein - Oryza sativa subsp. japonica (Rice), partial (13%)	FGAS021407 Triticum aestivum FGAS: Library 5 GATE 7 Triticum aestivum cDNA, mRNA sequence [CK209635]
A_99_P449607	CK162521;TC368955;TC403429;TC446972;TC454308	-2.61132	0.0171354	0.0463757	#N/A	Squalene and phytoene synthases signature 1.,Squalene and phytoene synthases signature 2.,Squalene/phytoene synthase,squal_synth: farnesyl-diphosphate farnesyltransferase	similar to UniRef100_O22106 Cluster: Squalene synthase; n=1; Zea mays|Rep: Squalene synthase - Zea mays (Maize), partial (60%)	FGAS051908 Triticum aestivum FGAS: TaLt7 Triticum aestivum cDNA, mRNA sequence [CK167525]
A_99_P159117	TC375856	-2.61021	0.0100788	0.0432248	C2 NT-type domain-containing protein			FGAS082074 Triticum aestivum FGAS: Library 5 GATE 7 Triticum aestivum cDNA, mRNA sequence [DR736704]
A_99_P135775		-2.59904	0.0226829	0.047818	#N/A
A_99_P339551	TC444113	-2.5981	0.00833507	0.0416897	Uncharacterized protein		similar to UniRef100_Q7X9M9 Cluster: Yabby14 protein; n=1; Zea mays|Rep: Yabby14 protein - Zea mays (Maize), partial (60%)	Rep: Yabby14 protein - Zea mays (Maize), partial (60%) [TC309464]
A_99_P105170	TC439783	-2.58796	0.0109153	0.0438741	Phosphotransferase (EC 2.7.1.-)		similar to UniRef100_Q8LQ68 Cluster: Hexokinase-6; n=3; Oryza sativa|Rep: Hexokinase-6 - Oryza sativa subsp. japonica (Rice), partial (46%)	Triticum aestivum hexokinase mRNA, partial cds [AY974231]
A_99_P076685	TC443489	-2.5879	0.00882662	0.0430395	ditrans,polycis-polyprenyl diphosphate synthase [(2E,6E)-farnesyldiphosphate specific] (EC 2.5.1.87)			FGAS006367 Triticum aestivum FGAS: Library 3 Gate 6 Triticum aestivum cDNA, mRNA sequence [CK197887]
A_99_P413977	TC375634	-2.5861	0.0154328	0.0457549	NB-ARC domain-containing protein		similar to UniRef100_A0THN1 Cluster: YadA-like; n=1; Burkholderia ambifaria MC40-6|Rep: YadA-like - Burkholderia ambifaria MC40-6, partial (3%)	Rep: YadA-like - Burkholderia ambifaria MC40-6, partial (3%) [TC284187]
A_99_P277681	TC458702	-2.58477	0.0173307	0.0463757	#N/A			Rep: Chromosome chr12 scaffold_18, whole genome shotgun sequence - Vitis vinifera (Grape), partial (73%) [TC282117]
A_99_P243766	TC405937	-2.58423	0.0210746	0.0474842	Reticulon-like protein		homologue to UniRef100_Q306I3 Cluster: Reticulon; n=1; Hordeum vulgare|Rep: Reticulon - Hordeum vulgare (Barley), partial (48%)	Rep: Reticulon - Hordeum vulgare (Barley), partial (48%) [TC313914]
A_99_P212726	TC371475	-2.58419	0.00491281	0.0388301	Rieske domain-containing protein		homologue to UniRef100_Q8S7E1-2 Cluster: Isoform 2 of Q8S7E1 ; n=1; Oryza sativa Japonica Group|Rep: Isoform 2 of Q8S7E1 - Oryza sativa subsp. japonica (Rice), partial (63%)	Rep: Isoform 2 of Q8S7E1 - Oryza sativa subsp. japonica (Rice), partial (63%) [TC287578]
A_99_P036234	AF516764	-2.58028	0.00441942	0.0378034	#N/A			AF516764 Triticum aestivum floret differentiation to anther separation Triticum aestivum cDNA, mRNA sequence [AF516764]
A_99_P264081	TC374154	-2.57217	0.0205266	0.0474842	Copper transporter		similar to UniRef100_A5YMH6 Cluster: Major facilitator superfamily protein; n=1; Zea mays|Rep: Major facilitator superfamily protein - Zea mays (Maize), partial (14%)	Rep: Major facilitator superfamily protein - Zea mays (Maize), partial (14%) [TC282698]
A_99_P135570	TC368611	-2.57146	0.00579925	0.039734	P450	Cytochrome P450,Cytochrome P450 cysteine heme-iron ligand signature.,E-class P450 group I signature,P450 superfamily signature	homologue to UniRef100_Q58A33 Cluster: P450; n=1; Triticum aestivum|Rep: P450 - Triticum aestivum (Wheat), complete	Triticum aestivum CYP71C7v2 mRNA for P450, complete cds [AB042628]
A_99_P576727	TC462036	-2.56661	0.0167457	0.0463757	NB-ARC domain-containing protein		weakly similar to UniRef100_Q0ITC8 Cluster: Os11g0270500 protein; n=1; Oryza sativa Japonica Group|Rep: Os11g0270500 protein - Oryza sativa subsp. japonica (Rice), partial (4%)	Rep: Os11g0270500 protein - Oryza sativa subsp. japonica (Rice), partial (4%) [TC368529]
A_99_P396142	TC456506	-2.56569	0.00353069	0.0378034	#N/A
A_99_P175034	TC400167	-2.56335	0.00579061	0.039734	Nop domain-containing protein		homologue to UniRef100_O80401 Cluster: SAR DNA binding protein; n=1; Oryza sativa|Rep: SAR DNA binding protein - Oryza sativa (Rice), partial (36%)	FGAS078655 Triticum aestivum FGAS: TaLt5 Triticum aestivum cDNA, mRNA sequence [DR732735]
A_99_P422487	TC382684	-2.56293	0.0173084	0.0463757	Endoglucanase (EC 3.2.1.4)	Glycosyl hydrolase family 9,Prokaryotic membrane lipoprotein lipid attachment site profile.	weakly similar to UniRef100_Q9XF22 Cluster: Cellulase homolog; n=1; Nicotiana alata|Rep: Cellulase homolog - Nicotiana alata (Winged tobacco) (Persian tobacco), partial (70%)	Rep: Cellulase homolog - Nicotiana alata (Winged tobacco) (Persian tobacco), partial (70%) [TC291193]
A_99_P002016		-2.55294	0.0235828	0.0482075	#N/A			FGAS014865 Triticum aestivum FGAS: Library 4 Gate 8 Triticum aestivum cDNA, mRNA sequence [CK162276]
A_99_P359811	TC437010	-2.55049	0.0211404	0.0474842	Uncharacterized protein	Peptidase inhibitor I9,Subtilase family,Subtilisin serine protease family (S8) signature
A_99_P011009	TC397437	-2.54956	0.00322542	0.035897	SWIRM domain-containing protein		weakly similar to UniRef100_Q9SI68 Cluster: F23N19.18; n=1; Arabidopsis thaliana|Rep: F23N19.18 - Arabidopsis thaliana (Mouse-ear cress), partial (9%)	G174.102O19R011120 G174 Triticum aestivum cDNA clone G174102O19, mRNA sequence [CD896462]
A_99_P395867	TC431944	-2.54618	0.00087229	0.0232333	J domain-containing protein	DnaJ C terminal domain,DnaJ central domain,Zinc finger CR-type profile.	weakly similar to UniRef100_Q9LVI7 Cluster: DnaJ homolog; n=1; Arabidopsis thaliana|Rep: DnaJ homolog - Arabidopsis thaliana (Mouse-ear cress), partial (31%)	Rep: DnaJ homolog - Arabidopsis thaliana (Mouse-ear cress), partial (31%) [TC339154]
A_99_P072925	TC405764	-2.54558	0.0226721	0.047818	#N/A		similar to UniRef100_A9KM43 Cluster: ABC-2 type transporter; n=1; Clostridium phytofermentans ISDg|Rep: ABC-2 type transporter - Clostridium phytofermentans ISDg, partial (5%)	G118.102M06F010601 G118 Triticum aestivum cDNA clone G118102M06, mRNA sequence [CD886613]
A_99_P265426	TC394428	-2.5449	0.011677	0.0445806	RING-type E3 ubiquitin transferase (EC 2.3.2.27)	Ring finger,Ring finger domain,Zinc finger C-x8-C-x5-C-x3-H type (and similar),Zinc finger C3H1-type profile.,Zinc finger RING-type profile.,Zinc finger RING-type signature.,zinc finger	similar to UniRef100_A9T2C7 Cluster: Predicted protein; n=1; Physcomitrella patens subsp. patens|Rep: Predicted protein - Physcomitrella patens subsp. patens, partial (16%)	FGAS019007 Triticum aestivum FGAS: Library 5 GATE 7 Triticum aestivum cDNA, mRNA sequence [CK207386]
A_99_P340501	TC427396	-2.54474	0.0203422	0.0473747	Uncharacterized protein		weakly similar to UniRef100_A6WG20 Cluster: Adenylosuccinate lyase; n=1; Kineococcus radiotolerans SRS30216|Rep: Adenylosuccinate lyase - Kineococcus radiotolerans SRS30216, partial (4%)	Rep: Adenylosuccinate lyase - Kineococcus radiotolerans SRS30216, partial (4%) [TC334734]
A_99_P561302	TC456557	-2.5446	0.00647441	0.039734	Protein NEOXANTHIN-DEFICIENT 1		similar to UniRef100_Q0IWM5 Cluster: Os10g0499600 protein; n=1; Oryza sativa Japonica Group|Rep: Os10g0499600 protein - Oryza sativa subsp. japonica (Rice), partial (60%)	Rep: Os10g0499600 protein - Oryza sativa subsp. japonica (Rice), partial (60%) [TC363234]
A_99_P249346	TC386921	-2.54283	0.0235695	0.0482075	Peroxidase (EC 1.11.1.7)
A_99_P112280	DR731522	-2.53811	0.0203942	0.0473747	#N/A		UniRef100_Q057R8 Cluster: TmRNA-binding protein; n=1; Buchnera aphidicola str. Cc (Cinara cedri)|Rep: TmRNA-binding protein - Buchnera aphidicola subsp. Cinara cedri, partial (9%)	FGAS077442 Triticum aestivum FGAS: TaLt2 Triticum aestivum cDNA, mRNA sequence [DR731522]
A_99_P129235	TC369978	-2.53606	0.0104032	0.0432248	Dehydration responsive element binding protein	AP2 domain,AP2/ERF domain profile.,DNA-binding domain in plant proteins such as APETALA2 and EREBPs,Ethylene responsive element binding protein signature	UniRef100_A0MAU3 Cluster: Dehydration responsive element binding protein; n=2; Triticum aestivum|Rep: Dehydration responsive element binding protein - Triticum aestivum (Wheat), complete	Triticum aestivum dehydration responsive element binding protein (DREB2) mRNA, complete cds [DQ286559]
A_99_P337341	TC436520	-2.53411	0.0072712	0.0400739	#N/A		homologue to UniRef100_Q5NDZ1 Cluster: Endoxylanase precursor; n=1; Gibberella zeae|Rep: Endoxylanase precursor - Gibberella zeae (Fusarium graminearum), complete	Rep: Endoxylanase precursor - Gibberella zeae (Fusarium graminearum), complete [TC343689]
A_99_P499687	TC431581	-2.53397	0.0204074	0.0473747	Protein DETOXIFICATION (Multidrug and toxic compound extrusion protein)	MatE
A_99_P322106	CK210603;TC410960	-2.53315	0.00811083	0.0416897	#N/A	Histidine kinase-, DNA gyrase B-, and HSP90-like ATPase	similar to UniRef100_A7PHK9 Cluster: Chromosome chr17 scaffold_16, whole genome shotgun sequence; n=1; Vitis vinifera|Rep: Chromosome chr17 scaffold_16, whole genome shotgun sequence - Vitis vinifera (Grape), partial (35%)	FGAS022426 Triticum aestivum FGAS: Library 5 GATE 7 Triticum aestivum cDNA, mRNA sequence [CK210603]
A_99_P315176	CV782688;TC374219;TC427942	-2.53309	0.00110856	0.0232333	#N/A		similar to UniRef100_Q8L720 Cluster: Expressed protein; n=1; Arabidopsis thaliana|Rep: Expressed protein - Arabidopsis thaliana (Mouse-ear cress), partial (6%)
A_99_P204606	TC459026	-2.52863	0.0177302	0.0469448	J domain-containing protein		weakly similar to UniRef100_A2TJX6 Cluster: DNAJ-like protein; n=1; Solanum lycopersicum|Rep: DNAJ-like protein - Solanum lycopersicum (Tomato) (Lycopersicon esculentum), partial (45%)	wfl1c.pk001.l4 wfl1c Triticum aestivum cDNA clone wfl1c.pk001.l4 5' end, mRNA sequence [CA742299]
A_99_P015644	TC380536	-2.52767	0.00839142	0.0416897	Genome assembly, chromosome: II		weakly similar to UniRef100_A7QHL9 Cluster: Chromosome chr5 scaffold_98, whole genome shotgun sequence; n=1; Vitis vinifera|Rep: Chromosome chr5 scaffold_98, whole genome shotgun sequence - Vitis vinifera (Grape), partial (48%)	FGAS044838 Triticum aestivum FGAS: TaLt6 Triticum aestivum cDNA, mRNA sequence [CK170089]
A_99_P076100	CK160748	-2.52482	0.00938927	0.0430395	Kinesin motor domain-containing protein			FGAS042375 Triticum aestivum FGAS: TaLt5 Triticum aestivum cDNA, mRNA sequence [CK160748]
A_99_P114440	TC376399	-2.52197	0.00252565	0.035897	eRF1 domain-containing protein	aRF1/eRF1: peptide chain release factor 1, archaeal and eukaryotic forms,eRF1 domain 1,eRF1 domain 2,eRF1 domain 3	similar to UniRef100_Q75I90 Cluster: Eukaryotic peptide chain release factor subunit 1-3; n=2; Oryza sativa|Rep: Eukaryotic peptide chain release factor subunit 1-3 - Oryza sativa subsp. japonica (Rice), partial (95%)	CJ622386 Y.Ogihara unpublished cDNA library Wh_VSCB Triticum aestivum cDNA clone rwhvs13f13 3', mRNA sequence [CJ622386]
A_99_P281781	CA682074;TC372898;TC422558;TC440919	-2.52115	0.0238075	0.0482075	#N/A	Complex I intermediate-associated protein 30 (CIA30),NADH(P)-binding,Prokaryotic membrane lipoprotein lipid attachment site profile.
A_99_P395962	TC386342	-2.51989	0.0155326	0.0460351	Protein kinase domain-containing protein		homologue to UniRef100_Q7XB99 Cluster: Transmembrane protein kinase; n=1; Oryza sativa Japonica Group|Rep: Transmembrane protein kinase - Oryza sativa subsp. japonica (Rice), partial (40%)	Rep: Transmembrane protein kinase - Oryza sativa subsp. japonica (Rice), partial (15%) [TC343711]
A_99_P532657	CJ944338;TC396336;TC445480	-2.51896	0.0157424	0.0460351	#N/A		;	FGAS083181 Triticum aestivum FGAS: Library 6 CAP GATE 1 Triticum aestivum cDNA, mRNA sequence [DR737964]
A_99_P500287	TC381726;TC432678;TC435871	-2.51724	0.0211898	0.0474842	#N/A		homologue to UniRef100_Q8LGN5 Cluster: Glutathione-S-transferase 19E50; n=1; Triticum aestivum|Rep: Glutathione-S-transferase 19E50 - Triticum aestivum (Wheat), complete
A_99_P280176	TC429890;TC446252	-2.51592	0.0193549	0.0472121	#N/A		similar to UniRef100_Q29BQ1 Cluster: GA10127-PA; n=1; Drosophila pseudoobscura|Rep: GA10127-PA - Drosophila pseudoobscura (Fruit fly), partial (4%)	Rep: GA10127-PA - Drosophila pseudoobscura (Fruit fly), partial (4%) [TC337134]
A_99_P200811	TC429316	-2.51446	0.0107525	0.0438741	DEAD-box ATP-dependent RNA helicase 56		homologue to UniRef100_Q0JM17 Cluster: DEAD-box ATP-dependent RNA helicase 56; n=1; Oryza sativa Japonica Group|Rep: DEAD-box ATP-dependent RNA helicase 56 - Oryza sativa subsp. japonica (Rice), partial (30%)
A_99_P384812	TC385293;TC451637	-2.51279	0.0244854	0.0482075	#N/A		weakly similar to UniRef100_A0TC14 Cluster: Glutathione S-transferase-like; n=1; Burkholderia ambifaria MC40-6|Rep: Glutathione S-transferase-like - Burkholderia ambifaria MC40-6, partial (9%)
A_99_P481632	CJ616995;TC380712;TC422990	-2.51266	0.023705	0.0482075	#N/A		similar to UniRef100_Q5K6K5 Cluster: ATA15 protein; n=1; Arabidopsis thaliana|Rep: ATA15 protein - Arabidopsis thaliana (Mouse-ear cress), partial (15%)
A_99_P395442	TC414384	-2.50956	0.00545183	0.0388301	K Homology domain-containing protein
A_99_P149132	TC454477	-2.5081	0.00545404	0.0388301	#N/A			CJ791256 Y. Ogihara unpublished cDNA library, whatl Triticum aestivum cDNA clone whatl29f06 3', mRNA sequence [CJ791256]
A_99_P400697	TC402820	-2.50383	0.0253784	0.049258	#N/A		weakly similar to UniRef100_Q642H9 Cluster: 40S ribosomal protein S4, X isoform; n=2; Danio rerio|Rep: 40S ribosomal protein S4, X isoform - Danio rerio (Zebrafish) (Brachydanio rerio), partial (58%)	Rep: 40S ribosomal protein S4, X isoform - Danio rerio (Zebrafish) (Brachydanio rerio), partial (58%) [TC310838]
A_99_P116030	TC423712	-2.50238	0.0157414	0.0460351	#N/A		similar to UniRef100_P09796 Cluster: Type II restriction enzyme SinI; n=1; Salmonella enterica subsp. enterica serovar Infantis|Rep: Type II restriction enzyme SinI - Salmonella infantis, partial (6%)	CJ692224 Y.Ogihara unpublished cDNA library Wh_RDr Triticum aestivum cDNA clone whrd8h10 5', mRNA sequence [CJ692224]
A_99_P486962	TC425702	-2.49756	0.000178946	0	40S ribosomal protein S3a
A_99_P127250	CJ879781;TC394693	-2.49221	0.0049664	0.0388301	#N/A		similar to UniRef100_A7PR17 Cluster: Chromosome chr6 scaffold_25, whole genome shotgun sequence; n=1; Vitis vinifera|Rep: Chromosome chr6 scaffold_25, whole genome shotgun sequence - Vitis vinifera (Grape), partial (20%)	CJ699621 Y.Ogihara unpublished cDNA library Wh_SHDr Triticum aestivum cDNA clone whsd17m04 5', mRNA sequence [CJ699621]
A_99_P329911	TC435233	-2.49102	0.0123915	0.0445806	J domain-containing protein		similar to UniRef100_Q10QF7 Cluster: Expressed protein; n=1; Oryza sativa Japonica Group|Rep: Expressed protein - Oryza sativa subsp. japonica (Rice), partial (59%)	Rep: Expressed protein - Oryza sativa subsp. japonica (Rice), partial (59%) [TC342418]
A_99_P316726	TC402887	-2.48048	0.00565347	0.039734	Pectinesterase (EC 3.1.1.11)	PME_inhib: pectinesterase inhibitor domain,Pectinesterase,Pectinesterase signature 2.,Plant invertase/pectin methylesterase inhibitor	similar to UniRef100_O24596 Cluster: Pectin methylesterase-like protein; n=1; Zea mays|Rep: Pectin methylesterase-like protein - Zea mays (Maize), partial (27%)
A_99_P405682	TC423653	-2.47736	0.0264691	0.0499229	SUI1 domain-containing protein
A_99_P568522	TC459308	-2.47613	0.0230725	0.047818	NB-ARC domain-containing protein	Disease resistance protein signature,NB-ARC domain	similar to UniRef100_Q0J641 Cluster: Os08g0371900 protein; n=1; Oryza sativa Japonica Group|Rep: Os08g0371900 protein - Oryza sativa subsp. japonica (Rice), partial (23%)	Rep: Os08g0371900 protein - Oryza sativa subsp. japonica (Rice), partial (23%) [TC365896]
A_99_P129810	TC403097	-2.47305	0.00648634	0.039734	Uncharacterized protein		similar to UniRef100_A1THY9 Cluster: Glycosyl transferase, family 51; n=1; Mycobacterium vanbaalenii PYR-1|Rep: Glycosyl transferase, family 51 - Mycobacterium vanbaalenii (strain DSM 7251 / PYR-1), partial (3%)	CJ696414 Y.Ogihara unpublished cDNA library Wh_SHC Triticum aestivum cDNA clone whsc4k19 5', mRNA sequence [CJ696414]
A_99_P267831	TC377422;TC406545	-2.47145	0.0146527	0.0457549	#N/A		similar to UniRef100_A7QMG9 Cluster: Chromosome chr19 scaffold_126, whole genome shotgun sequence; n=1; Vitis vinifera|Rep: Chromosome chr19 scaffold_126, whole genome shotgun sequence - Vitis vinifera (Grape), partial (93%)	FGAS022714 Triticum aestivum FGAS: Library 5 GATE 7 Triticum aestivum cDNA, mRNA sequence [CK210887]
A_99_P095570	TC449702	-2.47108	0.0143802	0.0448129	Major facilitator superfamily (MFS) profile domain-containing protein		similar to UniRef100_Q8GW61 Cluster: Sugar transport protein 14; n=1; Arabidopsis thaliana|Rep: Sugar transport protein 14 - Arabidopsis thaliana (Mouse-ear cress), partial (39%)	FGAS075448 Triticum aestivum FGAS: Library 2 Gate 3 Triticum aestivum cDNA, mRNA sequence [CV781037]
A_99_P049704	CA624738	-2.4696	0.000392726	0	#N/A			wl1n.pk0122.h3 wl1n Triticum aestivum cDNA clone wl1n.pk0122.h3 5' end, mRNA sequence [CA624738]
A_99_P436712	TC393884	-2.46611	0.00833094	0.0416897	Acid phosphatase
A_99_P400027	TC456071	-2.45929	0.0122669	0.0445806	#N/A		similar to UniRef100_Q9FE49 Cluster: CCM1-B; n=1; Chlamydomonas reinhardtii|Rep: CCM1-B - Chlamydomonas reinhardtii, partial (4%)	Rep: CCM1-B - Chlamydomonas reinhardtii, partial (4%) [TC362802]
A_99_P330216	TC419944;TC426127	-2.44475	0.00679607	0.0400739	#N/A	Domain of unknown function (DUF3475),Protein of unknown function (DUF668)		FGAS073100 Triticum aestivum FGAS: Library 2 Gate 3 Triticum aestivum cDNA, mRNA sequence [CV778691]
A_99_P541172	TC448870	-2.44394	0.00596665	0.039734	Peroxidase (EC 1.11.1.7)
A_99_P190197	CK197469	-2.4386	0.0115277	0.0445806	Cyclin N-terminal domain-containing protein		similar to UniRef100_Q01J96 Cluster: Cyclin-B2-1; n=1; Oryza sativa Indica Group|Rep: Cyclin-B2-1 - Oryza sativa subsp. indica (Rice), partial (5%)	FGAS005942 Triticum aestivum FGAS: Library 3 Gate 6 Triticum aestivum cDNA, mRNA sequence [CK197469]
A_99_P359176	TC427852	-2.43834	0.0214765	0.0474842	G-patch domain-containing protein	G-patch domain,G-patch domain profile.,GC-rich sequence DNA-binding factor-like protein,Tuftelin interacting protein N terminal,glycine rich nucleic binding domain	similar to UniRef100_Q2QM64 Cluster: G-patch domain containing protein, expressed; n=1; Oryza sativa Japonica Group|Rep: G-patch domain containing protein, expressed - Oryza sativa subsp. japonica (Rice), partial (29%)	Rep: G-patch domain containing protein, expressed - Oryza sativa subsp. japonica (Rice), partial (29%) [TC335166]
A_99_P319356	TC396906	-2.43811	0.0057899	0.039734	Neprosin domain-containing protein
A_99_P239996	CA605003;CA641492	-2.43526	0.0187733	0.0472121	#N/A	Protein kinase domain,Protein kinase domain profile.,Protein kinases ATP-binding region signature.,Serine/Threonine protein kinases active-site signature.,Serine/Threonine protein kinases, catalytic domain	homologue to UniRef100_A0JCI4 Cluster: Shaggy-like kinase; n=1; Triticum aestivum|Rep: Shaggy-like kinase - Triticum aestivum (Wheat), partial (32%)	Triticum aestivum TaSK5 mRNA for Shaggy-like kinase, complete cds [AB281487]
A_99_P555837	TC454512	-2.43244	8.63398e-05	0	Protein kinase domain-containing protein	Protein kinase domain,Protein kinase domain profile.,Protein kinases ATP-binding region signature.,Serine/Threonine protein kinases active-site signature.,Serine/Threonine protein kinases, catalytic domain
A_99_P453232	TC405948	-2.42714	0.0111146	0.0438741	AP-1 complex subunit gamma
A_99_P253791	TC394723	-2.41849	0.021316	0.0474842	Methyltransferase domain-containing protein	Methyltransferase domain	similar to UniRef100_Q5DT22 Cluster: CMV 1a interacting protein 1; n=1; Nicotiana tabacum|Rep: CMV 1a interacting protein 1 - Nicotiana tabacum (Common tobacco), partial (43%)
A_99_P088010	TC437898	-2.41845	0.015603	0.0460351	TCP domain-containing protein	TCP domain profile.,TCP family transcription factor	similar to UniRef100_Q6H878 Cluster: TCP family transcription factor-like; n=1; Oryza sativa Japonica Group|Rep: TCP family transcription factor-like - Oryza sativa subsp. japonica (Rice), partial (34%)	GR45.122L04F010720 GR45 Triticum aestivum cDNA clone GR45122L04, mRNA sequence [CD934003]
A_99_P451687	TC404925	-2.41801	0.000311261	0	#N/A
A_99_P028384	TC371068	-2.41678	0.0261039	0.0499229	Sirohydrochlorin ferrochelatase			FGAS052835 Triticum aestivum FGAS: TaLt7 Triticum aestivum cDNA, mRNA sequence [CK168315]
A_99_P072180	CA621043	-2.41428	0.0171742	0.0463757	#N/A		similar to UniRef100_A0NHW0 Cluster: Glucose-6-phosphate isomerase; n=1; Oenococcus oeni ATCC BAA-1163|Rep: Glucose-6-phosphate, partial (2%)	Triticum aestivum clone wl1n.pk0053.g3:fis, full insert mRNA sequence [BT009143]
A_99_P455707	CA501406;DR741279;DR741554;DR741626;TC429811	-2.41384	0.0204072	0.0473747	#N/A	Eukaryotic RNA Recognition Motif (RRM) profile.,RNA recognition motif,RNA recognition motif. (a.k.a. RRM, RBD, or RNP domain),Zinc finger CCHC-type profile.,Zinc knuckle,zinc finger	UniRef100_Q9AXN2 Cluster: RNA-binding protein; n=1; Triticum aestivum|Rep: RNA-binding protein - Triticum aestivum (Wheat), partial (63%)	FGAS084394 Triticum aestivum FGAS: Library 6 CAP GATE 1 Triticum aestivum cDNA, mRNA sequence [DR739177]
A_99_P319031	CD895831;TC375607	-2.40658	0.00169317	0.0299785	#N/A		weakly similar to UniRef100_Q0JKQ8 Cluster: Os01g0656600 protein; n=2; Oryza sativa Japonica Group|Rep: Os01g0656600 protein - Oryza sativa subsp. japonica (Rice), partial (23%)
A_99_P159307		-2.40647	0.0218998	0.0477695	#N/A			FGAS000038 Triticum aestivum FGAS: Library 2 Gate 3 Triticum aestivum cDNA, mRNA sequence [DR739770]
A_99_P044977	CA607237	-2.40522	0.0254802	0.049258	RING-type domain-containing protein		similar to UniRef100_Q2IMJ3 Cluster: LigA; n=1; Anaeromyxobacter dehalogenans 2CP-C|Rep: LigA - Anaeromyxobacter dehalogenans (strain 2CP-C), partial (4%)	wr1.pk0067.d2 wr1 Triticum aestivum cDNA clone wr1.pk0067.d2 5' end, mRNA sequence [CA607237]
A_99_P000836	TC433825	-2.40113	0.0161754	0.0460351	Uncharacterized protein			WHE2101_F12_K23ZS Wheat salt-stressed crown cDNA library Triticum aestivum cDNA clone WHE2101_F12_K23, mRNA sequence [BF474922]
A_99_P425697	TC385284	-2.39644	2.89444e-05	0	Alkyl transferase (EC 2.5.1.-)		weakly similar to UniRef100_Q8H984 Cluster: Cis-prenyltransferase; n=1; Periploca sepium|Rep: Cis-prenyltransferase - Periploca sepium, partial (44%)	Rep: Cis-prenyltransferase - Periploca sepium, partial (44%) [TC293719]
A_99_P336776	TC375246	-2.39607	0.0146754	0.0457549	SPX domain-containing protein	Major Facilitator Superfamily,SPX domain,SPX domain profile.	similar to UniRef100_Q6EPQ3 Cluster: SPX (SYG1/Pho81/XPR1) domain-containing protein-like; n=1; Oryza sativa Japonica Group|Rep: SPX (SYG1/Pho81/XPR1) domain-containing protein-like - Oryza sativa subsp. japonica (Rice), partial (38%)
A_99_P260956	TC397558;TC401920	-2.39096	0.018633	0.0472121	#N/A		;	CAB41081.1 - Arabidopsis thaliana (Mouse-ear cress), partial (13%) [TC309970]
A_99_P136475	CK162929	-2.38842	0.0224444	0.0477695	#N/A		similar to UniRef100_Q0JRC1 Cluster: Os01g0109300 protein; n=1; Oryza sativa Japonica Group|Rep: Os01g0109300 protein - Oryza sativa subsp. japonica (Rice), partial (5%)	FGAS015536 Triticum aestivum FGAS: Library 4 Gate 8 Triticum aestivum cDNA, mRNA sequence [CK162929]
A_99_P334331	TC434102	-2.3853	0.0133865	0.0445806	#N/A
A_99_P102480	TC408581	-2.38439	0.0212033	0.0474842	Cryptochrome DASH		similar to UniRef100_Q38JU2 Cluster: Cryptochrome DASH, chloroplast/mitochondrial precursor; n=1; Solanum lycopersicum|Rep: Cryptochrome DASH, chloroplast/mitochondrial precursor - Solanum lycopersicum (Tomato) (Lycopersicon esculentum), partial (9%)	WHE1133_D08_G15ZS Wheat etiolated seedling root normalized cDNA library Triticum aestivum cDNA clone WHE1133_D08_G15, mRNA sequence [BE445228]
A_99_P202036	TC375156;TC438121	-2.38282	0.0121995	0.0445806	#N/A	Pre-mRNA splicing Prp18-interacting factor	homologue to UniRef100_A2YQU8 Cluster: Pre-mRNA-splicing factor SLU7; n=2; Oryza sativa|Rep: Pre-mRNA-splicing factor SLU7 - Oryza sativa subsp. indica (Rice), complete	Rep: Pre-mRNA-splicing factor SLU7 - Oryza sativa subsp. indica (Rice), partial (27%) [TC345227]
A_99_P239426	BE411953;CA682297;TC406312;TC431657;TC452264	-2.38213	0.0215614	0.0477695	#N/A	Phosphoribulokinase / Uridine kinase family,Phosphoribulokinase family signature,Phosphoribulokinase signature.	UniRef100_P26302 Cluster: Phosphoribulokinase, chloroplast precursor; n=1; Triticum aestivum|Rep: Phosphoribulokinase, chloroplast precursor - Triticum aestivum (Wheat), partial (35%)	Triticum aestivum RNA for phosphoribulokinase [X51608]
A_99_P067790	TC453954	-2.38056	0.00222204	0.0299785	Mce/MlaD domain-containing protein			WHE1105_F09_K17ZS Wheat etiolated seedling root normalized cDNA library Triticum aestivum cDNA clone WHE1105_F09_K17, mRNA sequence [BE442755]
A_99_P495412	TC429675	-2.37917	0.00588782	0.039734	Seed biotin-containing protein SBP65
A_99_P451037	TC404435	-2.37449	0.020311	0.0473747	#N/A		similar to UniRef100_Q1DJ95 Cluster: 60S ribosomal protein L22; n=1; Coccidioides immitis|Rep: 60S ribosomal protein L22 - Coccidioides immitis, partial (97%)	Rep: 60S ribosomal protein L22 - Coccidioides immitis, partial (97%) [TC312415]
A_99_P302766	TC420259	-2.36829	0.0156279	0.0460351	Photolyase/cryptochrome alpha/beta domain-containing protein		similar to UniRef100_Q7XXN9 Cluster: Cryptochrome; n=1; Oryza sativa Japonica Group|Rep: Cryptochrome - Oryza sativa subsp. japonica (Rice), partial (29%)
A_99_P120024	CA686588	-2.36723	0.0144087	0.0448129	Mannosyltransferase (EC 2.4.1.-)	Alg9-like mannosyltransferase family	similar to UniRef100_A7P1Z5 Cluster: Chromosome chr19 scaffold_4, whole genome shotgun sequence; n=1; Vitis vinifera|Rep: Chromosome chr19 scaffold_4, whole genome shotgun sequence - Vitis vinifera (Grape), partial (25%)	CJ936174 Y. Ogihara unpublished cDNA library, whchan Triticum aestivum cDNA clone whchan22i12 3', mRNA sequence [CJ936174]
A_99_P108810	CD939280;TC380254;TC409451	-2.36719	0.0215016	0.0477695	#N/A		;	OV.113A18F010312 OV Triticum aestivum cDNA clone OV113A18, mRNA sequence [CD939280]
A_99_P089285	CD907396	-2.36673	0.0236744	0.0482075	Uncharacterized protein			G468.106M15F010810 G468 Triticum aestivum cDNA clone G468106M15, mRNA sequence [CD907396]
A_99_P128115	TC442736	-2.36512	0.0072363	0.0400739	DDT domain-containing protein		similar to UniRef100_A4TTL8 Cluster: Membrane protein; n=1; Magnetospirillum gryphiswaldense|Rep: Membrane protein - Magnetospirillum gryphiswaldense, partial (13%)	WHE2858_G04_N08ZS Wheat unstressed root tip cDNA library Triticum aestivum cDNA clone WHE2858_G04_N08, mRNA sequence [BQ295147]
A_99_P000911	BF478881	-2.36361	0.0254661	0.049258	Deoxyuridine 5'-triphosphate nucleotidohydrolase (dUTPase) (EC 3.6.1.23) (dUTP pyrophosphatase)		similar to UniRef100_Q0DPR2 Cluster: Os03g0669100 protein; n=1; Oryza sativa Japonica Group|Rep: Os03g0669100 protein - Oryza sativa subsp. japonica (Rice), partial (24%)	WHE2014_G11_M22ZS Chinese Spring wheat drought stressed leaf cDNA library Triticum aestivum cDNA clone WHE2014_G11_M22, mRNA sequence [BF478881]
A_99_P573487	TC461011	-2.36302	0.0204573	0.0473747	#N/A		homologue to gb|U91338.1|BBU91338 Beauveria bassiana small ribosomal RNA gene, mitochondrial gene encoding mitochondrial RNA, partial sequence, partial (18%)	BBU91338 Beauveria bassiana small ribosomal RNA gene, mitochondrial gene encoding mitochondrial RNA, partial sequence, partial (18%) [TC367546]
A_99_P102835	TC415943	-2.36078	0.00676551	0.0400739	LMBR1 domain-containing protein		similar to UniRef100_Q6Z7V1 Cluster: LMBR1 integral membrane protein-like; n=1; Oryza sativa Japonica Group|Rep: LMBR1 integral membrane protein-like - Oryza sativa subsp. japonica (Rice), partial (33%)	CJ575633 Y.Ogihara unpublished cDNA library Wh_OKCS Triticum aestivum cDNA clone rwhok7p13 3', mRNA sequence [CJ575633]
A_99_P551297	TC452743	-2.35863	0.0249834	0.049258	#N/A
A_99_P059411	TC403607	-2.35324	0.0258438	0.0499229	Dirigent protein		similar to UniRef100_A7P884 Cluster: Chromosome chr3 scaffold_8, whole genome shotgun sequence; n=1; Vitis vinifera|Rep: Chromosome chr3 scaffold_8, whole genome shotgun sequence - Vitis vinifera (Grape), partial (5%)	G118.101L12F010601 G118 Triticum aestivum cDNA clone G118101L12, mRNA sequence [CD886231]
A_99_P162287	TC416332	-2.35258	0.00844549	0.0416897	Glycosyltransferases (EC 2.4.-.-)		similar to UniRef100_Q5QM25 Cluster: 3-beta-glucuronosyltransferase-like; n=1; Oryza sativa Japonica Group|Rep: 3-beta-glucuronosyltransferase-like - Oryza sativa subsp. japonica (Rice), partial (52%)	CJ712037 Y.Ogihara unpublished cDNA library Wh_VABA Triticum aestivum cDNA clone whva11h10 5', mRNA sequence [CJ712037]
A_99_P415232	TC376700	-2.35175	0.0145501	0.0457549	Ribosomal protein L19		homologue to UniRef100_Q7XY20 Cluster: Ribosomal protein L19; n=1; Triticum aestivum|Rep: Ribosomal protein L19 - Triticum aestivum (Wheat), complete	Rep: Ribosomal protein L19 - Triticum aestivum (Wheat), complete [TC285274]
A_99_P104600	TC435233	-2.35036	0.0137318	0.0448129	J domain-containing protein		similar to UniRef100_Q10QF7 Cluster: Expressed protein; n=1; Oryza sativa Japonica Group|Rep: Expressed protein - Oryza sativa subsp. japonica (Rice), partial (59%)	CJ608957 Y.Ogihara unpublished cDNA library Wh_VABA Triticum aestivum cDNA clone rwhva19c08 3', mRNA sequence [CJ608957]
A_99_P311636	TC380961	-2.34755	0.0255973	0.0499229	Uncharacterized protein
A_99_P550527	TC452469	-2.34667	0.026371	0.0499229	MFS domain-containing protein		weakly similar to UniRef100_Q84KI7 Cluster: Sorbitol transporter; n=1; Prunus cerasus|Rep: Sorbitol transporter - Prunus cerasus, partial (15%)	Rep: Sorbitol transporter - Prunus cerasus, partial (15%) [TC359298]
A_99_P453862	TC406312	-2.34659	0.0132551	0.0445806	Phosphoribulokinase (EC 2.7.1.19)		homologue to UniRef100_P26302 Cluster: Phosphoribulokinase, chloroplast precursor; n=1; Triticum aestivum|Rep: Phosphoribulokinase, chloroplast precursor - Triticum aestivum (Wheat), partial (55%)	Rep: Phosphoribulokinase, chloroplast precursor - Triticum aestivum (Wheat), partial (55%) [TC314295]
A_99_P258381	TC377869;TC387103;TC435387	-2.33532	0.0208483	0.0474842	#N/A	NAPRTase_put: nicotinate phosphoribosyltransferase,Nicotinate phosphoribosyltransferase (NAPRTase) family	similar to UniRef100_Q6XQM4 Cluster: Nicotinate phosphoribosyltransferase-like protein; n=2; Oryza sativa|Rep: Nicotinate phosphoribosyltransferase-like protein - Oryza sativa (Rice), partial (56%)	FGAS017776 Triticum aestivum FGAS: Library 5 GATE 7 Triticum aestivum cDNA, mRNA sequence [CK206196]
A_99_P443537	TC399036	-2.33339	0.0260488	0.0499229	#N/A	Glycosyl hydrolases family 18
A_99_P137045	CV064955	-2.33155	0.00395651	0.0378034	Uncharacterized protein		homologue to UniRef100_Q10LL8 Cluster: Expressed protein; n=2; Oryza sativa|Rep: Expressed protein - Oryza sativa subsp. japonica, partial (82%)
A_99_P102950	TC391871	-2.33029	0.000625132	0.0232333	Uncharacterized protein			SCU002.E07.R990714 ITEC SCU Wheat Endosperm Library Triticum aestivum cDNA clone SCU002.E07, mRNA sequence [BE413740]
A_99_P477902	TC420969	-2.32581	0.0182218	0.0469448	Uncharacterized protein		similar to UniRef100_A7P332 Cluster: Chromosome chr1 scaffold_5, whole genome shotgun sequence; n=1; Vitis vinifera|Rep: Chromosome chr1 scaffold_5, whole genome shotgun sequence - Vitis vinifera (Grape), partial (61%)	Rep: Chromosome chr1 scaffold_5, whole genome shotgun sequence - Vitis vinifera (Grape), partial (61%) [TC328477]
A_99_P228096	TC381811	-2.32467	0.00161724	0.0299785	inositol-3-phosphate synthase (EC 5.5.1.4) (Myo-inositol 1-phosphate synthase)		homologue to UniRef100_Q7XJC0 Cluster: Myo-inositol-1-phosphate synthase INO1; n=1; Xerophyta viscosa|Rep: Myo-inositol-1-phosphate synthase INO1 - Xerophyta viscosa, partial (82%)
A_99_P475412	TC419642	-2.32439	0.00855202	0.0430395	Acyl carrier protein		homologue to UniRef100_Q41765 Cluster: Acyl carrier protein; n=1; Zea mays|Rep: Acyl carrier protein - Zea mays (Maize), partial (82%)	Rep: Acyl carrier protein - Zea mays (Maize), partial (82%) [TC327173]
A_99_P198346	TC435871	-2.32266	0.0143453	0.0448129	glutathione transferase (EC 2.5.1.18)		homologue to UniRef100_Q8LGN5 Cluster: Glutathione-S-transferase 19E50; n=1; Triticum aestivum|Rep: Glutathione-S-transferase 19E50 - Triticum aestivum (Wheat), partial (65%)	Rep: Glutathione-S-transferase 19E50 - Triticum aestivum (Wheat), partial (65%) [TC343050]
A_99_P390287	TC437831	-2.32025	0.0124179	0.0445806	#N/A
A_99_P363506	TC421344	-2.31839	0.0155422	0.0460351	Uncharacterized protein		weakly similar to UniRef100_Q10MJ1 Cluster: Prolyl oligopeptidase family protein, expressed; n=1; Oryza sativa Japonica Group|Rep: Prolyl oligopeptidase family protein, expressed - Oryza sativa subsp. japonica (Rice), partial (37%)	Rep: Prolyl oligopeptidase family protein, expressed - Oryza sativa subsp. japonica (Rice), partial (37%) [TC328834]
A_99_P282086	TC386907	-2.31544	0.00606392	0.039734	Kinesin motor domain-containing protein	Kinesin motor domain	similar to UniRef100_A7R6R4 Cluster: Chromosome undetermined scaffold_1394, whole genome shotgun sequence; n=1; Vitis vinifera|Rep: Chromosome undetermined scaffold_1394, whole genome shotgun sequence - Vitis vinifera (Grape), partial (44%)	Rep: Chromosome undetermined scaffold_1394, whole genome shotgun sequence - Vitis vinifera (Grape), partial (44%) [TC295323]
A_99_P415247	TC376724	-2.31043	0.0216854	0.0477695	DUF4220 domain-containing protein
A_99_P022589	TC423484	-2.3098	0.00162861	0.0299785	Pollen-specific protein SF21	Ndr family		CJ609092 Y.Ogihara unpublished cDNA library Wh_VABA Triticum aestivum cDNA clone rwhva19k21 3', mRNA sequence [CJ609092]
A_99_P111535	DR732284	-2.30932	0.0163535	0.0460351	CHCH domain-containing protein		similar to UniRef100_A9Y0K9 Cluster: ERN3; n=1; Medicago truncatula|Rep: ERN3 - Medicago truncatula (Barrel medic), partial (6%)	FGAS078204 Triticum aestivum FGAS: TaLt5 Triticum aestivum cDNA, mRNA sequence [DR732284]
A_99_P287171	TC384642	-2.30677	0.00717387	0.0400739	Calmodulin		similar to UniRef100_P04464 Cluster: Calmodulin; n=1; Triticum aestivum|Rep: Calmodulin - Triticum aestivum (Wheat), partial (91%)	FGAS030441 Triticum aestivum FGAS: Library 2 Gate 3 Triticum aestivum cDNA, mRNA sequence [DR741385]
A_99_P429177	TC387808	-2.30542	0.00197017	0.0299785	Proline-rich protein	Pollen proteins Ole e I like	similar to UniRef100_A6N177 Cluster: Proline-rich protein; n=1; Oryza sativa Indica Group|Rep: Proline-rich protein - Oryza sativa subsp. indica (Rice), partial (33%)	Rep: Proline-rich protein - Oryza sativa subsp. indica (Rice), partial (33%) [TC296190]
A_99_P401642	TC401841	-2.30128	0.0109826	0.0438741	Uncharacterized protein		homologue to UniRef100_Q40025 Cluster: Beta-glucosidase; n=1; Hordeum vulgare|Rep: Beta-glucosidase - Hordeum vulgare (Barley), partial (8%)	Rep: Beta-glucosidase - Hordeum vulgare (Barley), partial (8%) [TC309862]
A_99_P106350	TC396996	-2.2982	0.021191	0.0474842	Carbohydrate kinase PfkB domain-containing protein	pfkB family carbohydrate kinase,pfkB family of carbohydrate kinases signature 1.,pfkB family of carbohydrate kinases signature 2.	similar to UniRef100_Q6VWJ5 Cluster: Fructokinase 3; n=1; Solanum lycopersicum|Rep: Fructokinase 3 - Solanum lycopersicum (Tomato) (Lycopersicon esculentum), partial (79%)	CJ894901 Y. Ogihara unpublished cDNA library, whthls Triticum aestivum cDNA clone whthls4k22 3', mRNA sequence [CJ894901]
A_99_P009821	TC387805;TC411256	-2.29323	0.002368	0.0299785	#N/A	AP endonucleases family 1 profile.,AP endonucleases family 1 signature 2.,AP endonucleases family 1 signature 3.,Endonuclease/Exonuclease/phosphatase family,exoDNase_III: exodeoxyribonuclease III,xth: exodeoxyribonuclease III (xth)	;	CJ576969 Y.Ogihara unpublished cDNA library Wh_PCDAM Triticum aestivum cDNA clone rwhpc13d15 3', mRNA sequence [CJ576969]
A_99_P359171	TC420718	-2.29184	0.0199015	0.0473747	Trichome birefringence-like N-terminal domain-containing protein	GDSL/SGNH-like Acyl-Esterase family found in Pmr5 and Cas1p,PMR5 N terminal Domain	weakly similar to UniRef100_Q9FFZ4 Cluster: Gb|AAF00670.1; n=2; Arabidopsis thaliana|Rep: Gb|AAF00670.1 - Arabidopsis thaliana (Mouse-ear cress), partial (19%)	AAF00670.1 - Arabidopsis thaliana (Mouse-ear cress), partial (19%) [TC328226]
A_99_P116245	TC442226	-2.29092	0.0215284	0.0477695	#N/A			CJ642051 Y.Ogihara unpublished cDNA library Wh_EMC Triticum aestivum cDNA clone whec7j03 5', mRNA sequence [CJ642051]
A_99_P026694	TC452918	-2.28437	0.00237011	0.0299785	S-acyltransferase (EC 2.3.1.225) (Palmitoyltransferase)			FGAS075062 Triticum aestivum FGAS: Library 2 Gate 3 Triticum aestivum cDNA, mRNA sequence [CV780651]
A_99_P548757	TC451812	-2.28257	0.0209595	0.0474842	serine C-palmitoyltransferase (EC 2.3.1.50)	Aminotransferase class I and II,Aminotransferases class-II pyridoxal-phosphate attachment site.	similar to UniRef100_A7PHP1 Cluster: Chromosome chr17 scaffold_16, whole genome shotgun sequence; n=1; Vitis vinifera|Rep: Chromosome chr17 scaffold_16, whole genome shotgun sequence - Vitis vinifera (Grape), partial (36%)	Triticum aestivum clone wlmk1.pk0016.f7:fis, full insert mRNA sequence [BT009422]
A_99_P462877	CK213362;CV760935;TC376984;TC391435;TC428627	-2.28238	0.0177934	0.0469448	#N/A		homologue to UniRef100_Q306I3 Cluster: Reticulon; n=1; Hordeum vulgare|Rep: Reticulon - Hordeum vulgare (Barley), partial (69%)	FGAS001014 Triticum aestivum FGAS: Library 2 Gate 3 Triticum aestivum cDNA, mRNA sequence [DR741083]
A_99_P261896	TC402289	-2.28214	0.00372019	0.0378034	Chymotrypsin inhibitor-2		homologue to UniRef100_A8V3P5 Cluster: Chymotrypsin inhibitor-2; n=1; Hordeum vulgare subsp. vulgare|Rep: Chymotrypsin inhibitor-2 - Hordeum vulgare var. distichum (Two-rowed barley), partial (77%)	G468.106L07F010813 G468 Triticum aestivum cDNA clone G468106L07, mRNA sequence [CD907360]
A_99_P366116	TC397106	-2.27574	0.00393127	0.0378034	Uncharacterized protein		similar to UniRef100_A7QNB4 Cluster: Chromosome chr2 scaffold_132, whole genome shotgun sequence; n=1; Vitis vinifera|Rep: Chromosome chr2 scaffold_132, whole genome shotgun sequence - Vitis vinifera (Grape), partial (62%)	CJ658028 Y.Ogihara unpublished cDNA library Wh_HGCPCDAM Triticum aestivum cDNA clone whhg13i22 5', mRNA sequence [CJ658028]
A_99_P564817	TC457938	-2.27566	0.000101702	0	Genome assembly, chromosome: II		similar to UniRef100_A7PDN2 Cluster: Chromosome chr11 scaffold_13, whole genome shotgun sequence; n=1; Vitis vinifera|Rep: Chromosome chr11 scaffold_13, whole genome shotgun sequence - Vitis vinifera (Grape), partial (19%)	Rep: Chromosome chr11 scaffold_13, whole genome shotgun sequence - Vitis vinifera (Grape), partial (19%) [TC364528]
A_99_P262741	TC397806	-2.27536	0.0165947	0.0463757	Calcium-dependent protein kinase		similar to UniRef100_Q7XZK4 Cluster: Calcium-dependent calmodulin-independent protein kinase isoform 2; n=1; Cicer arietinum|Rep: Calcium-dependent calmodulin-independent protein kinase isoform 2 - Cicer arietinum (Chickpea) (Garbanzo), partial (41%)	Rep: Calcium-dependent calmodulin-independent protein kinase isoform 2 - Cicer arietinum (Chickpea) (Garbanzo), partial (41%) [TC305954]
A_99_P202706	TC376436	-2.27496	0.0244226	0.0482075	glutathione transferase (EC 2.5.1.18)		homologue to UniRef100_Q8LGN5 Cluster: Glutathione-S-transferase 19E50; n=1; Triticum aestivum|Rep: Glutathione-S-transferase 19E50 - Triticum aestivum (Wheat), complete
A_99_P056816	TC402161	-2.26379	0.0189603	0.0472121	RRM domain-containing protein			BJ251104 Y. Ogihara unpublished cDNA library, Wh_f Triticum aestivum cDNA clone whf18j16 3', mRNA sequence [BJ251104]
A_99_P570517	TC459950	-2.26354	0.0043872	0.0378034	Peptidase_S8 domain-containing protein	Peptidase inhibitor I9,Serine proteases, subtilase family, aspartic acid active site.,Serine proteases, subtilase family, serine active site.,Subtilase family,Subtilisin serine protease family (S8) signature	similar to UniRef100_A7QC07 Cluster: Chromosome chr10 scaffold_76, whole genome shotgun sequence; n=1; Vitis vinifera|Rep: Chromosome chr10 scaffold_76, whole genome shotgun sequence - Vitis vinifera (Grape), partial (18%)	Rep: Chromosome chr10 scaffold_76, whole genome shotgun sequence - Vitis vinifera (Grape), partial (18%) [TC366544]
A_99_P383062	TC394703	-2.26139	0.0240407	0.0482075	Genome assembly, chromosome: II		homologue to UniRef100_Q43204 Cluster: ACC synthase; n=1; Triticum aestivum|Rep: ACC synthase - Triticum aestivum (Wheat), partial (22%)	Rep: ACC synthase - Triticum aestivum (Wheat), partial (22%) [TC302946]
A_99_P437782	TC394655	-2.25509	0.00175364	0.0299785	Cation efflux protein cytoplasmic domain-containing protein	CDF: cation diffusion facilitator family transporter,Cation efflux family	similar to UniRef100_A4ZUV2 Cluster: Mn-specific cation diffusion facilitator transporter; n=1; Populus trichocarpa|Rep: Mn-specific cation diffusion facilitator transporter - Populus trichocarpa (Western balsam poplar) (Populus balsamiferasubsp. trichocarpa), partial (31%)	Rep: Mn-specific cation diffusion facilitator transporter - Populus trichocarpa (Western balsam poplar) (Populus balsamiferasubsp. trichocarpa), partial (31%) [TC302899]
A_99_P263961	TC412335	-2.25267	0.00576123	0.039734	Protein transport protein SEC23	Gelsolin repeat,Sec23/Sec24 beta-sandwich domain,Sec23/Sec24 helical domain,Sec23/Sec24 trunk domain,Sec23/Sec24 zinc finger
A_99_P040958	CA746609	-2.25207	0.00196709	0.0299785	#N/A			wri2s.pk004.k22 wri2s Triticum aestivum cDNA clone wri2s.pk004.k22 5' end, mRNA sequence [CA746609]
A_99_P204936	TC376436	-2.2518	0.0184987	0.0469448	glutathione transferase (EC 2.5.1.18)		homologue to UniRef100_Q8LGN5 Cluster: Glutathione-S-transferase 19E50; n=1; Triticum aestivum|Rep: Glutathione-S-transferase 19E50 - Triticum aestivum (Wheat), complete
A_99_P533572	TC445965	-2.24504	0.0130979	0.0445806	J domain-containing protein	3Fe-4S ferredoxin signature,4Fe-4S ferredoxin-type iron-sulfur binding domain profile.,4Fe-4S single cluster domain,DnaJ domain,DnaJ molecular chaperone homology domain,dnaJ domain profile.	similar to UniRef100_A7PJK9 Cluster: Chromosome chr12 scaffold_18, whole genome shotgun sequence; n=1; Vitis vinifera|Rep: Chromosome chr12 scaffold_18, whole genome shotgun sequence - Vitis vinifera (Grape), partial (6%)	Rep: Chromosome chr12 scaffold_18, whole genome shotgun sequence - Vitis vinifera (Grape), partial (6%) [TC352953]
A_99_P240736	CK194996;TC427523;TC428277;TC442980;TC455216	-2.24366	0.0069507	0.0400739	#N/A	Dehydrin,Dehydrins signature 1.,Dehydrins signature 2.	homologue to UniRef100_Q5CAQ1 Cluster: Dehydrin; n=1; Triticum turgidum subsp. durum|Rep: Dehydrin - Triticum turgidum subsp. durum (durum wheat), partial (18%)	Triticum aestivum cold acclimation protein WCOR410b (Wcor410b) mRNA, complete cds [U73210]
A_99_P370052	CA642110;TC402136	-2.24299	0.00408857	0.0378034	#N/A
A_99_P019524	TC439928	-2.23583	0.018214	0.0469448	#N/A			WHE0286_F04_L08ZS Wheat drought-stressed seedling cDNA library Triticum aestivum cDNA clone WHE0286_F04_L08, mRNA sequence [BE471303]
A_99_P362951	TC409668	-2.23243	0.00233291	0.0299785	Uncharacterized protein		similar to UniRef100_Q75EI0 Cluster: AAR099Wp; n=1; Eremothecium gossypii|Rep: AAR099Wp - Ashbya gossypii (Yeast) (Eremothecium gossypii), partial (4%)
A_99_P165322	TC381261	-2.22836	0.000504249	0.0232333	Amino acid transporter transmembrane domain-containing protein	Transmembrane amino acid transporter protein	similar to UniRef100_A7PAH1 Cluster: Chromosome chr14 scaffold_9, whole genome shotgun sequence; n=1; Vitis vinifera|Rep: Chromosome chr14 scaffold_9, whole genome shotgun sequence - Vitis vinifera (Grape), partial (90%)	FGAS014257 Triticum aestivum FGAS: Library 4 Gate 8 Triticum aestivum cDNA, mRNA sequence [CK161685]
A_99_P131020	TC421134	-2.2279	0.00894839	0.0430395	#N/A		similar to UniRef100_Q9VWJ8 Cluster: CG7992-PA; n=1; Drosophila melanogaster|Rep: CG7992-PA - Drosophila melanogaster (Fruit fly), partial (4%)	CJ558683 Y.Ogihara unpublished cDNA library Wh_KMP Triticum aestivum cDNA clone rwhkp5i07 3', mRNA sequence [CJ558683]
A_99_P156612		-2.22624	0.00103498	0.0232333	#N/A			FGAS051394 Triticum aestivum FGAS: TaLt7 Triticum aestivum cDNA, mRNA sequence [CK167110]
A_99_P275351	TC376848	-2.22551	0.0132712	0.0445806	Cryptochrome 2	DNA photolyase signature,DNA photolyases class 1 signature 1.,FAD binding domain of DNA photolyase,crypt_chrom_pln: cryptochrome, plant family	UniRef100_A9Q6J1 Cluster: Cryptochrome 2; n=2; Triticum aestivum|Rep: Cryptochrome 2 - Triticum aestivum (Wheat), complete	Triticum aestivum chromosome 6 cryptochrome 2 (Cry2) mRNA, complete cds [EF601541]
A_99_P439742	TC396145	-2.22548	0.015949	0.0460351	Calcineurin B-like protein		homologue to UniRef100_Q3HRP5 Cluster: Calcineurin B-like protein 2; n=1; Oryza sativa Japonica Group|Rep: Calcineurin B-like protein 2 - Oryza sativa subsp. japonica (Rice), partial (88%)
A_99_P429252	TC387858	-2.22457	0.0140107	0.0448129	Histidine-containing phosphotransfer protein		similar to UniRef100_Q5FUF7 Cluster: ATP-dependent RNA helicase; n=1; Gluconobacter oxydans|Rep: ATP-dependent RNA helicase - Gluconobacter oxydans (Gluconobacter suboxydans), partial (4%)	Rep: ATP-dependent RNA helicase - Gluconobacter oxydans (Gluconobacter suboxydans), partial (4%) [TC296238]
A_99_P513487	TC437644	-2.222	0.00229739	0.0299785	MPN domain-containing protein
A_99_P094975	CJ719058;TC385098;TC401708	-2.2195	0.00378399	0.0378034	#N/A	Trp-Asp (WD) repeats circular profile.,Trp-Asp (WD) repeats profile.,Trp-Asp (WD) repeats signature.,WD domain, G-beta repeat,WD40 repeats	similar to UniRef100_Q6H976 Cluster: STYLOSA protein; n=1; Antirrhinum majus|Rep: STYLOSA protein - Antirrhinum majus (Garden snapdragon), partial (23%)	FGAS011713 Triticum aestivum FGAS: Library 3 Gate 6 Triticum aestivum cDNA, mRNA sequence [CK203186]
A_99_P525847	TC442912	-2.21827	0.00714878	0.0400739	WAT1-related protein
A_99_P260451	TC444703	-2.21728	0.00672952	0.0400739	Protein-serine/threonine kinase (EC 2.7.11.-)		similar to UniRef100_O82424 Cluster: Pyruvate dehydrogenase kinase isoform 2; n=1; Zea mays|Rep: Pyruvate dehydrogenase kinase isoform 2 - Zea mays (Maize), partial (74%)	Rep: Pyruvate dehydrogenase kinase isoform 2 - Zea mays (Maize), partial (74%) [TC351685]
A_99_P393487	TC433102	-2.21192	0.0199168	0.0473747	#N/A
A_99_P324891	TC378800	-2.19937	0.0040651	0.0378034	DUF1618 domain-containing protein
A_99_P160792	TC435643	-2.19691	0.0222413	0.0477695	60S ribosomal protein L13		similar to UniRef100_Q8S3J1 Cluster: 60S ribosomal protein L13; n=1; Triticum aestivum|Rep: 60S ribosomal protein L13 - Triticum aestivum (Wheat), complete	FGAS032359 Triticum aestivum FGAS: TaLt2 Triticum aestivum cDNA, mRNA sequence [CK153709]
A_99_P367722	TC438182	-2.1936	0.0178687	0.0469448	#N/A			CJ936440 Y. Ogihara unpublished cDNA library, whchan Triticum aestivum cDNA clone whchan23g19 3', mRNA sequence [CJ936440]
A_99_P141813	TC409573	-2.19323	0.0103372	0.0432248	NB-ARC domain-containing protein		similar to UniRef100_Q0IY44 Cluster: Os10g0370400 protein; n=2; Oryza sativa Japonica Group|Rep: Os10g0370400 protein - Oryza sativa subsp. japonica (Rice), partial (9%)	Rep: Os10g0370400 protein - Oryza sativa subsp. japonica (Rice), partial (9%) [TC317453]
A_99_P116610	TC404328	-2.19268	0.00581164	0.039734	#N/A			CJ698858 Y.Ogihara unpublished cDNA library Wh_SHDr Triticum aestivum cDNA clone whsd14j24 5', mRNA sequence [CJ698858]
A_99_P246526	TC417406	-2.1922	0.00308249	0.035897	Uncharacterized protein		similar to UniRef100_Q6K624 Cluster: BRI1-KD interacting protein 135; n=2; Oryza sativa Japonica Group|Rep: BRI1-KD interacting protein 135 - Oryza sativa subsp. japonica (Rice), partial (21%)	Rep: BRI1-KD interacting protein 135 - Oryza sativa subsp. japonica (Rice), partial (21%) [TC325019]
A_99_P034699	CD491515	-2.19022	0.0157099	0.0460351	Dynein light chain		homologue to UniRef100_Q6ERT5 Cluster: Dynein light chain type 1-like; n=1; Oryza sativa Japonica Group|Rep: Dynein light chain type 1-like - Oryza sativa subsp. japonica (Rice), partial (54%)	WHE3089_D04_H07ZT CS wheat cold-stressed seedling subtracted cDNA library Triticum aestivum cDNA clone WHE3089_D04_H07, mRNA sequence [CD491515]
A_99_P347001	TC443040	-2.18133	0.00162845	0.0299785	Protein phosphatase (EC 3.1.3.16)
A_99_P060051	TC391146	-2.18071	0.00734192	0.0400739	RING-type E3 ubiquitin transferase BRCA1	BRCA1 C Terminus (BRCT) domain,BRCT domain profile.,PHD-like zinc-binding domain,breast cancer carboxy-terminal domain	similar to UniRef100_Q0DGU0 Cluster: Os05g0512000 protein; n=1; Oryza sativa Japonica Group|Rep: Os05g0512000 protein - Oryza sativa subsp. japonica (Rice), partial (19%)	CJ819380 Y. Ogihara unpublished cDNA library, whsct Triticum aestivum cDNA clone whsct37d23 3', mRNA sequence [CJ819380]
A_99_P175879	TC371357	-2.17249	0.022972	0.047818	glutathione transferase (EC 2.5.1.18)		UniRef100_Q8LGN5 Cluster: Glutathione-S-transferase 19E50; n=1; Triticum aestivum|Rep: Glutathione-S-transferase 19E50 - Triticum aestivum (Wheat), complete	Triticum aestivum glutathione-S-transferase 19E50 mRNA, complete cds [AY064481]
A_99_P432487	TC390438	-2.16937	0.00358052	0.0378034	#N/A		similar to UniRef100_Q99150 Cluster: Signal recognition particle 54 kDa protein homolog; n=1; Yarrowia lipolytica|Rep: Signal recognition particle 54 kDa protein homolog - Yarrowia lipolytica (Candida lipolytica), partial (4%)	Rep: Signal recognition particle 54 kDa protein homolog - Yarrowia lipolytica (Candida lipolytica), partial (4%) [TC298772]
A_99_P456467	TC408094	-2.16513	0.0148928	0.0457549	CSC1-like protein RXW8	Domain of unknown function (DUF1990),Domain of unknown function DUF221,Late exocytosis, associated with Golgi transport
A_99_P252391	TC385192	-2.16373	0.0227005	0.047818	HTH myb-type domain-containing protein	myb_SHAQKYF: myb-like DNA-binding domain, SHAQKYF class	similar to UniRef100_A7Y230 Cluster: Transcription factor 1R-MYB1; n=1; Chimonanthus praecox|Rep: Transcription factor 1R-MYB1 - Chimonanthus praecox, partial (55%)
A_99_P508392	TC435347	-2.16286	0.0234489	0.047818	S-acyltransferase (EC 2.3.1.225) (Palmitoyltransferase)
A_99_P041821	TC425076	-2.16162	0.0189934	0.0472121	#N/A		similar to UniRef100_Q1ANZ5 Cluster: DIP1; n=1; Zea mays|Rep: DIP1 - Zea mays (Maize), partial (41%)	WHE3091_G07_M13ZT CS wheat cold-stressed seedling subtracted cDNA library Triticum aestivum cDNA clone WHE3091_G07_M13, mRNA sequence [CD491581]
A_99_P239421	TC372448	-2.15982	0.0234564	0.047818	Phosphoribulokinase, chloroplastic (PRK) (PRKase) (EC 2.7.1.19) (Phosphopentokinase)		homologue to UniRef100_P26302 Cluster: Phosphoribulokinase, chloroplast precursor; n=1; Triticum aestivum|Rep: Phosphoribulokinase, chloroplast precursor - Triticum aestivum (Wheat), partial (57%)	Triticum aestivum RNA for phosphoribulokinase [X51608]
A_99_P483197	CV774049;CV781921;TC387264;TC390226;TC412338	-2.15831	0.00653329	0.0400739	#N/A	14-3-3 homologues,14-3-3 protein,14-3-3 protein zeta signature,14-3-3 proteins signature 2.	homologue to UniRef100_Q9FXQ8 Cluster: TaWIN2; n=1; Triticum aestivum|Rep: TaWIN2 - Triticum aestivum (Wheat), partial (53%)	Triticum aestivum TaWIN2 mRNA, complete cds [AB042194]
A_99_P069690	CD491365	-2.15645	0.000138818	0	#N/A		homologue to UniRef100_Q7EYK9 Cluster: Glucose-6-phosphate 1-dehydrogenase; n=1; Oryza sativa Japonica Group|Rep: Glucose-6-phosphate 1-dehydrogenase - Oryza sativa subsp. japonica (Rice), partial (15%)	WHE3085_E06_J11ZT CS wheat cold-stressed seedling subtracted cDNA library Triticum aestivum cDNA clone WHE3085_E06_J11, mRNA sequence [CD491365]
A_99_P508682	TC435484	-2.14965	0.00741354	0.0400739	Uncharacterized protein	Protein of unknown function (DUF760)	similar to UniRef100_Q75I52 Cluster: Expressed protein; n=2; Oryza sativa Japonica Group|Rep: Expressed protein - Oryza sativa subsp. japonica (Rice), partial (26%)	Rep: Expressed protein - Oryza sativa subsp. japonica (Rice), partial (26%) [TC342661]
A_99_P208606		-2.14753	0.0102561	0.0432248	#N/A
A_99_P470432	TC416818	-2.14368	0.0119276	0.0445806	DUF4704 domain-containing protein		similar to UniRef100_A7PUH9 Cluster: Chromosome chr7 scaffold_31, whole genome shotgun sequence; n=1; Vitis vinifera|Rep: Chromosome chr7 scaffold_31, whole genome shotgun sequence - Vitis vinifera (Grape), partial (82%)
A_99_P376837	TC452371	-2.13965	0.00936376	0.0430395	Uncharacterized protein
A_99_P016789	TC370031;TC374278;TC383403;TC385055;TC460451	-2.13871	0.00922044	0.0430395	#N/A	C2 domain,C2 domain profile.,Protein kinase C conserved region 2 (CalB)	similar to UniRef100_A7PY44 Cluster: Chromosome chr15 scaffold_37, whole genome shotgun sequence; n=1; Vitis vinifera|Rep: Chromosome chr15 scaffold_37, whole genome shotgun sequence - Vitis vinifera (Grape), partial (78%)	FGAS022903 Triticum aestivum FGAS: Library 5 GATE 7 Triticum aestivum cDNA, mRNA sequence [CK211075]
A_99_P376022	TC428861	-2.13645	0.0103746	0.0432248	Uncharacterized protein		similar to UniRef100_Q2QNU3 Cluster: NB-ARC domain containing protein; n=2; Oryza sativa Japonica Group|Rep: NB-ARC domain containing protein - Oryza sativa subsp. japonica (Rice), partial (11%)	Rep: NB-ARC domain containing protein - Oryza sativa subsp. japonica (Rice), partial (11%) [TC336143]
A_99_P324301	CK163758;TC390202	-2.13458	0.000965048	0.0232333	#N/A	Cytochrome P450,P450 superfamily signature	similar to UniRef100_Q2MJ03 Cluster: Cytochrome P450 monooxygenase CYP94C9; n=1; Medicago truncatula|Rep: Cytochrome P450 monooxygenase CYP94C9 - Medicago truncatula (Barrel medic), partial (30%)
A_99_P334891	TC425222	-2.12893	0.000636318	0.0232333	Protein kinase domain-containing protein	Protein kinase domain profile.,Protein tyrosine kinase,Tyrosine protein kinases specific active-site signature.	similar to UniRef100_Q0JLG4 Cluster: Os01g0602800 protein; n=1; Oryza sativa Japonica Group|Rep: Os01g0602800 protein - Oryza sativa subsp. japonica (Rice), partial (13%)	Rep: Os01g0602800 protein - Oryza sativa subsp. japonica (Rice), partial (13%) [TC332611]
A_99_P255841	TC370264	-2.12891	0.00868939	0.0430395	Aldehyde dehydrogenase domain-containing protein	Aldehyde dehydrogenase family,Aldehyde dehydrogenases cysteine active site.,Aldehyde dehydrogenases glutamic acid active site.	homologue to UniRef100_Q8LK61 Cluster: NADP-dependent glyceraldehyde-3-phosphate dehydrogenase; n=1; Triticum aestivum|Rep: NADP-dependent glyceraldehyde-3-phosphate dehydrogenase - Triticum aestivum (Wheat), partial (49%)	Triticum aestivum from leaf nonphosphorylating glyceraldehyde-3-phosphate dehydrogenase mRNA, complete cds [AF521191]
A_99_P540292	TC448564	-2.12889	0.00182904	0.0299785	Calcium-transporting ATPase (EC 7.2.2.10)		homologue to UniRef100_Q94IM9 Cluster: P-type ATPase; n=1; Hordeum vulgare|Rep: P-type ATPase - Hordeum vulgare (Barley), partial (12%)	Rep: P-type ATPase - Hordeum vulgare (Barley), partial (12%) [TC355526]
A_99_P250931	TC394116	-2.11689	0.0211646	0.0474842	Dynamin-type G domain-containing protein	Dynamin GTPase effector domain,Dynamin central region,Dynamin family,Dynamin signature,Dynamin, GTPase,GED domain profile.	homologue to UniRef100_Q0DP54 Cluster: Os03g0713100 protein; n=1; Oryza sativa Japonica Group|Rep: Os03g0713100 protein - Oryza sativa subsp. japonica (Rice), partial (29%)	Triticum aestivum clone wlmk1.pk0006.c8:fis, full insert mRNA sequence [BT009416]
A_99_P130555	TC396442	-2.11542	0.00756113	0.0416897	#N/A		homologue to UniRef100_Q4RN51 Cluster: Chromosome undetermined SCAF15016, whole genome shotgun sequence; n=1; Tetraodon nigroviridis|Rep: Chromosome undetermined SCAF15016, whole genome shotgun sequence - Tetraodon nigroviridis (Green puffer), partial (22%)	CJ511608 Y.Ogihara unpublished cDNA library Wh_FL Triticum aestivum cDNA clone rwhfl33a24 3', mRNA sequence [CJ511608]
A_99_P418062	CJ828981;TC379038;TC418606;TC450175;TC460968	-2.11217	0.00857948	0.0430395	#N/A	Reticulon,Reticulon domain profile.	homologue to UniRef100_Q306I3 Cluster: Reticulon; n=1; Hordeum vulgare|Rep: Reticulon - Hordeum vulgare (Barley), partial (64%)	FGAS001014 Triticum aestivum FGAS: Library 2 Gate 3 Triticum aestivum cDNA, mRNA sequence [DR741083]
A_99_P500997	TC432128	-2.11009	0.0244297	0.0482075	#N/A		UniRef100_O56327 Cluster: Small tumor anitgen t-ag; n=1; Simian virus 40|Rep: Small tumor anitgen t-ag - Simian virus 40 (SV40), partial (13%)	Rep: Small tumor anitgen t-ag - Simian virus 40 (SV40), partial (13%) [TC339346]
A_99_P385877	TC429164	-2.1099	0.00778	0.0416897	NAC domain-containing protein	NAC domain profile.,No apical meristem (NAM) protein	similar to UniRef100_A7Q7F6 Cluster: Chromosome chr18 scaffold_59, whole genome shotgun sequence; n=1; Vitis vinifera|Rep: Chromosome chr18 scaffold_59, whole genome shotgun sequence - Vitis vinifera (Grape), partial (28%)	Rep: Chromosome chr18 scaffold_59, whole genome shotgun sequence - Vitis vinifera (Grape), partial (28%) [TC336434]
A_99_P188032	TC445293	-2.10507	0.0125847	0.0445806	#N/A		similar to UniRef100_A2RXR0 Cluster: Conserved domain protein; n=2; Burkholderia mallei|Rep: Conserved domain protein - Burkholderia mallei (strain NCTC 10229), partial (20%)	FGAS042250 Triticum aestivum FGAS: TaLt5 Triticum aestivum cDNA, mRNA sequence [CK160638]
A_99_P394107	TC459316	-2.10004	0.0157189	0.0460351	1-phosphatidylinositol-4-phosphate 5-kinase (EC 2.7.1.68)	Phosphatidylinositol phosphate kinase (PIPK) domain profile.,Phosphatidylinositol phosphate kinases,Phosphatidylinositol-4-phosphate 5-Kinase	homologue to UniRef100_Q7XAM7 Cluster: Phosphatidylinositol-4-phosphate 5-kinase-like protein; n=1; Oryza sativa Japonica Group|Rep: Phosphatidylinositol-4-phosphate 5-kinase-like protein - Oryza sativa subsp. japonica (Rice), partial (21%)	Rep: Phosphatidylinositol-4-phosphate 5-kinase-like protein - Oryza sativa subsp. japonica (Rice), partial (21%) [TC365905]
A_99_P129455	TC387689;TC457485	-2.09953	0.0166896	0.0463757	#N/A	Trp-Asp (WD) repeats circular profile.,Trp-Asp (WD) repeats profile.,WD domain, G-beta repeat,WD40 repeats	similar to UniRef100_Q5ZA32 Cluster: WD-40 repeat protein-like; n=1; Oryza sativa Japonica Group|Rep: WD-40 repeat protein-like - Oryza sativa subsp. japonica (Rice), partial (17%)	FGAS000146 Triticum aestivum FGAS: Library 2 Gate 3 Triticum aestivum cDNA, mRNA sequence [DR739879]
A_99_P292826	TC383448;TC395690	-2.09775	0.0133299	0.0445806	#N/A	DCD domain profile.,Development and cell death domain	;	FGAS085243 Triticum aestivum FGAS: Library 2 Gate 3 Triticum aestivum cDNA, mRNA sequence [DR740315]
A_99_P075465	CK159151	-2.09488	0.0058036	0.039734	#N/A		similar to UniRef100_Q3R4S0 Cluster: TOPRIM; n=1; Xylella fastidiosa Ann-1|Rep: TOPRIM - Xylella fastidiosa Ann-1, partial (1%)	FGAS040547 Triticum aestivum FGAS: TaLt5 Triticum aestivum cDNA, mRNA sequence [CK159151]
A_99_P505304	CA677980;CA679416;CA694491;CA720514;CV781406	-2.08907	0.0193721	0.0472121	#N/A	Cupin,Germin family signature.,Germin signature	homologue to UniRef100_P93600 Cluster: PSBGer3 protein; n=1; Triticum aestivum|Rep: PSBGer3 protein - Triticum aestivum (Wheat), partial (22%)	T.aestivum mRNA for germin-like protein 3 [Y09917]
A_99_P000716	TC418039	-2.08834	0.00948762	0.0430395	Uncharacterized protein		weakly similar to UniRef100_A7QL40 Cluster: Chromosome chr3 scaffold_117, whole genome shotgun sequence; n=1; Vitis vinifera|Rep: Chromosome chr3 scaffold_117, whole genome shotgun sequence - Vitis vinifera (Grape), partial (35%)	WHE0925_D10_G19ZS Wheat 5-15 DAP spike cDNA library Triticum aestivum cDNA clone WHE0925_D10_G19, mRNA sequence [BF473081]
A_99_P388292	TC398543	-2.08178	0.0244417	0.0482075	#N/A
A_99_P534357	TC446304	-2.07778	0.0207135	0.0474842	Protein-serine/threonine kinase (EC 2.7.11.-)	Bacterial sensor protein C-terminal signature,Histidine kinase domain profile.,Histidine kinase-, DNA gyrase B-, and HSP90-like ATPase,Histidine kinase-like ATPases,Mitochondrial branched-chain alpha-ketoacid dehydrogenase kinase	similar to UniRef100_O82423 Cluster: Pyruvate dehydrogenase kinase isoform 1; n=1; Zea mays|Rep: Pyruvate dehydrogenase kinase isoform 1 - Zea mays (Maize), partial (33%)	Rep: Pyruvate dehydrogenase kinase isoform 1 - Zea mays (Maize), partial (33%) [TC353278]
A_99_P416082	TC377346	-2.07523	0.00202803	0.0299785	#N/A		weakly similar to UniRef100_Q4BYM8 Cluster: Protein kinase; n=1; Crocosphaera watsonii WH 8501|Rep: Protein kinase - Crocosphaera watsonii, partial (4%)	Rep: Protein kinase - Crocosphaera watsonii, partial (4%) [TC285900]
A_99_P240746	CK194996;TC427523;TC428277;TC442980;TC455216	-2.07368	0.00635232	0.039734	#N/A	Dehydrin,Dehydrins signature 1.,Dehydrins signature 2.	homologue to UniRef100_Q5CAQ1 Cluster: Dehydrin; n=1; Triticum turgidum subsp. durum|Rep: Dehydrin - Triticum turgidum subsp. durum (durum wheat), partial (18%)	Triticum aestivum cold acclimation protein WCOR410b (Wcor410b) mRNA, complete cds [U73210]
A_99_P313351	TC446630	-2.0733	0.0137731	0.0448129	non-specific serine/threonine protein kinase (EC 2.7.11.1)		similar to UniRef100_Q41592 Cluster: Wpk4 protein kinase; n=1; Triticum aestivum|Rep: Wpk4 protein kinase - Triticum aestivum (Wheat), partial (7%)	Rep: Wpk4 protein kinase - Triticum aestivum (Wheat), partial (7%) [TC353603]
A_99_P053897	TC377224	-2.07255	0.0101016	0.0432248	Salt tolerant-related protein		similar to UniRef100_Q10P63 Cluster: Expressed protein; n=2; Oryza sativa|Rep: Expressed protein - Oryza sativa subsp. japonica (Rice), partial (31%)	CJ825366 Y. Ogihara unpublished cDNA library, whatlal Triticum aestivum cDNA clone whatlal17l04 5', mRNA sequence [CJ825366]
A_99_P146737	TC398212	-2.07216	0.00207416	0.0299785	Kinesin motor domain-containing protein			CJ848059 Y. Ogihara unpublished cDNA library, whatlal Triticum aestivum cDNA clone whatlal8e14 3', mRNA sequence [CJ848059]
A_99_P198116	TC399041	-2.07154	0.0145682	0.0457549	Uncharacterized protein		weakly similar to UniRef100_A7PD75 Cluster: Chromosome chr17 scaffold_12, whole genome shotgun sequence; n=1; Vitis vinifera|Rep: Chromosome chr17 scaffold_12, whole genome shotgun sequence - Vitis vinifera (Grape), partial (8%)	CJ954763 Y. Ogihara unpublished cDNA library, whchul Triticum aestivum cDNA clone whchul5j03 5', mRNA sequence [CJ954763]
A_99_P517047	TC439301	-2.06919	0.0156009	0.0460351	#N/A	GDP-fucose protein O-fucosyltransferase
A_99_P248536	TC395252;TC415569	-2.06647	0.00455976	0.0388301	#N/A	AWPM-19-like family	homologue to UniRef100_Q9M625 Cluster: Plasma membrane associated protein; n=1; Hordeum vulgare|Rep: Plasma membrane associated protein - Hordeum vulgare (Barley), partial (69%)	Rep: Plasma membrane associated protein - Hordeum vulgare (Barley), complete [TC305288]
A_99_P404462	TC404321	-2.0664	0.0208077	0.0474842	#N/A		weakly similar to UniRef100_Q9JHJ8-2 Cluster: Isoform 2 of Q9JHJ8 ; n=1; Mus musculus|Rep: Isoform 2 of Q9JHJ8 - Mus musculus (Mouse), partial (7%)
A_99_P340206	TC436284	-2.06526	0.00397173	0.0378034	X8 domain-containing protein			wre1n.pk0022.a10 wre1n Triticum aestivum cDNA clone wre1n.pk0022.a10 5' end, mRNA sequence [CA639215]
A_99_P134935	TC384748	-2.06519	0.0108775	0.0438741	UDP-N-acetylglucosamine--dolichyl-phosphate N-acetylglucosaminephosphotransferase (EC 2.7.8.15) (GlcNAc-1-P transferase) (N-acetylglucosamine-1-phosphate transferase)			CSB008B10F990908 ITEC CSB Wheat Endosperm Library Triticum aestivum cDNA clone CSB008B10, mRNA sequence [BE402460]
A_99_P183582	TC373967	-2.06296	0.0240738	0.0482075	O-fucosyltransferase family protein	GDP-fucose protein O-fucosyltransferase	homologue to UniRef100_Q0DHQ1 Cluster: Os05g0451900 protein; n=1; Oryza sativa Japonica Group|Rep: Os05g0451900 protein - Oryza sativa subsp. japonica (Rice), partial (71%)	CJ967669 Y. Ogihara unpublished cDNA library, whchul Triticum aestivum cDNA clone whchul8e15 3', mRNA sequence [CJ967669]
A_99_P306936	TC391606	-2.06027	0.00111715	0.0232333	Protein kinase domain-containing protein	Protein kinase domain,Protein kinase domain profile.,Serine/Threonine protein kinases active-site signature.,Serine/Threonine protein kinases, catalytic domain,Tyrosine kinase catalytic domain signature	similar to UniRef100_Q2HTT4 Cluster: Protein kinase; n=1; Medicago truncatula|Rep: Protein kinase - Medicago truncatula (Barrel medic), partial (22%)	Rep: Protein kinase - Medicago truncatula (Barrel medic), partial (22%) [TC299907]
A_99_P570547	TC459963	-2.0558	0.0259465	0.0499229	HVA22-like protein		similar to UniRef100_Q07764 Cluster: Protein HVA22; n=1; Hordeum vulgare|Rep: Protein HVA22 - Hordeum vulgare (Barley), partial (76%)	Rep: Protein HVA22 - Hordeum vulgare (Barley), partial (76%) [TC366558]
A_99_P077250	DR735504	-2.05365	0.00482657	0.0388301	Protein kinase domain-containing protein			FGAS081174 Triticum aestivum FGAS: Library 3 Gate 6 Triticum aestivum cDNA, mRNA sequence [DR735504]
A_99_P408522	TC370588;TC413085	-2.05118	0.00528191	0.0388301	#N/A		homologue to UniRef100_Q7XJC0 Cluster: Myo-inositol-1-phosphate synthase INO1; n=1; Xerophyta viscosa|Rep: Myo-inositol-1-phosphate synthase INO1 - Xerophyta viscosa, partial (35%)	Rep: Myo-inositol-1-phosphate synthase INO1 - Xerophyta viscosa, partial (35%) [TC279135]
A_99_P101720	TC385395;TC408114	-2.04768	0.0129298	0.0445806	#N/A	Uncharacterised protein family (UPF0121)	weakly similar to UniRef100_A7PAK5 Cluster: Chromosome chr14 scaffold_9, whole genome shotgun sequence; n=1; Vitis vinifera|Rep: Chromosome chr14 scaffold_9, whole genome shotgun sequence - Vitis vinifera (Grape), partial (51%)	CJ720114 Y.Ogihara unpublished cDNA library Wh_VWD Triticum aestivum cDNA clone whvd6n07 5', mRNA sequence [CJ720114]
A_99_P127030	TC379517	-2.04628	0.019845	0.0473747	C2 domain-containing protein	C2 domain,C2 domain profile.,Protein kinase C conserved region 2 (CalB)	similar to UniRef100_A7PRB7 Cluster: Chromosome chr14 scaffold_26, whole genome shotgun sequence; n=1; Vitis vinifera|Rep: Chromosome chr14 scaffold_26, whole genome shotgun sequence - Vitis vinifera (Grape), partial (76%)	FGAS001093 Triticum aestivum FGAS: Library 2 Gate 3 Triticum aestivum cDNA, mRNA sequence [DR741161]
A_99_P131185	TC374760	-2.04526	0.0103643	0.0432248	#N/A		similar to UniRef100_Q5XXZ9 Cluster: Low molecular weight glutenin subunit; n=1; Lophopyrum elongatum|Rep: Low molecular weight glutenin subunit - Lophopyrum elongatum (Tall wheatgrass) (Argopyrum elongatum), partial (6%)	CJ625917 Y.Ogihara unpublished cDNA library Wh_VSCB Triticum aestivum cDNA clone rwhvs5n22 3', mRNA sequence [CJ625917]
A_99_P545802	BJ222677;TC412937;TC450740	-2.04446	0.0083367	0.0416897	#N/A	DNA Topoisomerase IV,DNA gyrase B,DNA gyrase/topoisomerase IV, subunit A,DNA topoisomerase II family signature,DNA topoisomerase II signature.,Histidine kinase-, DNA gyrase B-, and HSP90-like ATPase,Topoisomerase II signature,TopoisomeraseII,Toprim domain	similar to UniRef100_A7Q269 Cluster: DNA topoisomerase 2; n=1; Vitis vinifera|Rep: DNA topoisomerase 2 - Vitis vinifera (Grape), partial (14%)	Rep: DNA topoisomerase 2 - Vitis vinifera (Grape), partial (12%) [TC357567]
A_99_P240816	TC441846	-2.03918	0.00905625	0.0430395	Dehydrin WZY1-2		homologue to UniRef100_Q5CAQ1 Cluster: Dehydrin; n=1; Triticum turgidum subsp. durum|Rep: Dehydrin - Triticum turgidum subsp. durum (durum wheat), partial (92%)
A_99_P472892	TC418247	-2.03462	0.0230187	0.047818	CRAL-TRIO domain-containing protein		similar to UniRef100_Q6RYE1 Cluster: Phosphatidylinositol phosphatidylcholine transfer protein sec14 cytosolic-like protein; n=1; Triticum monococcum|Rep: Phosphatidylinositol phosphatidylcholine transfer protein sec14 cytosolic-like protein - Triticum monococcum (Einkorn wheat) (Small spelt), partial (65%)	Rep: Phosphatidylinositol phosphatidylcholine transfer protein sec14 cytosolic-like protein - Triticum monococcum (Einkorn wheat) (Small spelt), partial (65%) [TC325838]
A_99_P394432	CD454535;CD884011;TC376971;TC421078	-2.03435	0.0164473	0.0460351	#N/A		;
A_99_P422297	TC382490	-2.03226	0.0239986	0.0482075	CYSTM domain-containing protein		weakly similar to UniRef100_A1IQV4 Cluster: Competence protein; n=1; Neisseria meningitidis serogroup A|Rep: Competence protein - Neisseria meningitidis serogroup A, partial (4%)	Rep: Competence protein - Neisseria meningitidis serogroup A, partial (4%) [TC291009]
A_99_P549932	TC452264	-2.02692	0.0106233	0.0438741	Phosphoribulokinase, chloroplastic (PRK) (PRKase) (EC 2.7.1.19) (Phosphopentokinase)		homologue to UniRef100_P26302 Cluster: Phosphoribulokinase, chloroplast precursor; n=1; Triticum aestivum|Rep: Phosphoribulokinase, chloroplast precursor - Triticum aestivum (Wheat), partial (61%)	Triticum aestivum RNA for phosphoribulokinase [X51608]
A_99_P500052	TC431737	-2.02586	0.00884585	0.0430395	Nicotianamine synthase (EC 2.5.1.43)		homologue to UniRef100_Q3S4I5 Cluster: Nicotianamine sythase 3; n=1; Triticum monococcum|Rep: Nicotianamine sythase 3 - Triticum monococcum (Einkorn wheat) (Small spelt), complete	Rep: Nicotianamine sythase 3 - Triticum monococcum (Einkorn wheat) (Small spelt), complete [TC338938]
A_99_P029059	TC461227	-2.02542	0.0141523	0.0448129	#N/A			WHE2105_E02_I03ZS Wheat salt-stressed crown cDNA library Triticum aestivum cDNA clone WHE2105_E02_I03, mRNA sequence [BF474733]
A_99_P321076	TC413754	-2.0163	0.009773	0.0432248	PDZ domain-containing protein		homologue to UniRef100_Q8S3I8 Cluster: D1 protease-like protein precursor; n=1; Triticum aestivum|Rep: D1 protease-like protein precursor - Triticum aestivum (Wheat), partial (42%)	Rep: D1 protease-like protein precursor - Triticum aestivum (Wheat), partial (42%) [TC321459]
A_99_P035759	TC377509	-2.01523	0.0107064	0.0438741	Uncharacterized protein		similar to UniRef100_A7PCY1 Cluster: Chromosome chr17 scaffold_12, whole genome shotgun sequence; n=1; Vitis vinifera|Rep: Chromosome chr17 scaffold_12, whole genome shotgun sequence - Vitis vinifera (Grape), partial (34%)	FGAS000171 Triticum aestivum FGAS: Library 2 Gate 3 Triticum aestivum cDNA, mRNA sequence [DR739904]
A_99_P034614	CD490746	-2.01387	0.0130168	0.0445806	#N/A			WHE3004_E07_J14ZT Wheat etiolated seedling shoot normalized cDNA library Triticum aestivum cDNA clone WHE3004_E07_J14, mRNA sequence [CD490746]
A_99_P471802	TC417604	-2.01046	0.0213387	0.0474842	Metallothionein-like protein		homologue to UniRef100_Q84L52 Cluster: Metallothionein-like protein type 3; n=1; Hordeum vulgare subsp. vulgare|Rep: Metallothionein-like protein type 3 - Hordeum vulgare var. distichum (Two-rowed barley), complete	Rep: Metallothionein-like protein type 3 - Hordeum vulgare var. distichum (Two-rowed barley), complete [TC325211]
A_99_P022664	TC412315	-2.0098	0.0163501	0.0460351	TF-B3 domain-containing protein	B3 DNA binding domain	similar to UniRef100_A9JTY5 Cluster: Transcription factor IDEF1; n=1; Oryza sativa Japonica Group|Rep: Transcription factor IDEF1 - Oryza sativa subsp. japonica (Rice), partial (51%)	FGAS060944 Triticum aestivum FGAS: Library 2 Gate 3 Triticum aestivum cDNA, mRNA sequence [CV766557]
A_99_P437557	TC394494	-2.00767	0.0235192	0.0482075	Uncharacterized protein		similar to UniRef100_A7QTD1 Cluster: Chromosome chr1 scaffold_166, whole genome shotgun sequence; n=1; Vitis vinifera|Rep: Chromosome chr1 scaffold_166, whole genome shotgun sequence - Vitis vinifera (Grape), partial (20%)	Rep: Chromosome chr1 scaffold_166, whole genome shotgun sequence - Vitis vinifera (Grape), partial (20%) [TC302734]
A_99_P462192	TC411946	-2.00268	0.0103659	0.0432248	Glutamyl-tRNA(Gln) amidotransferase subunit A, chloroplastic/mitochondrial (Glu-AdT subunit A) (EC 6.3.5.7)		similar to UniRef100_Q9FVA6 Cluster: Glu-tRNA(Gln) amidotransferase subunit A; n=1; Arabidopsis thaliana|Rep: Glu-tRNA(Gln) amidotransferase subunit A - Arabidopsis thaliana (Mouse-ear cress), partial (32%)	Rep: Glu-tRNA(Gln) amidotransferase subunit A - Arabidopsis thaliana (Mouse-ear cress), partial (32%) [TC319715]
		546

## Sheet: HW2004_Up_0_vs_72_hpi
ProbeName	TC/EST hit (release 12)	T-7_GeomeanFold	P-Value	FDR Value	annotation	Descriptions	TC hit descriptions (Includes UniRef100 hits)	Description
A_99_P375457	TC458819	7.77321	0.00288814	0.0317054	#N/A	BTB domain profile.,BTB/POZ domain,Broad-Complex, Tramtrack and Bric a brac,TAZ zinc finger,TAZ zinc finger, present in p300 and CBP
A_99_P480287	TC422276	6.41465	0.00709821	0.035658	#N/A
A_99_P199001	TC446015	5.36267	0.0357696	0.0496976	#N/A		UniRef100_Q8W430 Cluster: Sucrose:sucrose 1-fructosytransferase; n=1; Triticum aestivum|Rep: Sucrose:sucrose 1-fructosytransferase - Triticum aestivum (Wheat), complete	Triticum aestivum 1-SST mRNA for sucrose:sucrose 1-fructosytransferase, complete cds [AB029888]
A_99_P345291	TC429402	5.02723	0.01207	0.0394884	#N/A	Glycosyl hydrolases family 32,Glycosyl hydrolases family 32 C terminal,Glycosyl hydrolases family 32 N-terminal domain	similar to UniRef100_Q8S337 Cluster: Fructan:fructan 6G-fructosyltransferase; n=1; Lolium perenne|Rep: Fructan:fructan 6G-fructosyltransferase - Lolium perenne (Perennial ryegrass), partial (45%)	Rep: Fructan:fructan 6G-fructosyltransferase - Lolium perenne (Perennial ryegrass), partial (45%) [TC336664]
A_99_P503042	TC433044	4.93921	0.00725039	0.035658	#N/A	Glycosyl hydrolases family 32,Glycosyl hydrolases family 32 C terminal	UniRef100_Q4AEI8 Cluster: Fructan:fructan 1-fructosyltransferase; n=1; Triticum aestivum|Rep: Fructan:fructan 1-fructosyltransferase - Triticum aestivum (Wheat), complete	Triticum aestivum 1-FFT-B mRNA for fructan:fructan 1-fructosyltransferase, complete cds [AB088410]
A_99_P199036	TC456119	4.69659	0.001112	0.0223421	Sucrose:fructan 6-fructosyltransferase		sucrose:fructan 6-fructosyltransferase [Triticum aestivum];	Triticum aestivum clone wdk1c.pk014.c11:fis, full insert mRNA sequence [BT008969]
A_99_P133905	TC427838	4.68417	0.000335787	0	Sucrose:fructan 6-fructosyltransferase	Glycosyl hydrolases family 32,Glycosyl hydrolases family 32 C terminal,Glycosyl hydrolases family 32 N-terminal domain	UniRef100_Q8W431 Cluster: Sucrose:fructan 6-fructosyltransferase; n=5; Triticeae|Rep: Sucrose:fructan 6-fructosyltransferase - Triticum aestivum (Wheat), complete	Triticum aestivum 6-SFT mRNA for sucrose:fructan 6-fructosyltransferase, complete cds [AB029887]
A_99_P413587	TC375356	4.64834	0.00494365	0.0347951	#N/A		homologue to UniRef100_Q4AEI9 Cluster: Fructan:fructan 1-fructosyltransferase; n=1; Triticum aestivum|Rep: Fructan:fructan 1-fructosyltransferase - Triticum aestivum (Wheat), partial (38%)	Rep: Fructan:fructan 1-fructosyltransferase - Triticum aestivum (Wheat), partial (38%) [TC283914]
A_99_P560262	TC456119	4.56329	0.000398326	0	Sucrose:fructan 6-fructosyltransferase	Glycosyl hydrolases family 32,Glycosyl hydrolases family 32 C terminal,Glycosyl hydrolases family 32 N-terminal domain	homologue to UniRef100_Q8W431 Cluster: Sucrose:fructan 6-fructosyltransferase; n=5; Triticeae|Rep: Sucrose:fructan 6-fructosyltransferase - Triticum aestivum (Wheat), partial (5%)
A_99_P086245	TC414740	4.55958	0.00692836	0.035658	#N/A		UniRef100_Q4AEI9 Cluster: Fructan:fructan 1-fructosyltransferase; n=1; Triticum aestivum|Rep: Fructan:fructan 1-fructosyltransferase - Triticum aestivum (Wheat), complete	Triticum aestivum 1-FFT-A mRNA for fructan:fructan 1-fructosyltransferase, complete cds [AB088409]
A_99_P188177	TC406409	4.50242	0.00599827	0.0355395	#N/A		homologue to UniRef100_Q4AEI8 Cluster: Fructan:fructan 1-fructosyltransferase; n=1; Triticum aestivum|Rep: Fructan:fructan 1-fructosyltransferase - Triticum aestivum (Wheat), partial (15%)	FGAS015610 Triticum aestivum FGAS: Library 4 Gate 8 Triticum aestivum cDNA, mRNA sequence [CK162998]
A_99_P542297	TC449348	4.26964	0.00511409	0.0347951	Uncharacterized protein
A_99_P244216	TC419881	4.23644	0.000738355	0.0223421	#N/A		cytochrome b/f complex subunit 5 [Triticum aestivum]
A_99_P432982	TC390856	4.00198	0.00865164	0.037952	#N/A	Glycosyl hydrolases family 32 N-terminal domain	homologue to UniRef100_Q8W431 Cluster: Sucrose:fructan 6-fructosyltransferase; n=5; Triticeae|Rep: Sucrose:fructan 6-fructosyltransferase - Triticum aestivum (Wheat), partial (55%)	Triticum aestivum 6-SFT mRNA for sucrose:fructan 6-fructosyltransferase, complete cds [AB029887]
A_99_P307581	TC391959	3.977	0.0340234	0.0490918	Uncharacterized protein		similar to UniRef100_A7QFH8 Cluster: Chromosome chr8 scaffold_88, whole genome shotgun sequence; n=1; Vitis vinifera|Rep: Chromosome chr8 scaffold_88, whole genome shotgun sequence - Vitis vinifera (Grape), partial (83%)
A_99_P247097		3.77999	0.0138871	0.0411755	#N/A
A_99_P540232	TC448584	3.7725	4.21584e-06	0	Nudix hydrolase domain-containing protein		homologue to UniRef100_O24005 Cluster: Diadenosine 5',5'''-P1,P4-tetraphosphate hydrolase; n=1; Hordeum vulgare|Rep: Diadenosine 5',5'''-P1,P4-tetraphosphate hydrolase - Hordeum vulgare (Barley), partial (60%)	Rep: Diadenosine 5',5'''-P1,P4-tetraphosphate hydrolase - Hordeum vulgare (Barley), partial (60%) [TC355506]
A_99_P515452	TC442996	3.76311	0.00591292	0.0355395	#N/A
A_99_P528097	TC443792	3.74039	0.0235298	0.0453136	#N/A	Glycosyl hydrolases family 32 C terminal	homologue to UniRef100_Q8W430 Cluster: Sucrose:sucrose 1-fructosytransferase; n=1; Triticum aestivum|Rep: Sucrose:sucrose 1-fructosytransferase - Triticum aestivum (Wheat), partial (19%)	Triticum aestivum 1-SST mRNA for sucrose:sucrose 1-fructosytransferase, complete cds [AB029888]
A_99_P199846	TC406600	3.71231	0.0201459	0.0435757	UspA domain-containing protein		UniRef100_Q2TN84 Cluster: USP family protein; n=1; Triticum aestivum|Rep: USP family protein - Triticum aestivum (Wheat), complete
A_99_P240036	TC397779	3.70654	0.0299881	0.0468773	#N/A
A_99_P543787	TC449954	3.68909	0.0342568	0.0490918	#N/A
A_99_P052912	TC381766	3.62923	0.00833256	0.03698	#N/A		similar to UniRef100_A7XCE4 Cluster: Capsid protein; n=1; TT virus genotype 6|Rep: Capsid protein - Torque teno virus (isolate Human/Finland/Hel32/2002) (TTV) (Torqueteno virus genotype 6), partial (3%)	CJ776830 Y. Ogihara unpublished cDNA library, whatl Triticum aestivum cDNA clone whatl20b10 5', mRNA sequence [CJ776830]
A_99_P276551	TC397659	3.62697	0.0112494	0.0390209	#N/A	Gamma-thionin family,Gamma-thionins family signature.,Knottins
A_99_P131685	TC370285	3.62652	0.0319843	0.0482558	Uncharacterized protein			CJ557703 Y.Ogihara unpublished cDNA library Wh_KMP Triticum aestivum cDNA clone rwhkp2b10 3', mRNA sequence [CJ557703]
A_99_P533122	TC445888	3.61533	0.0221486	0.0447914	Uncharacterized protein		homologue to UniRef100_Q8LPA7 Cluster: Cold shock protein-1; n=1; Triticum aestivum|Rep: Cold shock protein-1 - Triticum aestivum (Wheat), partial (45%)	Rep: Cold shock protein-1 - Triticum aestivum (Wheat), partial (45%) [TC352754]
A_99_P497477	CK157206	3.5911	0.00132296	0.0223421	#N/A		weakly similar to UniRef100_A7NQ99 Cluster: TPR repeat-containing protein; n=1; Roseiflexus castenholzii DSM 13941|Rep: TPR, partial (1%)	Rep: Small subunit ribosomal protein - Dendrocalamus strictus, partial (51%) [TC337816]
A_99_P205866	TC425633	3.56934	0.0187069	0.0433629	#N/A
A_99_P202891	TC368948	3.50708	0.00690538	0.035658	Reticulon-like protein
A_99_P244471	TC379083	3.49554	0.0236209	0.0453136	#N/A	Domain of unknown function (DUF4281)	weakly similar to UniRef100_Q9SXG1 Cluster: Nuclease I; n=1; Hordeum vulgare|Rep: Nuclease I - Hordeum vulgare (Barley), partial (77%)	Rep: Nuclease I - Hordeum vulgare (Barley), partial (77%) [TC287591]
A_99_P240851	CV771045	3.49415	0.00560463	0.0355395	#N/A		homologue to UniRef100_A2ZBW5 Cluster: Vacuolar ATP synthase 16 kDa proteolipid subunit; n=2; Oryza sativa|Rep: Vacuolar ATP synthase 16 kDa proteolipid subunit - Oryza sativa subsp. indica (Rice), partial (96%)
A_99_P551762	TC452919	3.48068	0.024788	0.0456125	#N/A		weakly similar to UniRef100_A7RQ83 Cluster: Predicted protein; n=1; Nematostella vectensis|Rep: Predicted protein - Nematostella vectensis (Starlet sea anemone), partial (55%)	Rep: Predicted protein - Nematostella vectensis (Starlet sea anemone), partial (55%) [TC359739]
A_99_P530087	TC444560	3.47215	0.0151057	0.0416176	#N/A	Haem peroxidase superfamily signature,Peroxidase,Peroxidases proximal heme-ligand signature.,Plant heme peroxidase family profile.,Plant peroxidase signature
A_99_P200166	TC431024	3.46002	0.00117978	0.0223421	VHS domain-containing protein		similar to UniRef100_Q9AYP4 Cluster: 40S ribosomal protein S10; n=4; Oryza sativa|Rep: 40S ribosomal protein S10 - Oryza sativa subsp. japonica (Rice), partial (90%)
A_99_P246026	TC376968	3.44603	0.00918816	0.037952	Cold responsive protein		homologue to UniRef100_P93614 Cluster: Cold acclimation protein WCOR615; n=1; Triticum aestivum|Rep: Cold acclimation protein WCOR615 - Triticum aestivum (Wheat), complete
A_99_P341831	TC422014	3.44255	0.0273684	0.0462468	HTH myb-type domain-containing protein	MYB-CC type transfactor, LHEQLE motif,Myb-like DNA-binding domain,Myb-type HTH DNA-binding domain profile.,myb_SHAQKYF: myb-like DNA-binding domain, SHAQKYF class	similar to UniRef100_Q0DWI1 Cluster: Os02g0814500 protein; n=2; Oryza sativa Japonica Group|Rep: Os02g0814500 protein - Oryza sativa subsp. japonica (Rice), partial (15%)	Rep: Os02g0814500 protein - Oryza sativa subsp. japonica (Rice), partial (15%) [TC329500]
A_99_P421312	CK215237	3.42908	0.0110358	0.0390209	#N/A		UniRef100_Q4U0C9 Cluster: Stress responsive protein; n=1; Triticum aestivum|Rep: Stress responsive protein - Triticum aestivum (Wheat), partial (77%)	Rep: Stress responsive protein - Triticum aestivum (Wheat), complete [TC290262]
A_99_P518722	TC439991	3.40448	0.0301211	0.0468773	#N/A
A_99_P104510	TC446611	3.37052	0.0116329	0.0394884	Genome assembly, chromosome: II		weakly similar to UniRef100_Q0JLM7 Cluster: Os01g0588700 protein; n=1; Oryza sativa Japonica Group|Rep: Os01g0588700 protein - Oryza sativa subsp. japonica (Rice), partial (25%)	G118.120A12F010725 G118 Triticum aestivum cDNA clone G118120A12, mRNA sequence [CD892124]
A_99_P190767	TC431927	3.33985	0.00823395	0.03698	Glycosyltransferase, HGA-like,putative,expressed		homologue to UniRef100_Q5QPY9 Cluster: Glycosyltransferase; n=1; Triticum aestivum|Rep: Glycosyltransferase - Triticum aestivum (Wheat), complete	Triticum aestivum mRNA for glycosyltransferase (a3a gene) [AJ867398]
A_99_P490532	TC427459	3.33652	0.00143066	0.0223421	Methyltransferase type 11 domain-containing protein		similar to UniRef100_A7Q206 Cluster: Chromosome chr13 scaffold_45, whole genome shotgun sequence; n=1; Vitis vinifera|Rep: Chromosome chr13 scaffold_45, whole genome shotgun sequence - Vitis vinifera (Grape), partial (54%)	Rep: Chromosome chr13 scaffold_45, whole genome shotgun sequence - Vitis vinifera (Grape), partial (54%) [TC334792]
A_99_P121449	TC422293	3.30522	0.0115056	0.0394884	#N/A	Cysteine-rich TM module stress tolerance		CJ692994 Y.Ogihara unpublished cDNA library Wh_SHC Triticum aestivum cDNA clone whsc11h14 5', mRNA sequence [CJ692994]
A_99_P209966	TC421647	3.28571	0.0120914	0.0394884	Genome assembly, chromosome: II		similar to UniRef100_Q9XEX8 Cluster: Remorin 1; n=1; Solanum lycopersicum|Rep: Remorin 1 - Solanum lycopersicum (Tomato) (Lycopersicon esculentum), partial (78%)
A_99_P151287	TC439069	3.27577	0.0354799	0.04947	#N/A			CJ808166 Y. Ogihara unpublished cDNA library, whsct Triticum aestivum cDNA clone whsct4f17 5', mRNA sequence [CJ808166]
A_99_P502912	TC432974	3.25534	0.000111797	0	#N/A
A_99_P489287	TC426797	3.24203	0.0342998	0.0490918	#N/A
A_99_P498362	TC431003	3.2412	0.00995149	0.0384743	Glyceraldehyde-3-phosphate dehydrogenase (EC 1.2.1.-)		UniRef100_P26517 Cluster: Glyceraldehyde-3-phosphate dehydrogenase, cytosolic; n=3; Hordeum vulgare|Rep: Glyceraldehyde-3-phosphate dehydrogenase, cytosolic - Hordeum vulgare (Barley), partial (62%)	Rep: Glyceraldehyde-3-phosphate dehydrogenase, cytosolic - Hordeum vulgare (Barley), partial (62%) [TC338220]
A_99_P080555	TC439741	3.23886	0.0236796	0.0453136	#N/A		homologue to UniRef100_P02807 Cluster: Metallothionein; n=1; Neurospora crassa|Rep: Metallothionein - Neurospora crassa, partial (88%)	WHE2639_A02_B03ZE Wheat Fusarium graminearum infected spike cDNA library Triticum aestivum cDNA clone WHE2639_A02_B03, mRNA sequence [CN008243]
A_99_P230061	CA694195	3.2152	0.0189102	0.0433629	#N/A		homologue to UniRef100_Q8LRM9 Cluster: Translation initiation factor; n=1; Triticum aestivum|Rep: Translation initiation factor - Triticum aestivum (Wheat), partial (97%)
A_99_P247391	TC409014	3.20347	0.0127561	0.0405772	Peroxidase (EC 1.11.1.7)	Peroxidase,Plant heme peroxidase family profile.,Plant peroxidase signature	weakly similar to UniRef100_Q0ZA67 Cluster: Peroxidase; n=1; Citrus maxima|Rep: Peroxidase - Citrus maxima (Pummelo) (Citrus grandis), partial (67%)	Rep: Peroxidase precursor - Linum usitatissimum (Flax) (Linseed), partial (34%) [TC317412]
A_99_P491807	TC428113	3.20321	0.0259822	0.0460835	Uncharacterized protein
A_99_P163862	TC445876	3.20169	0.0116479	0.0394884	#N/A		homologue to UniRef100_A6WG53 Cluster: MIP family channel protein; n=1; Kineococcus radiotolerans SRS30216|Rep: MIP family channel protein - Kineococcus radiotolerans SRS30216, partial (7%)	G550.117O06R010921 G550 Triticum aestivum cDNA clone G550117O06, mRNA sequence [CD913448]
A_99_P106815	TC373904	3.19671	0.00361665	0.0336238	#N/A	ACT domain	similar to UniRef100_A7NZ46 Cluster: Chromosome chr6 scaffold_3, whole genome shotgun sequence; n=1; Vitis vinifera|Rep: Chromosome chr6 scaffold_3, whole genome shotgun sequence - Vitis vinifera (Grape), partial (50%)	CJ913721 Y. Ogihara unpublished cDNA library, whthkles Triticum aestivum cDNA clone whthkles27d15 3', mRNA sequence [CJ913721]
A_99_P519472	CV064918	3.18678	0.00736268	0.035658	Nascent polypeptide-associated complex subunit beta		similar to UniRef100_Q6DQ93 Cluster: BTF3b-like transcription factor; n=1; Musa acuminata|Rep: BTF3b-like transcription factor - Musa acuminata (Banana), partial (66%)	Rep: BTF3b-like transcription factor - Musa acuminata (Banana), partial (77%) [TC347384]
A_99_P224641		3.16409	0.00397736	0.0336238	#N/A
A_99_P163692	TC422470	3.12877	0.0179516	0.0430075	#N/A		similar to UniRef100_P17816 Cluster: Glycine-rich cell wall structural protein precursor; n=1; Hordeum vulgare|Rep: Glycine-rich cell wall structural protein precursor - Hordeum vulgare (Barley), partial (36%)	WHE0802_B01_C02ZS Wheat vernalized crown cDNA library Triticum aestivum cDNA clone WHE0802_B01_C02, mRNA sequence [BE517762]
A_99_P114265	TC399749	3.12534	0.0104498	0.0384743	#N/A			CJ686711 Y.Ogihara unpublished cDNA library Wh_PCDAM Triticum aestivum cDNA clone whpc7d13 5', mRNA sequence [CJ686711]
A_99_P074585	TC378225	3.1027	0.00204555	0.027989	#N/A	ABC transporter,ABC transporter integral membrane type-1 fused domain profile.,ABC transporter transmembrane region,ATP-binding cassette, ABC transporter-type domain profile.,ATPases associated with a variety of cellular activities	UniRef100_Q71CZ3 Cluster: Multidrug resistance associated protein MRP2; n=1; Triticum aestivum|Rep: Multidrug resistance associated protein MRP2 - Triticum aestivum (Wheat), complete	Triticum aestivum multidrug resistance associated protein MRP2 mRNA, complete cds [AF532601]
A_99_P232321	CA609238	3.0816	0.00081072	0.0223421	Cytochrome c oxidase subunit 5C		UniRef100_Q42841 Cluster: Cytochrome c oxidase polypeptide Vc; n=1; Hordeum vulgare|Rep: Cytochrome c oxidase polypeptide Vc - Hordeum vulgare (Barley), partial (83%)
A_99_P052076	CA640141	3.06298	0.00225647	0.027989	#N/A	Peptidase of plants and bacteria		wre1n.pk0031.a6 wre1n Triticum aestivum cDNA clone wre1n.pk0031.a6 5' end, mRNA sequence [CA640141]
A_99_P528327	TC443915	3.03531	0.0105618	0.0390209	Uncharacterized protein		similar to UniRef100_Q9FKA5 Cluster: Uncharacterized protein At5g39570; n=1; Arabidopsis thaliana|Rep: Uncharacterized protein At5g39570 - Arabidopsis thaliana (Mouse-ear cress), partial (8%)	Rep: Uncharacterized protein At5g39570 - Arabidopsis thaliana (Mouse-ear cress), partial (8%) [TC350903]
A_99_P270911	TC392988	3.02818	0.00119504	0.0223421	#N/A		weakly similar to UniRef100_Q2Z1Q1 Cluster: ZIP family metal transporter; n=1; Chengiopanax sciadophylloides|Rep: ZIP family metal transporter - Acanthopanax sciadophylloides (Koshiabura), partial (14%)
A_99_P392272	BJ262195	3.02154	0.0169471	0.0424917	#N/A		similar to UniRef100_A7P5L0 Cluster: Chromosome chr4 scaffold_6, whole genome shotgun sequence; n=1; Vitis vinifera|Rep: Chromosome chr4 scaffold_6, whole genome shotgun sequence - Vitis vinifera (Grape), partial (26%)
A_99_P222576	TC437104	3.01644	0.0254674	0.0456125	#N/A		similar to UniRef100_Q9XEN3 Cluster: Chitinase II; n=1; Triticum aestivum|Rep: Chitinase II - Triticum aestivum (Wheat), partial (19%)	Rep: Chitinase II - Triticum aestivum (Wheat), partial (70%) [TC301368]
A_99_P418892	TC441484	3.01503	0.0206854	0.044314	#N/A		similar to UniRef100_Q01482 Cluster: Protein WIR1A; n=1; Triticum aestivum|Rep: Protein WIR1A - Triticum aestivum (Wheat), partial (51%)	Rep: Protein WIR1A - Triticum aestivum (Wheat), partial (51%) [TC288287]
A_99_P214131		3.00489	0.00994681	0.0384743	#N/A
A_99_P055190	CA660553	2.98834	0.0114565	0.0390209	#N/A			wlm1.pk0023.a5 wlm1 Triticum aestivum cDNA clone wlm1.pk0023.a5 5' end, mRNA sequence [CA660553]
A_99_P436597	TC393803	2.98101	0.00126031	0.0223421	#N/A		weakly similar to UniRef100_A8J969 Cluster: Predicted protein; n=1; Chlamydomonas reinhardtii|Rep: Predicted protein - Chlamydomonas reinhardtii, partial (3%)	Rep: Predicted protein - Chlamydomonas reinhardtii, partial (3%) [TC302045]
A_99_P280326	TC446966	2.97689	0.00183545	0.027989	#N/A
A_99_P431242	TC409928	2.96112	0.0152235	0.0416176	#N/A		UniRef100_Q08IH5 Cluster: Aquaporin; n=2; Triticeae|Rep: Aquaporin - Hordeum vulgare (Barley), partial (90%)
A_99_P434952	TC392458	2.91777	0.0235801	0.0453136	#N/A		homologue to UniRef100_Q706H9 Cluster: Peptide methionine sulfoxide reductase; n=1; Secale cereale|Rep: Peptide methionine sulfoxide reductase - Secale cereale (Rye), complete	Rep: Peptide methionine sulfoxide reductase - Secale cereale (Rye), complete [TC300737]
A_99_P551752	TC452868	2.89663	0.0243251	0.0453136	#N/A
A_99_P162127	CK200569	2.89253	0.0137277	0.0411755	30S ribosomal protein S19, chloroplastic		similar to UniRef100_Q335Z2 Cluster: Ribosomal protein S19; n=1; Earina autumnalis|Rep: Ribosomal protein S19 - Earina autumnalis, partial (92%)	FGAS009085 Triticum aestivum FGAS: Library 3 Gate 6 Triticum aestivum cDNA, mRNA sequence [CK200569]
A_99_P234901	CA615546	2.87917	0.0261929	0.0460835	#N/A		UniRef100_P83970 Cluster: Plasma membrane ATPase; n=1; Triticum aestivum|Rep: Plasma membrane ATPase - Triticum aestivum (Wheat), partial (5%)
A_99_P386402	TC417053	2.86934	0.000417214	0	#N/A		similar to UniRef100_A7QET2 Cluster: Chromosome chr16 scaffold_86, whole genome shotgun sequence; n=1; Vitis vinifera|Rep: Chromosome chr16 scaffold_86, whole genome shotgun sequence - Vitis vinifera (Grape), partial (32%)	Rep: Chromosome chr16 scaffold_86, whole genome shotgun sequence - Vitis vinifera (Grape), partial (32%) [TC324663]
A_99_P509522	TC435878	2.86317	0.0278549	0.0465205	#N/A		UniRef100_A9UR56 Cluster: Predicted protein; n=1; Monosiga brevicollis MX1|Rep: Predicted protein - Monosiga brevicollis MX1, partial (10%)	Rep: Predicted protein - Monosiga brevicollis MX1, partial (10%) [TC343057]
A_99_P145421	TC371877	2.83818	0.0360336	0.0496976	#N/A			CJ960350 Y. Ogihara unpublished cDNA library, whchul Triticum aestivum cDNA clone whchul22n14 3', mRNA sequence [CJ960350]
A_99_P071160	TC377780	2.82348	0.0298789	0.0468773	#N/A		similar to UniRef100_Q8S2Z6 Cluster: S-like RNase; n=1; Triticum aestivum|Rep: S-like RNase - Triticum aestivum (Wheat), partial (98%)	WHE4323_H05_P09ZS Wheat meiotic anther cDNA library Triticum aestivum cDNA clone WHE4323_H05_P09, mRNA sequence [CA485852]
A_99_P420467	TC381030	2.81041	0.0146039	0.0416176	Uncharacterized protein		similar to UniRef100_A1D3R3 Cluster: RING finger domain protein; n=1; Neosartorya fischeri NRRL 181|Rep: RING finger domain protein - Neosartorya fischeri (strain ATCC 1020 / DSM 3700 / NRRL 181)(Aspergillus fischerianus (strain ATCC 1020 / DSM 3700 / NRRL 181)), partial (3%)	Rep: RING finger domain protein - Neosartorya fischeri (strain ATCC 1020 / DSM 3700 / NRRL 181)(Aspergillus fischerianus (strain ATCC 1020 / DSM 3700 / NRRL 181)), partial (3%) [TC289534]
A_99_P357556	TC401649	2.79577	0.000914621	0.0223421	Uncharacterized protein		similar to UniRef100_Q4W8R2 Cluster: HvEMF2c protein; n=1; Hordeum vulgare|Rep: HvEMF2c protein - Hordeum vulgare (Barley), partial (13%)
A_99_P556767	TC454849	2.79154	0.00146063	0.0223421	40S ribosomal protein S28		homologue to UniRef100_Q0DUU5 Cluster: Os03g0167100 protein; n=2; Oryza sativa Japonica Group|Rep: Os03g0167100 protein - Oryza sativa subsp. japonica (Rice), partial (58%)	Rep: Os03g0167100 protein - Oryza sativa subsp. japonica (Rice), partial (58%) [TC361598]
A_99_P452847	TC405655	2.7897	0.0341387	0.0490918	#N/A		similar to UniRef100_Q10KE2 Cluster: Expressed protein; n=1; Oryza sativa Japonica Group|Rep: Expressed protein - Oryza sativa subsp. japonica (Rice), partial (47%)	Rep: Expressed protein - Oryza sativa subsp. japonica (Rice), partial (47%) [TC313641]
A_99_P358666	TC416124	2.77709	0.0275299	0.0465205	Carbohydrate kinase PfkB domain-containing protein		similar to UniRef100_A2YQL4 Cluster: Fructokinase-2; n=2; Oryza sativa|Rep: Fructokinase-2 - Oryza sativa subsp. indica (Rice), partial (33%)	Rep: Fructokinase-2 - Oryza sativa subsp. indica (Rice), partial (33%) [TC323759]
A_99_P152007	TC398975	2.77464	0.0121711	0.0394884	#N/A			CJ834170 Y. Ogihara unpublished cDNA library, whatlal Triticum aestivum cDNA clone whatlal5l07 5', mRNA sequence [CJ834170]
A_99_P495717	TC429561	2.77217	0.00877622	0.037952	#N/A
A_99_P455737	TC407592	2.77094	3.05309e-05	0	Uncharacterized protein		homologue to UniRef100_Q50HV8 Cluster: Glycosyltransferase; n=1; Triticum aestivum|Rep: Glycosyltransferase - Triticum aestivum (Wheat), partial (8%)	Rep: Glycosyltransferase - Triticum aestivum (Wheat), partial (8%) [TC315528]
A_99_P419297	TC380118	2.7469	0.0324868	0.0482558	#N/A		similar to UniRef100_A8JIN1 Cluster: Predicted protein; n=1; Chlamydomonas reinhardtii|Rep: Predicted protein - Chlamydomonas reinhardtii, partial (4%)	Rep: Predicted protein - Chlamydomonas reinhardtii, partial (4%) [TC288632]
A_99_P248496		2.74466	0.00291893	0.0317054	#N/A
A_99_P499792	TC431625	2.74213	0.0301859	0.0468773	Proline-rich protein		similar to UniRef100_Q9SBX4 Cluster: Proline-rich protein precursor; n=1; Zea mays|Rep: Proline-rich protein precursor - Zea mays (Maize), partial (8%)	Rep: Proline-rich protein precursor - Zea mays (Maize), partial (8%) [TC338834]
A_99_P133165	TC388210	2.74206	0.033521	0.0490918	#N/A	Myb-like DNA-binding domain,myb_SHAQKYF: myb-like DNA-binding domain, SHAQKYF class	similar to UniRef100_Q0J7V4 Cluster: Os08g0160300 protein; n=1; Oryza sativa Japonica Group|Rep: Os08g0160300 protein - Oryza sativa subsp. japonica (Rice), partial (16%)	CJ506546 Y.Ogihara unpublished cDNA library Wh_FL Triticum aestivum cDNA clone rwhfl13j19 3', mRNA sequence [CJ506546]
A_99_P372822	TC448246	2.73459	0.0268527	0.0462468	#N/A		similar to UniRef100_Q10B90 Cluster: Expressed protein; n=2; Oryza sativa|Rep: Expressed protein - Oryza sativa subsp. japonica (Rice), partial (43%)	Rep: Expressed protein - Oryza sativa subsp. japonica (Rice), partial (43%) [TC355094]
A_99_P196946	TC441551	2.73177	0.0166352	0.0424917	#N/A		homologue to UniRef100_Q9ZQV7 Cluster: Probable nicotianamine synthase 2; n=1; Hordeum vulgare|Rep: Probable nicotianamine synthase 2 - Hordeum vulgare (Barley), partial (24%)	Rep: Probable nicotianamine synthase 2 - Hordeum vulgare (Barley), partial (24%) [TC348691]
A_99_P550782	TC452563	2.72901	0.0325941	0.0488385	#N/A		similar to UniRef100_Q84ZN5 Cluster: DNA binding protein-like; n=1; Oryza sativa Japonica Group|Rep: DNA binding protein-like - Oryza sativa subsp. japonica (Rice), partial (45%)	FGAS009575 Triticum aestivum FGAS: Library 3 Gate 6 Triticum aestivum cDNA, mRNA sequence [CK201056]
A_99_P148237	TC383532	2.72477	0.0204693	0.0435757	Uncharacterized protein			CJ549599 Y.Ogihara unpublished cDNA library Wh_HGCPCDAM Triticum aestivum cDNA clone rwhhg10e10 3', mRNA sequence [CJ549599]
A_99_P406342	NP9350487	2.69619	0.0302524	0.0468773	#N/A		GB|AJ438311.1|AAS67000.1 putative NBS-LRR disease resistance protein	GB
A_99_P157082	TC398686	2.69526	0.0215606	0.0447914	#N/A		similar to UniRef100_Q84P96 Cluster: 3-ketoacyl-CoA thiolase-like protein; n=2; Oryza sativa|Rep: 3-ketoacyl-CoA thiolase-like protein - Oryza sativa subsp. japonica (Rice), partial (60%)	FGAS014805 Triticum aestivum FGAS: Library 4 Gate 8 Triticum aestivum cDNA, mRNA sequence [CK162218]
A_99_P196348	TC368636	2.69455	0.0197542	0.0435757	ATP synthase subunit beta (EC 7.1.2.2)		ATPase epsilon subunit [Triticum aestivum]	sTaPST43 Transcript derived fragments (TDFs) from wheat leaves challenged with stripe rust fungus (CY32) Triticum aestivum cDNA 5' similar to ATP synthase CF1 beta subunit, mRNA sequence [FL646054]
A_99_P232161	CV768366	2.68845	0.0112781	0.0390209	Thiamine thiazole synthase, chloroplastic (Thiazole biosynthetic enzyme) (EC 2.4.2.60)		homologue to UniRef100_Q41739 Cluster: Thiazole biosynthetic enzyme 1-2, chloroplast precursor; n=3; Zea mays|Rep: Thiazole biosynthetic enzyme 1-2, chloroplast precursor - Zea mays (Maize), partial (36%)
A_99_P385982	TC427989	2.68756	0.0247114	0.0456125	#N/A		weakly similar to UniRef100_A9DBG4 Cluster: OmpA/MotB; n=1; Hoeflea phototrophica DFL-43|Rep: OmpA/MotB - Hoeflea phototrophica DFL-43, partial (4%)	Rep: OmpA/MotB - Hoeflea phototrophica DFL-43, partial (4%) [TC335300]
A_99_P277676	TC442026	2.67961	0.00973828	0.0384743	#N/A		similar to UniRef100_A7PJK9 Cluster: Chromosome chr12 scaffold_18, whole genome shotgun sequence; n=1; Vitis vinifera|Rep: Chromosome chr12 scaffold_18, whole genome shotgun sequence - Vitis vinifera (Grape), partial (45%)
A_99_P474007	TC418856	2.66705	0.0162601	0.0418828	Uncharacterized protein		homologue to UniRef100_Q84QH9 Cluster: Sulfur-rich/thionin-like protein; n=1; Triticum aestivum|Rep: Sulfur-rich/thionin-like protein - Triticum aestivum (Wheat), complete	Rep: Sulfur-rich/thionin-like protein - Triticum aestivum (Wheat), complete [TC326420]
A_99_P410932	TC373000	2.64571	0.0113288	0.0390209	Uncharacterized protein
A_99_P174644	TC381304	2.64392	0.0334027	0.0488385	#N/A			FGAS022707 Triticum aestivum FGAS: Library 5 GATE 7 Triticum aestivum cDNA, mRNA sequence [CK210880]
A_99_P378132	TC457880	2.64384	0.00687237	0.035658	Peptidase A1 domain-containing protein	Eukaryotic and viral aspartyl proteases active site.,Pepsin (A1) aspartic protease family signature,Xylanase inhibitor C-terminal,Xylanase inhibitor N-terminal
A_99_P107595	TC384673	2.64243	0.00400625	0.0336238	UBC core domain-containing protein		homologue to UniRef100_Q337R4 Cluster: Ubiquitin carrier protein; n=1; Oryza sativa Japonica Group|Rep: Ubiquitin carrier protein - Oryza sativa subsp. japonica (Rice), complete	WHE4311_B09_D17ZS Wheat meiotic anther cDNA library Triticum aestivum cDNA clone WHE4311_B09_D17, mRNA sequence [CA484830]
A_99_P202671	CA668674	2.64064	0.00736678	0.035658	Bifunctional inhibitor/plant lipid transfer protein/seed storage helical domain-containing protein		weakly similar to UniRef100_P82900 Cluster: Non-specific lipid-transfer protein 2G; n=3; Triticum|Rep: Non-specific lipid-transfer protein 2G - Triticum aestivum (Wheat), partial (52%)
A_99_P295171	TC399080	2.63887	0.000181907	0	#N/A		weakly similar to UniRef100_A0MNI9 Cluster: CBL-interacting protein kinase 1; n=1; Populus trichocarpa|Rep: CBL-interacting protein kinase 1 - Populus trichocarpa (Western balsam poplar) (Populus balsamiferasubsp. trichocarpa), partial (18%)	Rep: CBL-interacting protein kinase 1 - Populus trichocarpa (Western balsam poplar) (Populus balsamiferasubsp. trichocarpa), partial (18%) [TC307180]
A_99_P360916	TC423407	2.63273	0.00277522	0.0317054	#N/A		similar to UniRef100_Q2RNQ6 Cluster: Phosphoenolpyruvate--protein phosphotransferase; n=1; Rhodospirillum rubrum ATCC 11170|Rep: Phosphoenolpyruvate--protein phosphotransferase - Rhodospirillum rubrum (strain ATCC 11170 / NCIB 8255), partial (4%)
A_99_P540362	TC448423	2.63193	0.00587655	0.0355395	#N/A		similar to UniRef100_Q5UUW8 Cluster: Aphid transmission protein; n=2; Barley yellow dwarf virus-GAV|Rep: Aphid transmission protein - Barley yellow dwarf virus - GAV, partial (3%)	Rep: Aphid transmission protein - Barley yellow dwarf virus - GAV, partial (3%) [TC355557]
A_99_P573292	TC460942	2.61977	0.0169014	0.0424917	#N/A
A_99_P407212	TC369316	2.61874	0.0130912	0.0405772	40S ribosomal protein S4		homologue to UniRef100_Q6L5M3 Cluster: Ribosomal protein; n=1; Bromus inermis|Rep: Ribosomal protein - Bromus inermis (Smooth brome grass), partial (92%)	Rep: Ribosomal protein - Bromus inermis (Smooth brome grass), partial (93%) [TC277854]
A_99_P411007	TC373050	2.61847	0.0027621	0.0317054	Peptidase A1 domain-containing protein		similar to UniRef100_A7PV51 Cluster: Chromosome chr4 scaffold_32, whole genome shotgun sequence; n=1; Vitis vinifera|Rep: Chromosome chr4 scaffold_32, whole genome shotgun sequence - Vitis vinifera (Grape), partial (21%)	Rep: Chromosome chr4 scaffold_32, whole genome shotgun sequence - Vitis vinifera (Grape), partial (21%) [TC281613]
[truncated: 171 more rows]

## Sheet: HW2004_Down_0_vs_72_hpi
ProbeName	TC/EST hit (release 12)	T-7_GeomeanFold	P-Value	FDR Value	TC hit descriptions (Includes UniRef100 hits)	Description
[truncated: 396 more rows]

## Sheet: HW2004_Up_10_vs_72_hpi
ProbeName	TC/EST hit (release 12)	T-7_GeomeanFold	P-Value	FDR Value	TC hit descriptions (Includes UniRef100 hits)	Description
[truncated: 2,188 more rows]

[truncated: 1 more sheets: HW2004Down_10_vs_72_hpi]
