# Supplementary material for: Comparative transcriptomics of stem rust resistance in wheat NILs mediated by Sr24 rust resistance gene
Source: PLoS One. 2023 Dec 11;18(12):e0295202. doi: 10.1371/journal.pone.0295202 (PMC10712884; doi:10.1371/journal.pone.0295202)
Supplement: S3 Table — (XLSX) [file pone.0295202.s003.xlsx]

## Sheet: C306_Up_0_vs_10_hpi
ProbeName	TC/EST hit (release 12)	C4_GeomeanFold	P-Value	FDR_Value	Annotation	TC hit descriptions (Includes UniRef100 hits)	Description
A_99_P408412	TC370503	9.43136	0.0331382	0.0482883	Germin-like protein	homologue to UniRef100_Q0GR10 Cluster: Germin-like protein 2a; n=1; Hordeum vulgare subsp. vulgare|Rep: Germin-like protein 2a - Hordeum vulgare var. distichum (Two-rowed barley), partial (92%)
A_99_P278571	TC396289	8.99602	0.0118942	0.037552	Uncharacterized protein	;	Rep: Smr protein/MutS2 C-terminal - Xylella fastidiosa Ann-1, partial (7%) [TC304485]
A_99_P050529	CA627809	8.782	0.0132798	0.0381277	Uncharacterized protein	homologue to UniRef100_Q8H287 Cluster: Q-rich domain protein; n=1; Ananas comosus|Rep: Q-rich domain protein - Ananas comosus (Pineapple), partial (15%)	wdr1.pk0005.h5 wdr1 Triticum aestivum cDNA clone wdr1.pk0005.h5 5' end, mRNA sequence [CA627809]
A_99_P000291	TC370304	8.74422	0.0262862	0.0464163	Dirigent protein	similar to UniRef100_Q8LL09 Cluster: Hessian fly response gene 1 protein; n=1; Triticum aestivum|Rep: Hessian fly response gene 1 protein - Triticum aestivum (Wheat), partial (87%)	Triticum aestivum WCI-1 mRNA, WCI-1-R allele, partial cds [AY249910]
A_99_P216076	CK211214	8.69756	0.0053525	0.0315116	#N/A	similar to UniRef100_Q52QX4 Cluster: Auxin-repressed protein-like protein ARP1; n=2; Manihot esculenta|Rep: Auxin-repressed protein-like protein ARP1 - Manihot esculenta (Cassava) (Manioc), partial (63%)
A_99_P230176	TC429370	8.68276	0.000341911	0	AAI domain-containing protein
A_99_P278576	TC429416	8.65646	0.00311522	0.0290357	Uncharacterized protein
A_99_P453287	TC405983	8.26838	0.0108099	0.0368025	HMA domain-containing protein	similar to UniRef100_Q5Z6Y0 Cluster: Copper-binding protein-like; n=1; Oryza sativa Japonica Group|Rep: Copper-binding protein-like - Oryza sativa subsp. japonica (Rice), partial (66%)	Rep: Copper-binding protein-like - Oryza sativa subsp. japonica (Rice), partial (66%) [TC313954]
A_99_P278561	TC414716	8.14737	0.00378429	0.0291398	Uncharacterized protein	UniRef100_A5DTS4 Cluster: Predicted protein; n=1; Lodderomyces elongisporus NRRL YB-4239|Rep: Predicted protein - Lodderomyces elongisporus (Yeast) (Saccharomyces elongisporus), partial (8%)	Rep: Predicted protein - Lodderomyces elongisporus (Yeast) (Saccharomyces elongisporus), partial (8%) [TC316105]
A_99_P301596	TC415070	8.03262	0.00947625	0.0361869	Uncharacterized protein	similar to UniRef100_Q9ZTA6 Cluster: Low temperature induced protein; n=1; Hordeum vulgare|Rep: Low temperature induced protein - Hordeum vulgare (Barley), complete	Rep: Low temperature induced protein - Hordeum vulgare (Barley), complete [TC322744]
A_99_P169749	TC378715	7.96991	0.00603694	0.0322619	Uncharacterized protein
A_99_P481047	TC422716	7.62188	0.00885048	0.0361869	Uncharacterized protein	similar to UniRef100_Q1YG25 Cluster: Phosphomethylpyrimidine kinase; n=1; Aurantimonas sp. SI85-9A1|Rep: Phosphomethylpyrimidine kinase - Aurantimonas sp. SI85-9A1, partial (5%)	Rep: Phosphomethylpyrimidine kinase - Aurantimonas sp. SI85-9A1, partial (5%) [TC312839]
A_99_P034109	TC370331	7.48522	0.023526	0.0454825	Ice recrystallization inhibition protein 1	UniRef100_Q56B90 Cluster: Ice recrystallization inhibition protein 1 precursor; n=1; Triticum aestivum|Rep: Ice recrystallization inhibition protein 1 precursor - Triticum aestivum (Wheat), complete	Triticum aestivum ice recrystallization inhibition protein 1 precursor, mRNA, complete cds [AY968588]
A_99_P531827	TC445245	7.39749	0.00281251	0.0290357	#N/A
A_99_P115345	TC456802	7.36087	0.00627104	0.0322619	Protein kinase domain-containing protein	similar to UniRef100_Q9DZT1 Cluster: Envelope glycoprotein; n=1; Human immunodeficiency virus 1|Rep: Envelope glycoprotein - Human immunodeficiency virus 1, partial (14%)	CJ733232 Y.Ogihara unpublished cDNA library Wh_SH Triticum aestivum cDNA clone whsh13e17 5', mRNA sequence [CJ733232]
A_99_P337391	TC445245	7.16796	0.00240306	0.0258095	#N/A
A_99_P501567	TC432594	7.162	0.0148147	0.0405689	#N/A	similar to UniRef100_Q0AWH3 Cluster: Sulfate/tungstate uptake family ABC transporter, permease protein; n=1; Syntrophomonas wolfei subsp. wolfei str. Goettingen|Rep: Sulfate/tungstate uptake family ABC transporter, permease protein - Syntrophomonas wolfei subsp. wolfei (strain Goettingen), partial (6%)	Rep: Sulfate/tungstate uptake family ABC transporter, permease protein - Syntrophomonas wolfei subsp. wolfei (strain Goettingen), partial (6%) [TC339607]
A_99_P060736	CA745761	7.1292	0.020113	0.0433105	Fe2OG dioxygenase domain-containing protein		wri2s.pk002.n16 wri2s Triticum aestivum cDNA clone wri2s.pk002.n16 5' end, mRNA sequence [CA745761]
A_99_P215866	TC432594	7.12173	0.0099403	0.0368025	#N/A	similar to UniRef100_Q0AWH3 Cluster: Sulfate/tungstate uptake family ABC transporter, permease protein; n=1; Syntrophomonas wolfei subsp. wolfei str. Goettingen|Rep: Sulfate/tungstate uptake family ABC transporter, permease protein - Syntrophomonas wolfei subsp. wolfei (strain Goettingen), partial (6%)
A_99_P208176	TC384317	7.0961	0.0149308	0.0405689	PUM-HD domain-containing protein	similar to UniRef100_Q2QQH7 Cluster: Pumilio-family RNA binding repeat containing protein, expressed; n=1; Oryza sativa Japonica Group|Rep: Pumilio-family RNA binding repeat containing protein, expressed - Oryza sativa subsp. japonica (Rice), partial (41%)	Rep: Pumilio-family RNA binding repeat containing protein, expressed - Oryza sativa subsp. japonica (Rice), partial (41%) [TC292799]
A_99_P495647	TC429416	6.90596	0.00258143	0.0290357	Uncharacterized protein
A_99_P262921	TC406689	6.89428	0.0318524	0.0476484	Uncharacterized protein	homologue to UniRef100_Q10N71 Cluster: Uncharacterized plant-specific domain TIGR01589 family protein, expressed; n=2; Oryza sativa|Rep: Uncharacterized plant-specific domain TIGR01589 family protein, expressed - Oryza sativa subsp. japonica (Rice), complete	Rep: Uncharacterized plant-specific domain TIGR01589 family protein, expressed - Oryza sativa subsp. japonica (Rice), complete [TC314644]
A_99_P183657	TC410060	6.68447	0.000237387	0	AAI domain-containing protein	weakly similar to UniRef100_Q42487 Cluster: Extensin like protein; n=1; Populus nigra|Rep: Extensin like protein - Populus nigra (Lombardy poplar), partial (70%)	Rep: Extensin like protein - Populus nigra (Lombardy poplar), partial (70%) [TC317920]
A_99_P167869	TC381404	6.5787	0.00551132	0.0322619	Uncharacterized protein	homologue to UniRef100_Q9ZRC1 Cluster: O-methyltransferase; n=1; Triticum aestivum|Rep: O-methyltransferase - Triticum aestivum (Wheat), complete	Triticum aestivum o-methyltransferase mRNA, complete cds [U76384]
A_99_P215761	TC407200	6.45471	0.0119717	0.037552	#N/A	similar to UniRef100_A5JSU3 Cluster: Auxin-repressed protein; n=1; Sesbania drummondii|Rep: Auxin-repressed protein - Sesbania drummondii, partial (47%)	Rep: Auxin-repressed protein - Sesbania drummondii, partial (47%) [TC311509]
A_99_P133920	TC411146	6.31164	0.0267112	0.0466093	Uncharacterized protein		Triticum aestivum clone wkm2c.pk005.e4:fis, full insert mRNA sequence [BT009095]
A_99_P194763	TC382458	6.3074	0.00330961	0.0290357	PAS domain-containing protein	UniRef100_A7YJG9 Cluster: FKF1 protein; n=1; Triticum aestivum|Rep: FKF1 protein - Triticum aestivum (Wheat), complete	Triticum aestivum FKF1 protein mRNA, complete cds [DQ923399]
A_99_P513712	TC437734	6.24922	0.0114402	0.0368025	#N/A	similar to UniRef100_A7SUM5 Cluster: Predicted protein; n=3; Nematostella vectensis|Rep: Predicted protein - Nematostella vectensis (Starlet sea anemone), partial (47%)	Rep: Predicted protein - Nematostella vectensis (Starlet sea anemone), partial (47%) [TC344867]
A_99_P194443	TC410060	6.04524	0.00229325	0.0258095	AAI domain-containing protein	weakly similar to UniRef100_Q42487 Cluster: Extensin like protein; n=1; Populus nigra|Rep: Extensin like protein - Populus nigra (Lombardy poplar), partial (70%)
A_99_P195538	TC401430	6.02333	0.0159578	0.0409057	Uncharacterized protein	similar to UniRef100_Q40032 Cluster: BLT14.1 protein; n=1; Hordeum vulgare|Rep: BLT14.1 protein - Hordeum vulgare (Barley), complete	Rep: BLT14.1 protein - Hordeum vulgare (Barley), complete [TC309462]
A_99_P247391	TC409014	5.72195	0.0220519	0.0440325	Peroxidase (EC 1.11.1.7)	weakly similar to UniRef100_Q0ZA67 Cluster: Peroxidase; n=1; Citrus maxima|Rep: Peroxidase - Citrus maxima (Pummelo) (Citrus grandis), partial (67%)	Rep: Peroxidase precursor - Linum usitatissimum (Flax) (Linseed), partial (34%) [TC317412]
A_99_P167874	TC410851	5.62006	0.00908751	0.0361869	Uncharacterized protein	homologue to UniRef100_O24394 Cluster: PTACR7; n=1; Triticum aestivum|Rep: PTACR7 - Triticum aestivum (Wheat), partial (79%)	FGAS029959 Triticum aestivum FGAS: Library 6 CAP GATE 1 Triticum aestivum cDNA, mRNA sequence [CK217957]
A_99_P536577	TC456782	5.60983	0.0208877	0.0433105	Lipoxygenase (EC 1.13.11.-)	homologue to UniRef100_P93184 Cluster: Lipoxygenase 2.1, chloroplast precursor; n=1; Hordeum vulgare|Rep: Lipoxygenase 2.1, chloroplast precursor - Hordeum vulgare (Barley), partial (87%)
A_99_P213791	TC447358	5.60876	0.0206485	0.0433105	GTD-binding domain-containing protein
A_99_P246026	TC376968	5.39554	0.00178577	0.0258095	Uncharacterized protein	homologue to UniRef100_P93614 Cluster: Cold acclimation protein WCOR615; n=1; Triticum aestivum|Rep: Cold acclimation protein WCOR615 - Triticum aestivum (Wheat), complete
A_99_P010709	TC451458	5.32077	0.0169117	0.0423437	JmjC domain-containing protein		BJ271022 Y. Ogihara unpublished cDNA library, Wh_oh Triticum aestivum cDNA clone whoh23m05 5', mRNA sequence [BJ271022]
A_99_P146277	TC458256	5.31128	0.0131859	0.0381277	PUM-HD domain-containing protein	similar to UniRef100_Q2QQH7 Cluster: Pumilio-family RNA binding repeat containing protein, expressed; n=1; Oryza sativa Japonica Group|Rep: Pumilio-family RNA binding repeat containing protein, expressed - Oryza sativa subsp. japonica (Rice), partial (26%)	FGAS079124 Triticum aestivum FGAS: Library 2 Gate 3 Triticum aestivum cDNA, mRNA sequence [DR733365]
A_99_P448692	TC402753	5.26599	0.0367039	0.0497865	Uncharacterized protein	weakly similar to UniRef100_A7P9B1 Cluster: Chromosome chr3 scaffold_8, whole genome shotgun sequence; n=1; Vitis vinifera|Rep: Chromosome chr3 scaffold_8, whole genome shotgun sequence - Vitis vinifera (Grape), partial (27%)	Rep: Chromosome chr3 scaffold_8, whole genome shotgun sequence - Vitis vinifera (Grape), partial (27%) [TC310773]
A_99_P467662	TC415201	5.22043	0.0117377	0.037552	Genome assembly, chromosome: II	weakly similar to UniRef100_A7PXU9 Cluster: Chromosome chr15 scaffold_37, whole genome shotgun sequence; n=1; Vitis vinifera|Rep: Chromosome chr15 scaffold_37, whole genome shotgun sequence - Vitis vinifera (Grape), partial (24%)	Rep: Chromosome chr15 scaffold_37, whole genome shotgun sequence - Vitis vinifera (Grape), partial (24%) [TC322860]
A_99_P571492	TC460336	5.20923	0.0130097	0.0381277	Non-lysosomal glucosylceramidase (NLGase) (EC 3.2.1.45)	weakly similar to UniRef100_A7SX93 Cluster: Predicted protein; n=1; Nematostella vectensis|Rep: Predicted protein - Nematostella vectensis (Starlet sea anemone), partial (4%)	Rep: Predicted protein - Nematostella vectensis (Starlet sea anemone), partial (4%) [TC366872]
A_99_P000296	TC389076	5.20392	0.0221595	0.0440325	Genome assembly, chromosome: II (Thiol protease)	homologue to UniRef100_Q41522 Cluster: Thiol protease; n=1; Triticum aestivum|Rep: Thiol protease - Triticum aestivum (Wheat), complete	Triticum aestivum thiol protease mRNA, complete cds [U32430]
A_99_P161017	TC404587	5.20148	0.0340994	0.048803	Genome assembly, chromosome: II		FGAS068045 Triticum aestivum FGAS: Library 2 Gate 3 Triticum aestivum cDNA, mRNA sequence [CV773648]
A_99_P637121	TC400502	5.17695	0.0351979	0.0494526	AAI domain-containing protein	similar to UniRef100_Q9TNK4 Cluster: Photosystem I P700 chlorophyll A apoprotein; n=1; Anthoceros punctatus|Rep: Photosystem I P700 chlorophyll A apoprotein - Anthoceros punctatus (Hornwort), partial (11%)	FGAS040238 Triticum aestivum FGAS: TaLt5 Triticum aestivum cDNA, mRNA sequence [CK158895]
A_99_P186982	TC440478	5.13811	0.00238493	0.0258095	Uncharacterized protein		CJ670634 Y.Ogihara unpublished cDNA library Wh_KMV Triticum aestivum cDNA clone whkv3b15 5', mRNA sequence [CJ670634]
A_99_P215881	TC389737	5.10631	0.0361181	0.0495732	#N/A	similar to UniRef100_A5JSU3 Cluster: Auxin-repressed protein; n=1; Sesbania drummondii|Rep: Auxin-repressed protein - Sesbania drummondii, partial (66%)	Rep: Auxin-repressed protein - Sesbania drummondii, partial (66%) [TC298080]
A_99_P460477	TC410823	5.04193	0.00682668	0.0339964	#N/A	UniRef100_P68179 Cluster: Low temperature-induced protein lt101.1; n=3; Triticeae|Rep: Low temperature-induced protein lt101.1 - Hordeum vulgare (Barley), complete	Rep: Low temperature-induced protein lt101.1 - Hordeum vulgare (Barley), complete [TC318661]
A_99_P092110	TC369160	4.99474	0.0241335	0.0454825	C-repeat binding factor 1 (CBFIVb-D20) (Putative CRT/DRE-binding factor)	UniRef100_Q5W969 Cluster: AP2/EREBP type transcription factor; n=1; Triticum aestivum|Rep: AP2/EREBP type transcription factor - Triticum aestivum (Wheat), complete	Triticum aestivum CBFIVb-D20 mRNA, complete cds [EF028774]
A_99_P178299	TC441530	4.85307	0.00282163	0.0290357	Uncharacterized protein	weakly similar to UniRef100_Q0JK96 Cluster: Os01g0688200 protein; n=1; Oryza sativa Japonica Group|Rep: Os01g0688200 protein - Oryza sativa subsp. japonica (Rice), partial (7%)	wdk4c.pk0003.b8 wdk4c Triticum aestivum cDNA clone wdk4c.pk0003.b8 5' end, mRNA sequence [CA717080]
A_99_P531207	TC445026	4.82208	1.06601e-05	0	#N/A	weakly similar to UniRef100_UPI0000EB0C0B Cluster: Cyclin-T1 (CycT1) (Cyclin-T).; n=1; Canis lupus familiaris|Rep: Cyclin-T1 (CycT1) (Cyclin-T). - Canis familiaris, partial (3%)	Rep: Cyclin-T1 (CycT1) (Cyclin-T). - Canis familiaris, partial (3%) [TC352024]
A_99_P257666	TC449340	4.80772	0.0132208	0.0381277	Uncharacterized protein	weakly similar to UniRef100_A7P9B1 Cluster: Chromosome chr3 scaffold_8, whole genome shotgun sequence; n=1; Vitis vinifera|Rep: Chromosome chr3 scaffold_8, whole genome shotgun sequence - Vitis vinifera (Grape), partial (43%)	Rep: Chromosome chr3 scaffold_8, whole genome shotgun sequence - Vitis vinifera (Grape), partial (43%) [TC278610]
A_99_P176029	TC414626	4.79899	0.013457	0.0381277	Uncharacterized protein	similar to UniRef100_A7QLD5 Cluster: Chromosome chr11 scaffold_118, whole genome shotgun sequence; n=1; Vitis vinifera|Rep: Chromosome chr11 scaffold_118, whole genome shotgun sequence - Vitis vinifera (Grape), partial (57%)	CJ825363 Y. Ogihara unpublished cDNA library, whatlal Triticum aestivum cDNA clone whatlal17j22 5', mRNA sequence [CJ825363]
A_99_P160232	CK161203	4.71425	0.0309881	0.0476247	4-hydroxy-7-methoxy-3-oxo-3,4-dihydro-2H-1,4-benzoxazin-2-yl glucoside beta-D-glucosidase 1a, chloroplastic (EC 3.2.1.182) (Beta-glucosidase 1a) (TaGlu1a) (EC 3.2.1.21)	homologue to UniRef100_Q1XIR9 Cluster: Beta-glucosidase precursor; n=1; Triticum aestivum|Rep: Beta-glucosidase precursor - Triticum aestivum (Wheat), partial (21%)	Triticum aestivum TaGlu1a mRNA for beta-glucosidase, complete cds [AB100035]
A_99_P431522	TC389737	4.68644	0.0247134	0.045839	#N/A	similar to UniRef100_A5JSU3 Cluster: Auxin-repressed protein; n=1; Sesbania drummondii|Rep: Auxin-repressed protein - Sesbania drummondii, partial (66%)	Rep: Auxin-repressed protein - Sesbania drummondii, partial (66%) [TC298080]
A_99_P153887	TC415456	4.67241	0.00846725	0.035541	#N/A	weakly similar to UniRef100_Q7RWB0 Cluster: Predicted protein; n=1; Neurospora crassa|Rep: Predicted protein - Neurospora crassa, partial (3%)	CJ925158 Y. Ogihara unpublished cDNA library, whchan Triticum aestivum cDNA clone whchan26m03 5', mRNA sequence [CJ925158]
A_99_P140543	NP9351091	4.65933	0.0204971	0.0433105	AP2 domain CBF protein	GB|EF028772.1|ABK55375.1 CBFIVb-A20;TaCBFIVb-A20; AP2 domain CBF protein; putative transcriptional activator	Triticum aestivum CBFIVb-A20 mRNA, complete cds [EF028772]
A_99_P349551	TC406220	4.61858	0.0303624	0.0469942	PHYTOCLOCK 1	weakly similar to UniRef100_P33671 Cluster: Syndecan-3 precursor; n=1; Rattus norvegicus|Rep: Syndecan-3 precursor - Rattus norvegicus (Rat), partial (7%)
A_99_P337246	TC389478	4.56609	0.0182119	0.0427145	HMA domain-containing protein	similar to UniRef100_Q5Z6Y0 Cluster: Copper-binding protein-like; n=1; Oryza sativa Japonica Group|Rep: Copper-binding protein-like - Oryza sativa subsp. japonica (Rice), partial (62%)	Rep: Copper-binding protein-like - Oryza sativa subsp. japonica (Rice), partial (62%) [TC297819]
A_99_P309556	TC451994	4.54688	0.00936161	0.0361869	Uncharacterized protein	weakly similar to UniRef100_A7QT36 Cluster: Chromosome undetermined scaffold_165, whole genome shotgun sequence; n=1; Vitis vinifera|Rep: Chromosome undetermined scaffold_165, whole genome shotgun sequence - Vitis vinifera (Grape), partial (42%)	Rep: Chromosome undetermined scaffold_165, whole genome shotgun sequence - Vitis vinifera (Grape), partial (42%) [TC358846]
A_99_P199846	TC406600	4.54629	0.0269133	0.0466093	Usp domain-containing protein	UniRef100_Q2TN84 Cluster: USP family protein; n=1; Triticum aestivum|Rep: USP family protein - Triticum aestivum (Wheat), complete
A_99_P197031	TC410989	4.4256	0.00207992	0.0258095	Ubiquitin	similar to UniRef100_A9RJI9 Cluster: Predicted protein; n=1; Physcomitrella patens subsp. patens|Rep: Predicted protein - Physcomitrella patens subsp. patens, partial (74%)	Rep: Predicted protein - Physcomitrella patens subsp. patens, partial (74%) [TC318818]
A_99_P073150	CD913132	4.41998	0.00129256	0.0205303	Uncharacterized protein		G550.116O22F010525 G550 Triticum aestivum cDNA clone G550116O22, mRNA sequence [CD913132]
A_99_P637881	TC380314	4.41784	0.0214963	0.0433105	LRRNT_2 domain-containing protein	UniRef100_Q56B90 Cluster: Ice recrystallization inhibition protein 1 precursor; n=1; Triticum aestivum|Rep: Ice recrystallization inhibition protein 1 precursor - Triticum aestivum (Wheat), partial (79%)	Triticum aestivum ice recrystallization inhibition protein 1 precursor, mRNA, complete cds [AY968588]
A_99_P213796	TC447358	4.41358	0.0340626	0.048803	GTD-binding domain-containing protein
A_99_P002226	TC400699	4.39939	0.0270656	0.0466093	Uncharacterized protein	similar to UniRef100_A7QSL4 Cluster: Chromosome undetermined scaffold_161, whole genome shotgun sequence; n=1; Vitis vinifera|Rep: Chromosome undetermined scaffold_161, whole genome shotgun sequence - Vitis vinifera (Grape), partial (91%)	FGAS001019 Triticum aestivum FGAS: Library 2 Gate 3 Triticum aestivum cDNA, mRNA sequence [DR741088]
A_99_P281226	TC402894	4.37053	0.0320433	0.0476484	Uncharacterized protein	similar to UniRef100_A7QLD5 Cluster: Chromosome chr11 scaffold_118, whole genome shotgun sequence; n=1; Vitis vinifera|Rep: Chromosome chr11 scaffold_118, whole genome shotgun sequence - Vitis vinifera (Grape), partial (57%)	Rep: Chromosome chr11 scaffold_118, whole genome shotgun sequence - Vitis vinifera (Grape), partial (57%) [TC310913]
A_99_P201311	TC405897	4.368	0.00639852	0.0322619	Uncharacterized protein	homologue to UniRef100_Q40032 Cluster: BLT14.1 protein; n=1; Hordeum vulgare|Rep: BLT14.1 protein - Hordeum vulgare (Barley), complete
A_99_P232161	CV768366	4.34293	0.018031	0.0427145	Thiamine thiazole synthase, chloroplastic (Thiazole biosynthetic enzyme) (EC 2.4.2.60)	homologue to UniRef100_Q41739 Cluster: Thiazole biosynthetic enzyme 1-2, chloroplast precursor; n=3; Zea mays|Rep: Thiazole biosynthetic enzyme 1-2, chloroplast precursor - Zea mays (Maize), partial (36%)
A_99_P433177	TC391030	4.33941	0.0037832	0.0291398	Uncharacterized protein	homologue to UniRef100_Q337P1 Cluster: CHY zinc finger family protein, expressed; n=3; Oryza sativa|Rep: CHY zinc finger family protein, expressed - Oryza sativa subsp. japonica (Rice), partial (28%)	Rep: CHY zinc finger family protein, expressed - Oryza sativa subsp. japonica (Rice), partial (28%) [TC299333]
A_99_P465702	TC414029	4.3281	0.0100658	0.0368025	Uncharacterized protein	similar to UniRef100_A7Q271 Cluster: Chromosome chr13 scaffold_45, whole genome shotgun sequence; n=1; Vitis vinifera|Rep: Chromosome chr13 scaffold_45, whole genome shotgun sequence - Vitis vinifera (Grape), partial (42%)	Rep: Chromosome chr13 scaffold_45, whole genome shotgun sequence - Vitis vinifera (Grape), partial (42%) [TC321723]
A_99_P361271	TC422004	4.31918	0.00244497	0.0258095	RING-type E3 ubiquitin transferase (EC 2.3.2.27)	UniRef100_A9S764 Cluster: Predicted protein; n=1; Physcomitrella patens subsp. patens|Rep: Predicted protein - Physcomitrella patens subsp. patens, partial (7%)
A_99_P315421	TC415551	4.31689	0.00767259	0.035541	Uncharacterized protein	similar to UniRef100_A7Q271 Cluster: Chromosome chr13 scaffold_45, whole genome shotgun sequence; n=1; Vitis vinifera|Rep: Chromosome chr13 scaffold_45, whole genome shotgun sequence - Vitis vinifera (Grape), partial (42%)	Rep: Chromosome chr13 scaffold_45, whole genome shotgun sequence - Vitis vinifera (Grape), partial (42%) [TC323212]
A_99_P174489	TC382069	4.31306	0.023032	0.0450361	AAI domain-containing protein		CJ609458 Y.Ogihara unpublished cDNA library Wh_VABA Triticum aestivum cDNA clone rwhva20b19 3', mRNA sequence [CJ609458]
A_99_P515382	TC438490	4.29603	0.000334078	0	Uncharacterized protein	weakly similar to UniRef100_Q3HNF6 Cluster: Light-induced protein 1-like; n=1; Lolium perenne|Rep: Light-induced protein 1-like - Lolium perenne (Perennial ryegrass), partial (54%)	Rep: Light-induced protein 1-like - Lolium perenne (Perennial ryegrass), partial (54%) [TC345606]
A_99_P193223	TC433318	4.28918	0.0292378	0.0466133	Uncharacterized protein	similar to UniRef100_Q0JNY6 Cluster: Os01g0256800 protein; n=2; Oryza sativa Japonica Group|Rep: Os01g0256800 protein - Oryza sativa subsp. japonica (Rice), partial (5%)	CJ680410 Y.Ogihara unpublished cDNA library Wh_OKCS Triticum aestivum cDNA clone whok1g06 5', mRNA sequence [CJ680410]
A_99_P119329	TC406972	4.24098	0.0322688	0.0476484	#N/A	weakly similar to UniRef100_Q2R1D6 Cluster: Jacalin-like lectin domain containing protein, expressed; n=1; Oryza sativa Japonica Group|Rep: Jacalin-like lectin domain containing protein, expressed - Oryza sativa subsp. japonica (Rice), partial (7%)	CJ668102 Y.Ogihara unpublished cDNA library Wh_KMV Triticum aestivum cDNA clone whkv13k20 5', mRNA sequence [CJ668102]
A_99_P215531	TC388555	4.23538	0.00174324	0.0258095	Amino_oxidase domain-containing protein	homologue to UniRef100_Q93WC0 Cluster: Flavin containing polyamine oxidase precursor; n=1; Hordeum vulgare|Rep: Flavin containing polyamine oxidase precursor - Hordeum vulgare (Barley), partial (46%)	Rep: Flavin containing polyamine oxidase precursor - Hordeum vulgare (Barley), partial (46%) [TC296933]
A_99_P235841	TC375948	4.21131	0.0110753	0.0368025	Uncharacterized protein
A_99_P239756	TC457432	4.19155	0.00206884	0.0258095	Uncharacterized protein
A_99_P129225	NP9351468	4.16601	0.00688995	0.0339964	Genome assembly, chromosome: II	GB|DQ163025.1|ABA42674.1 phytol kinase	Triticum aestivum clone 3 phytol kinase (VTE5) mRNA, complete cds [DQ163025]
A_99_P037774	TC404434	4.11624	0.0114581	0.0368025	Genome assembly, chromosome: II	similar to UniRef100_A7R0M1 Cluster: Chromosome chr10 scaffold_312, whole genome shotgun sequence; n=1; Vitis vinifera|Rep: Chromosome chr10 scaffold_312, whole genome shotgun sequence - Vitis vinifera (Grape), partial (55%)	WHE4160_A11_A22ZS Wheat CS whole plant cDNA library Triticum aestivum cDNA clone WHE4160_A11_A22, mRNA sequence [BQ789310]
A_99_P328556	TC374610	4.08593	0.000554359	0.0205303	Uncharacterized protein
A_99_P438807	TC395417	4.08466	0.0134302	0.0381277	RING-type domain-containing protein	similar to UniRef100_Q8L8R1 Cluster: RNA-binding protein-like protein; n=1; Arabidopsis thaliana|Rep: RNA-binding protein-like protein - Arabidopsis thaliana (Mouse-ear cress), partial (38%)	Rep: RNA-binding protein-like protein - Arabidopsis thaliana (Mouse-ear cress), partial (38%) [TC303626]
A_99_P522392	TC441477	4.08344	0.00571591	0.0322619	Uncharacterized protein
A_99_P239701	TC369886	4.08059	0.00204443	0.0258095	Uncharacterized protein
A_99_P210586	TC376058	4.07661	0.0028746	0.0290357	Uncharacterized protein	similar to UniRef100_Q6F2V2 Cluster: Expressed protein; n=1; Oryza sativa Japonica Group|Rep: Expressed protein - Oryza sativa subsp. japonica (Rice), partial (65%)	Rep: Expressed protein - Oryza sativa subsp. japonica (Rice), partial (65%) [TC284621]
A_99_P345051	TC397625	4.06039	0.00167984	0.0258095	Uncharacterized protein	weakly similar to UniRef100_Q9S807 Cluster: Phosphate starvation regulator protein; n=1; Chlamydomonas reinhardtii|Rep: Phosphate starvation regulator protein - Chlamydomonas reinhardtii, partial (4%)
A_99_P120164	TC385222	4.0268	0.0125682	0.0381277	LOB domain-containing protein	similar to UniRef100_Q8LBW3 Cluster: LOB domain-containing protein 12; n=1; Arabidopsis thaliana|Rep: LOB domain-containing protein 12 - Arabidopsis thaliana (Mouse-ear cress), partial (57%)	CJ672566 Y.Ogihara unpublished cDNA library Wh_MS Triticum aestivum cDNA clone whms10g19 5', mRNA sequence [CJ672566]
A_99_P137834	TC415201	4.0205	0.0123327	0.037552	Genome assembly, chromosome: II	weakly similar to UniRef100_A7PXU9 Cluster: Chromosome chr15 scaffold_37, whole genome shotgun sequence; n=1; Vitis vinifera|Rep: Chromosome chr15 scaffold_37, whole genome shotgun sequence - Vitis vinifera (Grape), partial (24%)	Triticum aestivum clone wlmk1.pk0003.d7:fis, full insert mRNA sequence [BT009413]
A_99_P132395	TC408002	3.97425	0.0364877	0.0495732	Uncharacterized protein	similar to UniRef100_A7R7N6 Cluster: Chromosome undetermined scaffold_1901, whole genome shotgun sequence; n=1; Vitis vinifera|Rep: Chromosome undetermined scaffold_1901, whole genome shotgun sequence - Vitis vinifera (Grape), partial (16%)	Rep: Chromosome undetermined scaffold_1901, whole genome shotgun sequence - Vitis vinifera (Grape), partial (16%) [TC315904]
A_99_P359151	TC420186	3.96436	0.0319649	0.0476484	#N/A
A_99_P263341	TC391030	3.94564	0.000916334	0.0205303	Uncharacterized protein	homologue to UniRef100_Q337P1 Cluster: CHY zinc finger family protein, expressed; n=3; Oryza sativa|Rep: CHY zinc finger family protein, expressed - Oryza sativa subsp. japonica (Rice), partial (28%)	Rep: CHY zinc finger family protein, expressed - Oryza sativa subsp. japonica (Rice), partial (28%) [TC299333]
A_99_P324206	TC399762	3.93456	0.0320284	0.0476484	TPX2 domain-containing protein	similar to UniRef100_A5X7Z1 Cluster: Microtubule-associated protein; n=1; Populus tremula x Populus tremuloides|Rep: Microtubule-associated protein - Populus tremula x Populus tremuloides, partial (24%)	Rep: Microtubule-associated protein - Populus tremula x Populus tremuloides, partial (24%) [TC307854]
A_99_P495527	TC429735	3.93347	0.00967799	0.0368025	Protein kinase domain-containing protein	weakly similar to UniRef100_Q5BQ31 Cluster: Serine/threonine protein kinase; n=1; Triticum aestivum|Rep: Serine/threonine protein kinase - Triticum aestivum (Wheat), partial (34%)	Rep: Serine/threonine protein kinase - Triticum aestivum (Wheat), partial (34%) [TC336974]
A_99_P367987	TC416851	3.93217	0.0297801	0.0469942	#N/A	similar to UniRef100_Q40126 Cluster: Fen protein; n=1; Solanum pimpinellifolium|Rep: Fen protein - Solanum pimpinellifolium (Currant tomato) (Lycopersiconpimpinellifolium), partial (9%)	Rep: Fen protein - Solanum pimpinellifolium (Currant tomato) (Lycopersiconpimpinellifolium), partial (9%) [TC288203]
A_99_P531917	TC445311	3.92144	0.0251161	0.045839	Peroxidase (EC 1.11.1.7)	similar to UniRef100_Q5I3F2 Cluster: Peroxidase 6; n=1; Triticum monococcum|Rep: Peroxidase 6 - Triticum monococcum (Einkorn wheat) (Small spelt), partial (66%)	Rep: Peroxidase 6 - Triticum monococcum (Einkorn wheat) (Small spelt), partial (66%) [TC352291]
A_99_P431937	TC390065	3.91812	0.021333	0.0433105	Peroxidase (EC 1.11.1.7)	weakly similar to UniRef100_Q43055 Cluster: Peroxidase; n=1; Populus sieboldii x Populus grandidentata|Rep: Peroxidase - Populus kitakamiensis (Aspen) (Populus sieboldii x Populusgrandidentata), partial (60%)	Rep: Peroxidase - Populus kitakamiensis (Aspen) (Populus sieboldii x Populusgrandidentata), partial (60%) [TC298387]
A_99_P194578	TC441429	3.91654	0.00534777	0.0315116	Catalase (EC 1.11.1.6)	similar to UniRef100_Q7XDQ1 Cluster: CHY zinc finger family protein, expressed; n=1; Oryza sativa Japonica Group|Rep: CHY zinc finger family protein, expressed - Oryza sativa subsp. japonica (Rice), partial (91%)	CJ944592 Y. Ogihara unpublished cDNA library, whchul Triticum aestivum cDNA clone whchul11l17 5', mRNA sequence [CJ944592]
A_99_P261956	TC373079	3.89291	0.0339826	0.048803	Uncharacterized protein	similar to UniRef100_Q9ATL5 Cluster: Aquaporin TIP4-2; n=1; Zea mays|Rep: Aquaporin TIP4-2 - Zea mays (Maize), partial (91%)	Rep: Aquaporin TIP4-2 - Zea mays (Maize), partial (91%) [TC281642]
A_99_P414792	TC376320	3.87622	0.00104355	0.0205303	Uncharacterized protein	weakly similar to UniRef100_Q6Z8K9 Cluster: Mitochondrial transcription termination factor-like; n=1; Oryza sativa Japonica Group|Rep: Mitochondrial transcription termination factor-like - Oryza sativa subsp. japonica (Rice), partial (15%)	Rep: Mitochondrial transcription termination factor-like - Oryza sativa subsp. japonica (Rice), partial (15%) [TC284891]
A_99_P459822	TC410428	3.87394	0.0325461	0.0482883	#N/A	UniRef100_P68179 Cluster: Low temperature-induced protein lt101.1; n=3; Triticeae|Rep: Low temperature-induced protein lt101.1 - Hordeum vulgare (Barley), complete	Rep: Low temperature-induced protein lt101.1 - Hordeum vulgare (Barley), complete [TC318287]
A_99_P456152	TC407853	3.86136	0.00619806	0.0322619	NOT2_3_5 domain-containing protein	similar to UniRef100_Q0DNT4 Cluster: Os03g0736000 protein; n=1; Oryza sativa Japonica Group|Rep: Os03g0736000 protein - Oryza sativa subsp. japonica (Rice), partial (21%)	Rep: Os03g0736000 protein - Oryza sativa subsp. japonica (Rice), partial (21%) [TC315790]
A_99_P432202	TC390258	3.83366	0.00678032	0.0339964	Uncharacterized protein
A_99_P192272	TC370369	3.79422	0.0224235	0.0440325	Uncharacterized protein	weakly similar to UniRef100_Q9AVM3 Cluster: Cytochrome P450; n=1; Triticum aestivum|Rep: Cytochrome P450 - Triticum aestivum (Wheat), partial (42%)
A_99_P254016	CK198257	3.77668	0.0157506	0.0409057	Uncharacterized protein	;	Rep: O-methyltransferase - Oryza sativa subsp. japonica (Rice), partial (26%) [TC306034]
A_99_P156377	TC397006	3.76611	0.00707571	0.0339964	Uncharacterized protein	homologue to UniRef100_Q7X9M0 Cluster: Metallothionein; n=1; Triticum aestivum|Rep: Metallothionein - Triticum aestivum (Wheat), partial (79%)	FGAS050115 Triticum aestivum FGAS: TaLt7 Triticum aestivum cDNA, mRNA sequence [CK166064]
A_99_P325231	TC440489	3.76574	0.0101827	0.0368025	AP2/ERF domain-containing protein	homologue to UniRef100_Q2TN79 Cluster: Ethylene-responsive element binding protein 2; n=1; Triticum aestivum|Rep: Ethylene-responsive element binding protein 2 - Triticum aestivum (Wheat), partial (37%)	Rep: Ethylene-responsive element binding protein 2 - Triticum aestivum (Wheat), partial (37%) [TC347600]
A_99_P040728	TC459472	3.76335	0.00143807	0.0205303	Uncharacterized protein	similar to UniRef100_Q5K4L6 Cluster: Long-chain fatty acid transport protein 3; n=1; Homo sapiens|Rep: Long-chain fatty acid transport protein 3 - Homo sapiens (Human), partial (3%)	wlm96.pk035.l14 wlm96 Triticum aestivum cDNA clone wlm96.pk035.l14 5' end, mRNA sequence [CA687054]
A_99_P528162	TC443648	3.75686	0.0018441	0.0258095	Uncharacterized protein
A_99_P460767	TC411026	3.7546	0.0237961	0.0454825	#N/A	similar to UniRef100_Q2R1E4 Cluster: Protein kinase domain containing protein, expressed; n=1; Oryza sativa Japonica Group|Rep: Protein kinase domain containing protein, expressed - Oryza sativa subsp. japonica (Rice), partial (8%)
A_99_P439782	TC435037	3.73572	0.0314734	0.0476247	#N/A	;	Rep: Small tumor anitgen t-ag - Simian virus 40 (SV40), partial (13%) [TC345571]
A_99_P239741	TC457432	3.72046	0.00520043	0.0315116	Uncharacterized protein
A_99_P263346	TC450885	3.71103	0.00361089	0.0291398	Uncharacterized protein	similar to UniRef100_Q7XDQ1 Cluster: CHY zinc finger family protein, expressed; n=1; Oryza sativa Japonica Group|Rep: CHY zinc finger family protein, expressed - Oryza sativa subsp. japonica (Rice), partial (62%)	FGAS021928 Triticum aestivum FGAS: Library 5 GATE 7 Triticum aestivum cDNA, mRNA sequence [CK210135]
A_99_P324576	TC433318	3.70643	0.0237156	0.0454825	Uncharacterized protein	similar to UniRef100_Q0JNY6 Cluster: Os01g0256800 protein; n=2; Oryza sativa Japonica Group|Rep: Os01g0256800 protein - Oryza sativa subsp. japonica (Rice), partial (5%)	CJ680410 Y.Ogihara unpublished cDNA library Wh_OKCS Triticum aestivum cDNA clone whok1g06 5', mRNA sequence [CJ680410]
A_99_P456577	TC454620	3.67835	0.0170633	0.0423437	#N/A
A_99_P504637	TC433759	3.6709	0.037525	0.0498538	Uncharacterized protein
A_99_P461837	TC411710	3.66896	0.0362044	0.0495732	Methyltransf_11 domain-containing protein	homologue to UniRef100_Q8VYX1 Cluster: Phosphoethanolamine methyltransferase; n=1; Triticum aestivum|Rep: Phosphoethanolamine methyltransferase - Triticum aestivum (Wheat), partial (38%)	Rep: Phosphoethanolamine methyltransferase - Triticum aestivum (Wheat), partial (38%) [TC319491]
A_99_P450857	TC404341	3.66842	0.03565	0.0495732	#N/A
A_99_P308376	TC438588	3.64521	0.00592407	0.0322619	Uncharacterized protein
A_99_P499302	TC431421	3.64146	0.0200301	0.0433105	Rhodanese domain-containing protein
A_99_P408827	TC457432	3.62889	0.00185945	0.0258095	Uncharacterized protein
A_99_P153482	TC399389	3.61672	0.0112187	0.0368025	Uncharacterized protein	similar to UniRef100_Q7Q9G8 Cluster: AGAP005242-PA; n=1; Anopheles gambiae str. PEST|Rep: AGAP005242-PA - Anopheles gambiae str. PEST, partial (3%)	CJ901986 Y. Ogihara unpublished cDNA library, whthkles Triticum aestivum cDNA clone whthkles27f19 5', mRNA sequence [CJ901986]
A_99_P211881	TC398344	3.60662	0.0392187	0.0498538	#N/A	UniRef100_P68179 Cluster: Low temperature-induced protein lt101.1; n=3; Triticeae|Rep: Low temperature-induced protein lt101.1 - Hordeum vulgare (Barley), complete	Rep: Low temperature-induced protein lt101.1 - Hordeum vulgare (Barley), complete [TC306473]
A_99_P198211	TC378716	3.60273	0.0213212	0.0433105	Tubby-like F-box protein
A_99_P153187	TC409447	3.58058	0.00362194	0.0291398	Uncharacterized protein		CJ883271 Y. Ogihara unpublished cDNA library, whthls Triticum aestivum cDNA clone whthls5e02 5', mRNA sequence [CJ883271]
A_99_P338766	TC425850	3.57399	0.00053857	0.0205303	Lipoxygenase (EC 1.13.11.-)	weakly similar to UniRef100_Q0ZDG2 Cluster: Lipoxygenase; n=1; Actinidia deliciosa|Rep: Lipoxygenase - Actinidia deliciosa (Kiwi), partial (9%)	Rep: Lipoxygenase - Actinidia deliciosa (Kiwi), partial (9%) [TC333205]
A_99_P313521	TC421264	3.56887	0.00800051	0.035541	#N/A	;	Rep: Predicted protein - Physcomitrella patens subsp. patens, partial (5%) [TC323165]
A_99_P223691	TC387172	3.55314	0.0143828	0.0391942	#N/A	weakly similar to UniRef100_Q6IGF7 Cluster: HDC06420; n=1; Drosophila melanogaster|Rep: HDC06420 - Drosophila melanogaster (Fruit fly), partial (14%)	SCU87294 Saxegothaea conspicua 18S ribosomal RNA gene, partial sequence, partial (7%) [TC295579]
A_99_P034214	TC421176	3.53516	0.0256308	0.0464163	PORR domain-containing protein	similar to UniRef100_A7PZU2 Cluster: Chromosome chr15 scaffold_40, whole genome shotgun sequence; n=1; Vitis vinifera|Rep: Chromosome chr15 scaffold_40, whole genome shotgun sequence - Vitis vinifera (Grape), partial (16%)	WHE4018_A11_A22ZT Wheat meiotic anther cDNA library Triticum aestivum cDNA clone WHE4018_A11_A22, mRNA sequence [CA500321]
A_99_P574597	TC461408	3.52466	0.0238054	0.0454825	#N/A	similar to UniRef100_Q2R1E4 Cluster: Protein kinase domain containing protein, expressed; n=1; Oryza sativa Japonica Group|Rep: Protein kinase domain containing protein, expressed - Oryza sativa subsp. japonica (Rice), partial (8%)	Rep: Protein kinase domain containing protein, expressed - Oryza sativa subsp. japonica (Rice), partial (13%) [TC367907]
A_99_P308381	TC438588	3.51421	0.00880496	0.0361869	Uncharacterized protein
A_99_P308371	TC438588	3.51229	0.0108376	0.0368025	Uncharacterized protein
A_99_P199296	TC445932	3.5075	0.00151807	0.0258095	Uncharacterized protein	similar to UniRef100_A9TQW5 Cluster: Predicted protein; n=1; Physcomitrella patens subsp. patens|Rep: Predicted protein - Physcomitrella patens subsp. patens, partial (11%)
A_99_P490532	TC427459	3.49773	0.00896971	0.0361869	Methyltransf_11 domain-containing protein	similar to UniRef100_A7Q206 Cluster: Chromosome chr13 scaffold_45, whole genome shotgun sequence; n=1; Vitis vinifera|Rep: Chromosome chr13 scaffold_45, whole genome shotgun sequence - Vitis vinifera (Grape), partial (54%)	Rep: Chromosome chr13 scaffold_45, whole genome shotgun sequence - Vitis vinifera (Grape), partial (54%) [TC334792]
A_99_P263336	TC379936	3.48887	0.00285086	0.0290357	Uncharacterized protein	similar to UniRef100_Q337P1 Cluster: CHY zinc finger family protein, expressed; n=3; Oryza sativa|Rep: CHY zinc finger family protein, expressed - Oryza sativa subsp. japonica (Rice), partial (72%)	Rep: CHY zinc finger family protein, expressed - Oryza sativa subsp. japonica (Rice), partial (72%) [TC288451]
A_99_P209886	TC370450	3.4834	0.0316101	0.0476484	Uncharacterized protein	similar to UniRef100_Q0DCR8 Cluster: Os06g0298200 protein; n=1; Oryza sativa Japonica Group|Rep: Os06g0298200 protein - Oryza sativa subsp. japonica (Rice), partial (88%)	Rep: Os06g0298200 protein - Oryza sativa subsp. japonica (Rice), partial (30%) [TC305251]
A_99_P208781	TC369808	3.44224	0.00428927	0.0291398	Rhodanese domain-containing protein	similar to UniRef100_A7QEY9 Cluster: Chromosome chr16 scaffold_86, whole genome shotgun sequence; n=1; Vitis vinifera|Rep: Chromosome chr16 scaffold_86, whole genome shotgun sequence - Vitis vinifera (Grape), partial (79%)	FGAS000900 Triticum aestivum FGAS: Library 2 Gate 3 Triticum aestivum cDNA, mRNA sequence [DR740967]
A_99_P137844	TC382366	3.43105	0.00198177	0.0258095	AAI domain-containing protein		FGAS069331 Triticum aestivum FGAS: Library 2 Gate 3 Triticum aestivum cDNA, mRNA sequence [CV774931]
A_99_P263046	TC452770	3.41558	0.0341417	0.048803	Hydroxymethylbilane synthase (EC 2.5.1.61)	homologue to UniRef100_Q8RYB1 Cluster: Porphobilinogen deaminase; n=1; Triticum aestivum|Rep: Porphobilinogen deaminase - Triticum aestivum (Wheat), partial (43%)
A_99_P235716	CK167759	3.38404	0.0256583	0.0464163	Uncharacterized protein	homologue to UniRef100_P05167 Cluster: Thiol protease aleurain precursor; n=1; Hordeum vulgare|Rep: Thiol protease aleurain precursor - Hordeum vulgare (Barley), partial (23%)
A_99_P178926	TC425850	3.38262	0.0178284	0.0427145	Lipoxygenase (EC 1.13.11.-)	weakly similar to UniRef100_Q0ZDG2 Cluster: Lipoxygenase; n=1; Actinidia deliciosa|Rep: Lipoxygenase - Actinidia deliciosa (Kiwi), partial (9%)	wl1n.pk0019.g3 wl1n Triticum aestivum cDNA clone wl1n.pk0019.g3 5' end, mRNA sequence [CA617321]
A_99_P297626	TC440068	3.37277	0.00288885	0.0290357	Uncharacterized protein	homologue to UniRef100_A7U1X5 Cluster: P450; n=1; Triticum aestivum|Rep: P450 - Triticum aestivum (Wheat), complete
A_99_P474427	TC419086	3.37134	0.0149318	0.0405689	GrpE protein homolog	similar to UniRef100_Q5DPX9 Cluster: GrpE1; n=1; Saccharum hybrid cultivar|Rep: GrpE1 - Saccharum hybrid cultivar, partial (34%)	Rep: GrpE1 - Saccharum hybrid cultivar, partial (34%) [TC326633]
A_99_P295616	TC426242	3.36882	0.0275142	0.0466093	Uncharacterized protein	similar to UniRef100_Q9ZTA6 Cluster: Low temperature induced protein; n=1; Hordeum vulgare|Rep: Low temperature induced protein - Hordeum vulgare (Barley), complete	Rep: Low temperature induced protein - Hordeum vulgare (Barley), complete [TC333619]
A_99_P235761	TC373897	3.36673	0.0277818	0.0466093	Triticain gamma (EC 3.4.22.-)	UniRef100_Q0WXG6 Cluster: Triticain gamma; n=1; Triticum aestivum|Rep: Triticain gamma - Triticum aestivum (Wheat), complete	Triticum aestivum mRNA for triticain gamma, complete cds [AB267409]
A_99_P271411	TC381896	3.34412	0.0196063	0.0433105	Timing of cab expression 1	similar to UniRef100_Q689G9 Cluster: Two-component response regulator-like PRR1; n=2; Oryza sativa Japonica Group|Rep: Two-component response regulator-like PRR1 - Oryza sativa subsp. japonica (Rice), partial (22%)
A_99_P272906	TC438290	3.3384	0.0368454	0.0497865	#N/A
A_99_P538957	TC440411	3.33379	0.0110693	0.0368025	#N/A	weakly similar to UniRef100_Q2UI12 Cluster: Uncharacterized conserved protein; n=1; Aspergillus oryzae|Rep: Uncharacterized conserved protein - Aspergillus oryzae, partial (3%)
A_99_P257346	TC392245	3.32874	0.00364892	0.0291398	ABC transporter domain-containing protein	similar to UniRef100_Q9AT00 Cluster: Non-intrinsic ABC protein 11, chloroplast precursor; n=2; Arabidopsis|Rep: Non-intrinsic ABC protein 11, chloroplast precursor - Arabidopsis thaliana (Mouse-ear cress), partial (76%)	Rep: Non-intrinsic ABC protein 11, chloroplast precursor - Arabidopsis thaliana (Mouse-ear cress), partial (76%) [TC300515]
A_99_P455737	TC407592	3.3113	0.00927186	0.0361869	Uncharacterized protein	homologue to UniRef100_Q50HV8 Cluster: Glycosyltransferase; n=1; Triticum aestivum|Rep: Glycosyltransferase - Triticum aestivum (Wheat), partial (8%)	Rep: Glycosyltransferase - Triticum aestivum (Wheat), partial (8%) [TC315528]
A_99_P086290	TC382930	3.30947	0.0043669	0.0291398	AAI domain-containing protein
A_99_P325311	TC382069	3.27886	0.0171124	0.0423437	AAI domain-containing protein
A_99_P514602	TC438131	3.27187	0.00550023	0.0322619	LRRNT_2 domain-containing protein	similar to UniRef100_Q9M3W4 Cluster: Ice recrystallisation inhibition protein; n=1; Lolium perenne|Rep: Ice recrystallisation inhibition protein - Lolium perenne (Perennial ryegrass), partial (27%)	Rep: Ice recrystallisation inhibition protein - Lolium perenne (Perennial ryegrass), partial (27%) [TC345238]
A_99_P484407	TC426970	3.26331	0.0237209	0.0454825	#N/A	homologue to UniRef100_A7QST5 Cluster: DNA polymerase; n=1; Vitis vinifera|Rep: DNA polymerase - Vitis vinifera (Grape), partial (5%)	Rep: DNA polymerase - Vitis vinifera (Grape), partial (5%) [TC331811]
A_99_P476802	TC420427	3.25946	0.00495999	0.0315116	Uncharacterized protein	similar to UniRef100_Q5JLD7 Cluster: Hydroxyproline-rich glycoprotein-like; n=1; Oryza sativa Japonica Group|Rep: Hydroxyproline-rich glycoprotein-like - Oryza sativa subsp. japonica (Rice), partial (11%)	Rep: Hydroxyproline-rich glycoprotein-like - Oryza sativa subsp. japonica (Rice), partial (11%) [TC327950]
A_99_P211426	TC431593	3.25542	0.0275555	0.0466093	Asparagine synthetase [glutamine-hydrolyzing] (EC 6.3.5.4)	homologue to UniRef100_Q5QFC3 Cluster: Glutamine-dependent asparagine synthetase; n=1; Triticum aestivum|Rep: Glutamine-dependent asparagine synthetase - Triticum aestivum (Wheat), partial (5%)	Triticum aestivum clone wlk1.pk0018.d4:fis, full insert mRNA sequence [BT009245]
A_99_P256341	TC415184	3.25234	0.00174312	0.0258095	Uncharacterized protein	weakly similar to UniRef100_A5V8N0 Cluster: Major facilitator superfamily MFS_1; n=1; Sphingomonas wittichii RW1|Rep: Major facilitator superfamily MFS_1 - Sphingomonas wittichii (strain RW1 / DSM 6014 / JCM 10273), partial (5%)	Rep: Major facilitator superfamily MFS_1 - Sphingomonas wittichii (strain RW1 / DSM 6014 / JCM 10273), partial (5%) [TC322845]
A_99_P538787	TC447991	3.22577	0.00584861	0.0322619	Thioredoxin-like_fold domain-containing protein
A_99_P551282	TC452714	3.21471	0.005645	0.0322619	Uncharacterized protein	homologue to UniRef100_Q43486 Cluster: B32E protein; n=1; Hordeum vulgare|Rep: B32E protein - Hordeum vulgare (Barley), partial (69%)	Rep: B32E protein - Hordeum vulgare (Barley), partial (69%) [TC359566]
A_99_P059276	TC388894	3.20372	0.00977233	0.0368025	Uncharacterized protein	homologue to UniRef100_Q19NU5 Cluster: ORG4; n=1; Hordeum vulgare|Rep: ORG4 - Hordeum vulgare (Barley), complete	BRY_1312 BRY Triticum aestivum cDNA clone P31-1B, mRNA sequence [AW448750]
A_99_P485352	TC424903	3.19071	0.000943485	0.0205303	#N/A	similar to UniRef100_Q4SBW8 Cluster: Chromosome undetermined SCAF14663, whole genome shotgun sequence; n=1; Tetraodon nigroviridis|Rep: Chromosome undetermined SCAF14663, whole genome shotgun sequence - Tetraodon nigroviridis (Green puffer), partial (5%)	Rep: Chromosome undetermined SCAF14663, whole genome shotgun sequence - Tetraodon nigroviridis (Green puffer), partial (5%) [TC332292]
A_99_P127065	TC432556	3.18198	0.0122591	0.037552	#N/A		CJ561540 Y.Ogihara unpublished cDNA library Wh_KMV Triticum aestivum cDNA clone rwhkv16b24 3', mRNA sequence [CJ561540]
A_99_P497477	CK157206	3.18064	0.0133859	0.0381277	#N/A	weakly similar to UniRef100_A7NQ99 Cluster: TPR repeat-containing protein; n=1; Roseiflexus castenholzii DSM 13941|Rep: TPR, partial (1%)	Rep: Small subunit ribosomal protein - Dendrocalamus strictus, partial (51%) [TC337816]
A_99_P300466	TC434471	3.17987	0.00527342	0.0315116	CYSTM domain-containing protein
A_99_P209081	TC450594	3.16538	0.0118069	0.037552	Uncharacterized protein	similar to UniRef100_Q3HNF6 Cluster: Light-induced protein 1-like; n=1; Lolium perenne|Rep: Light-induced protein 1-like - Lolium perenne (Perennial ryegrass), partial (50%)	Rep: Light-induced protein 1-like - Lolium perenne (Perennial ryegrass), partial (50%) [TC358815]
A_99_P167859	TC413193	3.15773	0.0101079	0.0368025	Cysteine proteinase inhibitor	homologue to UniRef100_Q9FS06 Cluster: Cysteine proteinase inhibitor; n=1; Triticum aestivum|Rep: Cysteine proteinase inhibitor - Triticum aestivum (Wheat), partial (95%)	FGAS065813 Triticum aestivum FGAS: Library 2 Gate 3 Triticum aestivum cDNA, mRNA sequence [CV771420]
A_99_P036304	TC450050	3.1491	0.0254504	0.045839	Uncharacterized protein	similar to UniRef100_Q689G9 Cluster: Two-component response regulator-like PRR1; n=2; Oryza sativa Japonica Group|Rep: Two-component response regulator-like PRR1 - Oryza sativa subsp. japonica (Rice), partial (72%)	FGAS015528 Triticum aestivum FGAS: Library 4 Gate 8 Triticum aestivum cDNA, mRNA sequence [CK162921]
A_99_P157267	TC370729	3.14896	0.00843835	0.035541	Glutathione transferase (EC 2.5.1.18)	UniRef100_Q8GTB8 Cluster: Glutathione transferase F5; n=1; Triticum aestivum|Rep: Glutathione transferase F5 - Triticum aestivum (Wheat), complete	FGAS081165 Triticum aestivum FGAS: Library 3 Gate 6 Triticum aestivum cDNA, mRNA sequence [DR735495]
A_99_P136455	TC446839	3.1478	0.0389361	0.0498538	PALP domain-containing protein	similar to UniRef100_A7PAJ2 Cluster: Chromosome chr14 scaffold_9, whole genome shotgun sequence; n=1; Vitis vinifera|Rep: Chromosome chr14 scaffold_9, whole genome shotgun sequence - Vitis vinifera (Grape), partial (47%)	Triticum aestivum clone wdk2c.pk005.o10:fis, full insert mRNA sequence [BT008980]
A_99_P244216	TC419881	3.14167	0.0370341	0.0497865	Cytochrome b6-f complex subunit 5 (Cytochrome b6-f complex subunit PetG) (Cytochrome b6-f complex subunit V)	cytochrome b/f complex subunit 5 [Triticum aestivum]
A_99_P410537	TC372637	3.14158	0.00572206	0.0322619	Protein kinase domain-containing protein	UniRef100_Q00NV2 Cluster: Resistance-related receptor-like kinase; n=1; Triticum aestivum|Rep: Resistance-related receptor-like kinase - Triticum aestivum (Wheat), complete	Rep: Resistance-related receptor-like kinase - Triticum aestivum (Wheat), complete [TC281195]
A_99_P498362	TC431003	3.13719	0.00661389	0.0339964	Glyceraldehyde-3-phosphate dehydrogenase (EC 1.2.1.-)	UniRef100_P26517 Cluster: Glyceraldehyde-3-phosphate dehydrogenase, cytosolic; n=3; Hordeum vulgare|Rep: Glyceraldehyde-3-phosphate dehydrogenase, cytosolic - Hordeum vulgare (Barley), partial (62%)	Rep: Glyceraldehyde-3-phosphate dehydrogenase, cytosolic - Hordeum vulgare (Barley), partial (62%) [TC338220]
A_99_P235826	CA672449	3.12692	0.0109955	0.0368025	Uncharacterized protein	homologue to UniRef100_Q0WXG6 Cluster: Triticain gamma; n=1; Triticum aestivum|Rep: Triticain gamma - Triticum aestivum (Wheat), partial (39%)	Triticum aestivum mRNA for triticain gamma, complete cds [AB267409]
A_99_P247097		3.12641	0.00437163	0.0291398	#N/A
A_99_P330506		3.12392	0.00332296	0.0290357	#N/A	similar to UniRef100_Q2R8L3 Cluster: Expressed protein; n=2; Oryza sativa Japonica Group|Rep: Expressed protein - Oryza sativa subsp. japonica (Rice), partial (38%)	Rep: Expressed protein - Oryza sativa subsp. japonica (Rice), partial (38%) [TC305543]
A_99_P209966	TC397377	3.12177	0.00435684	0.0291398	Uncharacterized protein	similar to UniRef100_Q9XEX8 Cluster: Remorin 1; n=1; Solanum lycopersicum|Rep: Remorin 1 - Solanum lycopersicum (Tomato) (Lycopersicon esculentum), partial (78%)
A_99_P423962	TC421647	3.11851	0.000513717	0.0205303	Genome assembly, chromosome: II	UniRef100_P36183 Cluster: Endoplasmin homolog precursor; n=1; Hordeum vulgare|Rep: Endoplasmin homolog precursor - Hordeum vulgare (Barley), partial (5%)	Rep: Endoplasmin homolog precursor - Hordeum vulgare (Barley), partial (5%) [TC292372]
A_99_P447242	TC383881	3.11095	0.00365315	0.0291398	HATPase_c domain-containing protein	similar to UniRef100_Q9FEQ8 Cluster: Peroxidase; n=1; Zea mays|Rep: Peroxidase - Zea mays (Maize), partial (36%)	Rep: Peroxidase - Zea mays (Maize), partial (36%) [TC309760]
A_99_P199946	TC401735	3.11013	0.00267019	0.0290357	Peroxidase (EC 1.11.1.7)	similar to UniRef100_Q96465 Cluster: Subtilisin-chymotrypsin inhibitor 2; n=1; Hordeum vulgare|Rep: Subtilisin-chymotrypsin inhibitor 2 - Hordeum vulgare (Barley), partial (34%)
A_99_P386067	TC456048	3.10804	0.00920936	0.0361869	#N/A
A_99_P535782	TC447223	3.10405	0.0103857	0.0368025	PRONE domain-containing protein	homologue to UniRef100_Q5NCM0 Cluster: Leucine rich repeat containing 16; n=2; Mus musculus|Rep: Leucine rich repeat containing, partial (1%)
A_99_P084245	BQ166249	3.09227	0.0049497	0.0315116	Thioredoxin-like_fold domain-containing protein	similar to UniRef100_Q40032 Cluster: BLT14.1 protein; n=1; Hordeum vulgare|Rep: BLT14.1 protein - Hordeum vulgare (Barley), partial (90%)	FGAS001008 Triticum aestivum FGAS: Library 2 Gate 3 Triticum aestivum cDNA, mRNA sequence [DR741077]
A_99_P416597	TC416504	3.09195	0.0100729	0.0368025	Uncharacterized protein
A_99_P040376	TC377797	3.08923	0.0384307	0.0498538	Uncharacterized protein	weakly similar to UniRef100_P42768 Cluster: Wiskott-Aldrich syndrome protein; n=1; Homo sapiens|Rep: Wiskott-Aldrich syndrome protein - Homo sapiens (Human), partial (4%)	WHE4115_B03_D05ZS Wheat salt-stressed root cDNA library Triticum aestivum cDNA clone WHE4115_B03_D05, mRNA sequence [BQ744395]
A_99_P466297	TC382181	3.0883	0.0107281	0.0368025	Uncharacterized protein	UniRef100_Q6BDB3 Cluster: Plasma membrane protein 3; n=1; Leymus chinensis|Rep: Plasma membrane protein 3 - Leymus chinensis, partial (98%)	Rep: Plasma membrane protein 3 - Leymus chinensis, partial (98%) [TC322096]
A_99_P192787	TC414423	3.08347	0.0221038	0.0440325	#N/A	similar to UniRef100_Q2V4G7 Cluster: Uncharacterized protein At1g55300.2; n=1; Arabidopsis thaliana|Rep: Uncharacterized protein At1g55300.2 - Arabidopsis thaliana (Mouse-ear cress), partial (6%)	CJ705099 Y.Ogihara unpublished cDNA library Wh_V4816 Triticum aestivum cDNA clone whv16n1j21 5', mRNA sequence [CJ705099]
A_99_P200166	CJ705099	3.08277	0.0106962	0.0368025	#N/A	similar to UniRef100_Q9AYP4 Cluster: 40S ribosomal protein S10; n=4; Oryza sativa|Rep: 40S ribosomal protein S10 - Oryza sativa subsp. japonica (Rice), partial (90%)
A_99_P245896	TC431024	3.08271	0.00669705	0.0339964	Uncharacterized protein	weakly similar to UniRef100_O65189 Cluster: Glucan endo-1,3-beta-glucosidase isoenzyme I; n=1; Hordeum vulgare|Rep: Glucan endo-1,3-beta-glucosidase isoenzyme I - Hordeum vulgare (Barley), partial (13%)	Rep: Beta-1,3-glucanase - Triticum aestivum (Wheat), partial (66%) [TC291895]
A_99_P444067	CA665843	3.07815	0.027973	0.0466093	Uncharacterized protein
A_99_P501257	TC399414	3.06583	0.0140536	0.0391942	HSF_DOMAIN domain-containing protein	UniRef100_Q6BDB3 Cluster: Plasma membrane protein 3; n=1; Leymus chinensis|Rep: Plasma membrane protein 3 - Leymus chinensis, partial (98%)	Rep: Plasma membrane protein 3 - Leymus chinensis, partial (98%) [TC339474]
A_99_P502037	TC432277	3.05882	0.0287774	0.0466133	#N/A	similar to UniRef100_Q9AXN2 Cluster: RNA-binding protein; n=1; Triticum aestivum|Rep: RNA-binding protein - Triticum aestivum (Wheat), partial (54%)	Rep: RNA-binding protein RZ-1 - Nicotiana sylvestris (Wood tobacco), partial (56%) [TC339806]
A_99_P296026	TC429758	3.05803	0.0177748	0.0427145	Uncharacterized protein	similar to UniRef100_Q10NL7 Cluster: Expressed protein; n=3; Oryza sativa|Rep: Expressed protein - Oryza sativa subsp. japonica (Rice), partial (46%)
A_99_P341831	TC413940	3.05704	0.0270129	0.0466093	Uncharacterized protein	similar to UniRef100_Q0DWI1 Cluster: Os02g0814500 protein; n=2; Oryza sativa Japonica Group|Rep: Os02g0814500 protein - Oryza sativa subsp. japonica (Rice), partial (15%)	Rep: Os02g0814500 protein - Oryza sativa subsp. japonica (Rice), partial (15%) [TC329500]
A_99_P015164	TC422014	3.03919	0.00564135	0.0322619	HTH myb-type domain-containing protein	weakly similar to UniRef100_Q69UD6 Cluster: Copper amine oxidase-like; n=1; Oryza sativa Japonica Group|Rep: Copper amine oxidase-like - Oryza sativa subsp. japonica (Rice), partial (9%)	BJ301977 Y. Ogihara unpublished cDNA library, Wh_yd Triticum aestivum cDNA clone whyd13a23 5', mRNA sequence [BJ301977]
A_99_P488632	TC410461	3.02042	0.0238333	0.0454825	#N/A	weakly similar to UniRef100_Q01481 Cluster: Protein WIR1B; n=1; Triticum aestivum|Rep: Protein WIR1B - Triticum aestivum (Wheat), partial (65%)	Rep: Protein WIR1B - Triticum aestivum (Wheat), partial (65%) [TC333868]
A_99_P515207	TC426498	3.01298	0.000353879	0	Uncharacterized protein	;	Rep: Yarrowia lipolytica chromosome C of strain CLIB122 of Yarrowia lipolytica - Yarrowia lipolytica (Candida lipolytica), partial (4%) [TC345545]
A_99_P202886	TC438433	2.98415	0.0220415	0.0440325	FHA domain-containing protein
A_99_P562897	TC390333	2.98206	0.0161879	0.0409057	Tubby-like F-box protein	similar to UniRef100_Q3LZT2 Cluster: 83 kDa heat shock protein; n=1; Leishmania donovani chagasi|Rep: 83 kDa heat shock protein - Leishmania chagasi, partial (8%)	Rep: 83 kDa heat shock protein - Leishmania chagasi, partial (8%) [TC363843]
A_99_P261811	TC460355	2.97765	0.00210043	0.0258095	PMEI domain-containing protein	similar to UniRef100_Q93YH0 Cluster: Clp protease 2 proteolytic subunit precursor; n=1; Solanum lycopersicum|Rep: Clp protease 2 proteolytic subunit precursor - Solanum lycopersicum (Tomato) (Lycopersicon esculentum), partial (75%)	Rep: Clp protease 2 proteolytic subunit precursor - Solanum lycopersicum (Tomato) (Lycopersicon esculentum), partial (75%) [TC337847]
A_99_P157352	TC430615	2.96188	0.00144585	0.0205303	ATP-dependent Clp protease proteolytic subunit (EC 3.4.21.92)	weakly similar to UniRef100_Q0J0H8 Cluster: Os09g0508500 protein; n=1; Oryza sativa Japonica Group|Rep: Os09g0508500 protein - Oryza sativa subsp. japonica (Rice), partial (14%)	G05_T3 WSWR cDNA library Triticum aestivum cDNA, mRNA sequence [DN949065]
A_99_P443542	TC427825	2.95571	0.0108837	0.0368025	Uncharacterized protein		CJ686008 Y.Ogihara unpublished cDNA library Wh_PCDAM Triticum aestivum cDNA clone whpc3m13 5', mRNA sequence [CJ686008]
A_99_P325306	TC399062	2.95401	0.0195262	0.0433105	#N/A
A_99_P231646	TC416634	2.94259	0.0184259	0.0427145	AAI domain-containing protein
A_99_P246446		2.94023	0.0298471	0.0469942	#N/A	similar to UniRef100_Q0DK70 Cluster: Os05g0188100 protein; n=2; Oryza sativa|Rep: Os05g0188100 protein - Oryza sativa subsp. japonica (Rice), partial (47%)	Rep: Os05g0188100 protein - Oryza sativa subsp. japonica (Rice), partial (47%) [TC326710]
A_99_P407792	TC439877	2.93862	0.0373928	0.0497865	Uncharacterized protein	homologue to UniRef100_Q0IXV0 Cluster: Os10g0397400 protein; n=3; Oryza sativa|Rep: Os10g0397400 protein - Oryza sativa subsp. japonica (Rice), partial (76%)	Rep: Os10g0397400 protein - Oryza sativa subsp. japonica (Rice), partial (76%) [TC278422]
A_99_P115950	TC369877	2.9321	0.0266535	0.0466093	Delta(24)-sterol reductase (EC 1.3.1.72)	similar to UniRef100_A7P7A5 Cluster: Chromosome chr9 scaffold_7, whole genome shotgun sequence; n=1; Vitis vinifera|Rep: Chromosome chr9 scaffold_7, whole genome shotgun sequence - Vitis vinifera (Grape), partial (8%)	CJ653764 Y.Ogihara unpublished cDNA library Wh_GCPCDAM Triticum aestivum cDNA clone whgc14o02 5', mRNA sequence [CJ653764]
A_99_P443702	TC438387	2.92667	0.0293208	0.0466133	#N/A	homologue to UniRef100_Q9ATQ1 Cluster: TAK14; n=1; Triticum aestivum|Rep: TAK14 - Triticum aestivum (Wheat), partial (31%)	Rep: TAK14 - Triticum aestivum (Wheat), partial (31%) [TC307259]
A_99_P107595	TC399148	2.91541	0.00147159	0.0205303	Protein kinase domain-containing protein	homologue to UniRef100_Q337R4 Cluster: Ubiquitin carrier protein; n=1; Oryza sativa Japonica Group|Rep: Ubiquitin carrier protein - Oryza sativa subsp. japonica (Rice), complete	WHE4311_B09_D17ZS Wheat meiotic anther cDNA library Triticum aestivum cDNA clone WHE4311_B09_D17, mRNA sequence [CA484830]
A_99_P573292	TC384673	2.91319	0.00330708	0.0290357	UBC core domain-containing protein
A_99_P346351	TC460942	2.91253	0.00515753	0.0315116	#N/A	similar to UniRef100_O24041 Cluster: Laccase; n=1; Liriodendron tulipifera|Rep: Laccase - Liriodendron tulipifera (Tuliptree) (Tulip poplar), partial (14%)	Rep: Laccase - Liriodendron tulipifera (Tuliptree) (Tulip poplar), partial (14%) [TC345033]
A_99_P515452	TC437914	2.90893	0.00117026	0.0205303	Laccase (EC 1.10.3.2) (Benzenediol:oxygen oxidoreductase) (Diphenol oxidase) (Urishiol oxidase)
A_99_P104510	TC442996	2.89688	0.0372963	0.0497865	KOW domain-containing protein	weakly similar to UniRef100_Q0JLM7 Cluster: Os01g0588700 protein; n=1; Oryza sativa Japonica Group|Rep: Os01g0588700 protein - Oryza sativa subsp. japonica (Rice), partial (25%)	G118.120A12F010725 G118 Triticum aestivum cDNA clone G118120A12, mRNA sequence [CD892124]
A_99_P240036	TC446611	2.8838	0.0160746	0.0409057	Genome assembly, chromosome: II
A_99_P275381	TC397779	2.8827	0.0219814	0.0440325	Uncharacterized protein	similar to UniRef100_A7PJH4 Cluster: Chromosome chr12 scaffold_18, whole genome shotgun sequence; n=1; Vitis vinifera|Rep: Chromosome chr12 scaffold_18, whole genome shotgun sequence - Vitis vinifera (Grape), partial (60%)	Rep: Chromosome chr12 scaffold_18, whole genome shotgun sequence - Vitis vinifera (Grape), partial (60%) [TC281135]
A_99_P501472	TC436784	2.86524	0.0277526	0.0466093	Uncharacterized protein	similar to UniRef100_Q59FR9 Cluster: Fibroblast growth factor 11 variant; n=1; Homo sapiens|Rep: Fibroblast growth factor 11 variant - Homo sapiens (Human), partial (5%)	Rep: Fibroblast growth factor 11 variant - Homo sapiens (Human), partial (5%) [TC339546]
A_99_P224641	TC432345	2.86508	0.000716317	0.0205303	#N/A
A_99_P056776		2.86386	0.0278597	0.0466093	#N/A	weakly similar to UniRef100_Q940D6 Cluster: AT4g19390/T5K18_170; n=1; Arabidopsis thaliana|Rep: AT4g19390/T5K18_170 - Arabidopsis thaliana (Mouse-ear cress), partial (53%)	WHE4302_H10_O20ZS Wheat meiotic anther cDNA library Triticum aestivum cDNA clone WHE4302_H10_O20, mRNA sequence [CA502639]
A_99_P010739	TC439198	2.86317	0.00578322	0.0322619	#N/A	similar to UniRef100_Q50HV8 Cluster: Glycosyltransferase; n=1; Triticum aestivum|Rep: Glycosyltransferase - Triticum aestivum (Wheat), partial (5%)	FGAS065717 Triticum aestivum FGAS: Library 2 Gate 3 Triticum aestivum cDNA, mRNA sequence [CV771324]
A_99_P249086	TC422810	2.85814	0.0211434	0.0433105	AT-hook motif nuclear-localized protein	homologue to UniRef100_Q5NE32 Cluster: Type 1 non-specific lipid transfer protein precursor; n=1; Triticum aestivum|Rep: Type 1 non-specific lipid transfer protein precursor - Triticum aestivum (Wheat), complete	Rep: Type 1 non-specific lipid transfer protein precursor - Triticum aestivum (Wheat), partial (92%) [TC323734]
A_99_P149682	TC416083	2.83484	0.0226781	0.0450361	AAI domain-containing protein		CJ804931 Y. Ogihara unpublished cDNA library, whsct Triticum aestivum cDNA clone whsct32m15 5', mRNA sequence [CJ804931]
A_99_P348401	TC456052	2.83426	0.000943695	0.0205303	#N/A	similar to UniRef100_A1RRR9 Cluster: Inner-membrane translocator precursor; n=1; Pyrobaculum islandicum DSM 4184|Rep: Inner-membrane translocator precursor - Pyrobaculum islandicum (strain DSM 4184 / JCM 9189), partial (5%)	Triticum aestivum clone wlk4.pk0010.c3:fis, full insert mRNA sequence [BT009254]
A_99_P004926	TC439026	2.82936	0.0246672	0.045839	Uncharacterized protein	UniRef100_Q2UPJ4 Cluster: Predicted protein; n=1; Aspergillus oryzae|Rep: Predicted protein - Aspergillus oryzae, partial (1%)	Triticum aestivum clone wlk1.pk0018.d4:fis, full insert mRNA sequence [BT009245]
A_99_P347311	CJ958016	2.82584	0.0189481	0.0433105	Asparagine synthetase domain-containing protein	similar to UniRef100_Q1NM01 Cluster: NADH:ubiquinone oxidoreductase, Na(+)-translocating, E subunit; n=1; delta proteobacterium MLMS-1|Rep: NADH:ubiquinone oxidoreductase, Na(+)-translocating, E subunit - delta proteobacterium MLMS-1, partial (8%)	Rep: NADH:ubiquinone oxidoreductase, Na(+)-translocating, E subunit - delta proteobacterium MLMS-1, partial (8%) [TC343767]
A_99_P487287	TC436602	2.82415	0.0262659	0.0464163	#N/A		BJ245772 Y. Ogihara unpublished cDNA library, Wh_f Triticum aestivum cDNA clone whf20b07 5', mRNA sequence [BJ245772]
A_99_P224851	TC425858	2.82024	0.00791433	0.035541	Uncharacterized protein	homologue to UniRef100_O23755 Cluster: Elongation factor 2; n=1; Beta vulgaris|Rep: Elongation factor 2 - Beta vulgaris (Sugar beet), partial (25%)	Rep: Elongation factor 2 - Beta vulgaris (Sugar beet), partial (25%) [TC286168]
A_99_P020429	TC377612	2.81831	0.0212522	0.0433105	Tr-type G domain-containing protein	similar to UniRef100_A7QB90 Cluster: Chromosome chr4 scaffold_73, whole genome shotgun sequence; n=1; Vitis vinifera|Rep: Chromosome chr4 scaffold_73, whole genome shotgun sequence - Vitis vinifera (Grape), partial (94%)	FGAS073032 Triticum aestivum FGAS: Library 2 Gate 3 Triticum aestivum cDNA, mRNA sequence [CV778623]
A_99_P412887	TC427704	2.8121	0.0279085	0.0466093	AA_kinase domain-containing protein	homologue to UniRef100_O82715 Cluster: Pathogenisis-related protein 1.2 precursor; n=1; Triticum aestivum|Rep: Pathogenisis-related protein 1.2 precursor - Triticum aestivum (Wheat), complete	Rep: Pathogenisis-related protein 1.2 precursor - Triticum aestivum (Wheat), complete [TC283379]
A_99_P273706	TC374806	2.81183	0.0056833	0.0322619	SCP domain-containing protein
A_99_P157687	BQ807133	2.8103	0.0263085	0.0464163	#N/A	homologue to UniRef100_A6MZM7 Cluster: 40S ribosomal protein S14; n=2; Oryza sativa|Rep: 40S ribosomal protein S14 - Oryza sativa subsp. indica (Rice), partial (46%)
A_99_P191777	CK196845	2.80917	0.0206028	0.0433105	Uncharacterized protein	similar to UniRef100_A8QPH5 Cluster: Bp3B protein; n=5; Triticum|Rep: Bp3B protein - Triticum aestivum (Wheat), partial (65%)	FGAS078381 Triticum aestivum FGAS: TaLt5 Triticum aestivum cDNA, mRNA sequence [DR732461]
A_99_P248496	DR732461	2.80009	0.0258405	0.0464163	Phosphoglycerate mutase (2,3-diphosphoglycerate-independent) (EC 5.4.2.12)
A_99_P504027		2.79123	0.00771029	0.035541	#N/A	weakly similar to UniRef100_A5GMY9 Cluster: Aldo/keto reductase family protein; n=1; Synechococcus sp. WH 7803|Rep: Aldo/keto reductase family protein - Synechococcus sp. (strain WH7803), partial (5%)	Rep: Probable radical activating enzyme - Pseudomonas aeruginosa (strain PA7), partial (8%) [TC340661]
A_99_P214061	TC433469	2.79094	0.00291166	0.0290357	#N/A	homologue to UniRef100_Q946Z1 Cluster: Thaumatin-like protein TLP4; n=1; Hordeum vulgare|Rep: Thaumatin-like protein TLP4 - Hordeum vulgare (Barley), complete	Rep: Thaumatin-like protein TLP4 - Hordeum vulgare (Barley), complete [TC289616]
A_99_P205256	TC381268	2.79065	0.00263652	0.0290357	Uncharacterized protein		FGAS066085 Triticum aestivum FGAS: Library 2 Gate 3 Triticum aestivum cDNA, mRNA sequence [CV771692]
A_99_P152907		2.78829	0.035725	0.0495732	#N/A		CJ875741 Y. Ogihara unpublished cDNA library, whthls Triticum aestivum cDNA clone whthls1k13 5', mRNA sequence [CJ875741]
A_99_P512107	CJ875741	2.78458	0.0382339	0.0498538	#N/A
A_99_P153742	TC437003	2.78439	0.0331412	0.0482883	Putative tRNA (cytidine(32)/guanosine(34)-2'-O)-methyltransferase (EC 2.1.1.205) (2'-O-ribose RNA methyltransferase TRM7 homolog)	similar to UniRef100_Q9CAN4 Cluster: F-box protein PP2-A11; n=1; Arabidopsis thaliana|Rep: F-box protein PP2-A11 - Arabidopsis thaliana (Mouse-ear cress), partial (36%)	CJ921503 Y. Ogihara unpublished cDNA library, whchan Triticum aestivum cDNA clone whchan14l18 5', mRNA sequence [CJ921503]
A_99_P035954	TC399237	2.78055	0.037627	0.0498538	Uncharacterized protein	homologue to UniRef100_Q8LL09 Cluster: Hessian fly response gene 1 protein; n=1; Triticum aestivum|Rep: Hessian fly response gene 1 protein - Triticum aestivum (Wheat), partial (55%)	Triticum aestivum hessian fly response gene 1 protein (Hfr-1) mRNA, complete cds [AF483596]
A_99_P379347	TC380902	2.77724	0.0309212	0.0476247	Dirigent protein	similar to UniRef100_Q5JJP8 Cluster: Beta transducin-like protein HET-E2C-like; n=2; Oryza sativa|Rep: Beta transducin-like protein HET-E2C-like - Oryza sativa subsp. japonica (Rice), partial (29%)	Rep: Beta transducin-like protein HET-E2C-like - Oryza sativa subsp. japonica (Rice), partial (29%) [TC322979]
A_99_P284386	TC415310	2.77161	0.0134088	0.0381277	WD_REPEATS_REGION domain-containing protein	similar to UniRef100_Q0J9B4 Cluster: Os04g0662800 protein; n=1; Oryza sativa Japonica Group|Rep: Os04g0662800 protein - Oryza sativa subsp. japonica (Rice), partial (77%)	Rep: Os04g0662800 protein - Oryza sativa subsp. japonica (Rice), partial (77%) [TC337950]
A_99_P173369	TC430731	2.76534	0.0289979	0.0466133	Uncharacterized protein	similar to UniRef100_Q0J0T3 Cluster: Os09g0499500 protein; n=1; Oryza sativa Japonica Group|Rep: Os09g0499500 protein - Oryza sativa subsp. japonica (Rice), partial (12%)	FGAS068794 Triticum aestivum FGAS: Library 2 Gate 3 Triticum aestivum cDNA, mRNA sequence [CV774396]
A_99_P230566	TC443777	2.76294	0.00480113	0.0315116	Uncharacterized protein	homologue to UniRef100_A6XMY7 Cluster: Cobalamin-independent methionine synthase; n=1; Triticum monococcum|Rep: Cobalamin-independent methionine synthase - Triticum monococcum (Einkorn wheat) (Small spelt), partial (57%)
A_99_P388462	CK165938	2.75965	0.019583	0.0433105	5-methyltetrahydropteroyltriglutamate--homocysteine S-methyltransferase (EC 2.1.1.14)	homologue to UniRef100_Q10F74 Cluster: Glycosyl transferase family 8 protein, expressed; n=2; Oryza sativa Japonica Group|Rep: Glycosyl transferase family 8 protein, expressed - Oryza sativa subsp. japonica (Rice), partial (34%)	Rep: Glycosyl transferase family 8 protein, expressed - Oryza sativa subsp. japonica (Rice), partial (34%) [TC339285]
A_99_P168524	TC432069	2.74126	0.023286	0.0450361	Hexosyltransferase (EC 2.4.1.-)
A_99_P398212	CK201586	2.7295	0.0057856	0.0322619	Nascent polypeptide-associated complex subunit beta
A_99_P439642	TC426476	2.7282	0.0125883	0.0381277	MoCF_biosynth domain-containing protein	UniRef100_UPI00005F7581 Cluster: COG4384: Mu-like prophage protein gp45; n=1; Yersinia bercovieri ATCC 43970|Rep: COG4384: Mu-like prophage protein gp45 - Yersinia bercovieri ATCC 43970, partial (6%)	Rep: COG4384: Mu-like prophage protein gp45 - Yersinia bercovieri ATCC 43970, partial (6%) [TC304268]
A_99_P232321	TC396072	2.72731	0.0189536	0.0433105	#N/A	UniRef100_Q42841 Cluster: Cytochrome c oxidase polypeptide Vc; n=1; Hordeum vulgare|Rep: Cytochrome c oxidase polypeptide Vc - Hordeum vulgare (Barley), partial (83%)
A_99_P202671	CA609238	2.72241	0.000248773	0	Cytochrome c oxidase subunit 5C	weakly similar to UniRef100_P82900 Cluster: Non-specific lipid-transfer protein 2G; n=3; Triticum|Rep: Non-specific lipid-transfer protein 2G - Triticum aestivum (Wheat), partial (52%)
A_99_P157082	CA668674	2.71842	0.00107244	0.0205303	AAI domain-containing protein	similar to UniRef100_Q84P96 Cluster: 3-ketoacyl-CoA thiolase-like protein; n=2; Oryza sativa|Rep: 3-ketoacyl-CoA thiolase-like protein - Oryza sativa subsp. japonica (Rice), partial (60%)	FGAS014805 Triticum aestivum FGAS: Library 4 Gate 8 Triticum aestivum cDNA, mRNA sequence [CK162218]
A_99_P162127	TC398686	2.70638	0.0248358	0.045839	Uncharacterized protein	similar to UniRef100_Q335Z2 Cluster: Ribosomal protein S19; n=1; Earina autumnalis|Rep: Ribosomal protein S19 - Earina autumnalis, partial (92%)	FGAS009085 Triticum aestivum FGAS: Library 3 Gate 6 Triticum aestivum cDNA, mRNA sequence [CK200569]
A_99_P017389	CK200569	2.6852	0.0195667	0.0433105	30S ribosomal protein S19, chloroplastic	weakly similar to UniRef100_A4RTU5 Cluster: DMT family transporter: phosphate/phosphoenolpyruvate; n=1; Ostreococcus lucimarinus CCE9901|Rep: DMT family transporter: phosphate/phosphoenolpyruvate - Ostreococcus lucimarinus (strain CCE9901), partial (7%)	CJ818668 Y. Ogihara unpublished cDNA library, whsct Triticum aestivum cDNA clone whsct35b01 3', mRNA sequence [CJ818668]
A_99_P455342	TC442452	2.68199	0.00559683	0.0322619	Uncharacterized protein	homologue to UniRef100_Q06I91 Cluster: Fasciclin-like protein FLA15; n=1; Triticum aestivum|Rep: Fasciclin-like protein FLA15 - Triticum aestivum (Wheat), partial (17%)	Rep: Fasciclin-like protein FLA15 - Triticum aestivum (Wheat), partial (61%) [TC315242]
A_99_P531932	TC451876	2.68159	0.0114994	0.0368025	Uncharacterized protein	homologue to UniRef100_Q1EMA6 Cluster: Licheninase; n=1; Secale cereale|Rep: Licheninase - Secale cereale (Rye), partial (64%)	Rep: Licheninase - Secale cereale (Rye), partial (64%) [TC352295]
A_99_P493972	TC445296	2.67489	0.00413822	0.0291398	Uncharacterized protein
A_99_P002166	TC429050	2.66634	0.0161286	0.0409057	#N/A		WHE0443_D03_H05ZS Wheat etiolated seedling root cDNA library Triticum aestivum cDNA clone WHE0443_D03_H05, mRNA sequence [BE404526]
A_99_P412872	TC432898	2.65923	0.0237205	0.0454825	Genome assembly, chromosome: II	homologue to UniRef100_Q9XGU8 Cluster: NADP-specific isocitrate dehydrogenase; n=3; Oryza sativa|Rep: NADP-specific isocitrate dehydrogenase - Oryza sativa (Rice), partial (87%)	Rep: NADP-specific isocitrate dehydrogenase - Oryza sativa (Rice), partial (87%) [TC283369]
A_99_P414547	TC374844	2.6559	0.0142405	0.0391942	Isocitrate dehydrogenase [NADP] (EC 1.1.1.42)	homologue to UniRef100_Q5I3F5 Cluster: Peroxidase 3; n=1; Triticum monococcum|Rep: Peroxidase 3 - Triticum monococcum (Einkorn wheat) (Small spelt), complete	Rep: Peroxidase 3 - Triticum monococcum (Einkorn wheat) (Small spelt), complete [TC284704]
A_99_P266781	TC376136	2.65462	0.0372601	0.0497865	Peroxidase (EC 1.11.1.7)	homologue to UniRef100_A3Q058 Cluster: Transcriptional regulator, XRE family; n=1; Mycobacterium sp. JLS|Rep: Transcriptional regulator, XRE family - Mycobacterium sp. (strain JLS), partial (7%)	Rep: Transcriptional regulator, XRE family - Mycobacterium sp. (strain JLS), partial (7%) [TC329361]
A_99_P407922	TC421879	2.65399	0.028634	0.0466133	Uncharacterized protein	homologue to UniRef100_Q06572 Cluster: Pyrophosphate-energized vacuolar membrane proton pump (Pyrophosphate-energized inorganic pyrophosphatase) (H(+)-PPase); n=1; Hordeum vulgare|Rep: Pyrophosphate-energized vacuolar membrane proton pump (Pyrophosphate-energized inorganic pyrophosphatase) (H(+)-PPase) - Hordeum vulgare (Barley), complete	Rep: Pyrophosphate-energized vacuolar membrane proton pump (Pyrophosphate-energized inorganic pyrophosphatase) (H(+)-PPase) - Hordeum vulgare (Barley), complete [TC278546]
A_99_P458767	TC370003	2.63979	0.0143508	0.0391942	H(+)-exporting diphosphatase (EC 7.1.3.1)	homologue to UniRef100_Q1G167 Cluster: MADS-box transcription factor TaAGL42; n=1; Triticum aestivum|Rep: MADS-box transcription factor TaAGL42 - Triticum aestivum (Wheat), partial (59%)	Rep: MADS-box transcription factor TaAGL42 - Triticum aestivum (Wheat), partial (59%) [TC317575]
A_99_P473407	TC409709	2.63036	0.0387525	0.0498538	MADS-box domain-containing protein	homologue to UniRef100_Q6B535 Cluster: Gigantea 2; n=1; Triticum aestivum|Rep: Gigantea 2 - Triticum aestivum (Wheat), partial (26%)	Triticum aestivum gigantea (TaGI1) mRNA, complete cds [AF543844]
A_99_P407832	TC368545	2.61516	0.0231202	0.0450361	Uncharacterized protein	homologue to UniRef100_Q4LB13 Cluster: Methionine synthase 1 enzyme; n=1; Hordeum vulgare|Rep: Methionine synthase 1 enzyme - Hordeum vulgare (Barley), partial (40%)	Rep: Methionine synthase 1 enzyme - Hordeum vulgare (Barley), partial (40%) [TC278480]
A_99_P218451	TC369938	2.6118	0.0122737	0.037552	5-methyltetrahydropteroyltriglutamate--homocysteine S-methyltransferase (EC 2.1.1.14)	UniRef100_Q8GTB8 Cluster: Glutathione transferase F5; n=1; Triticum aestivum|Rep: Glutathione transferase F5 - Triticum aestivum (Wheat), complete
A_99_P218306	TC370729	2.61122	0.0114583	0.0368025	Glutathione transferase (EC 2.5.1.18)	homologue to UniRef100_Q8GTB8 Cluster: Glutathione transferase F5; n=1; Triticum aestivum|Rep: Glutathione transferase F5 - Triticum aestivum (Wheat), partial (40%)	Rep: Glutathione transferase F5 - Triticum aestivum (Wheat), partial (40%) [TC336788]
A_99_P331971	TC429530	2.60106	0.0267854	0.0466093	#N/A	similar to UniRef100_A7NV98 Cluster: Chromosome chr18 scaffold_1, whole genome shotgun sequence; n=1; Vitis vinifera|Rep: Chromosome chr18 scaffold_1, whole genome shotgun sequence - Vitis vinifera (Grape), partial (21%)	Rep: Chromosome chr18 scaffold_1, whole genome shotgun sequence - Vitis vinifera (Grape), partial (21%) [TC329425]
A_99_P509127	TC422481	2.59641	0.0193975	0.0433105	Genome assembly, chromosome: II
A_99_P008351	TC435679	2.594	0.00472664	0.0315116	#N/A	homologue to UniRef100_A7Q9G9 Cluster: Chromosome chr19 scaffold_66, whole genome shotgun sequence; n=1; Vitis vinifera|Rep: Chromosome chr19 scaffold_66, whole genome shotgun sequence - Vitis vinifera (Grape), partial (19%)	BJ255871 Y. Ogihara unpublished cDNA library, Wh_h Triticum aestivum cDNA clone whh2m01 5', mRNA sequence [BJ255871]
A_99_P467372	BJ255871	2.58302	0.0253094	0.045839	J domain-containing protein	weakly similar to UniRef100_UPI0000ECA511 Cluster: Fatty acid synthase (EC 2.3.1.85) [Includes: [Acyl-carrier-protein] S- acetyltransferase, partial (0%)	Rep: Peroxidase 6 - Triticum monococcum (Einkorn wheat) (Small spelt), partial (31%) [TC322683]
A_99_P521717	TC450152	2.57962	0.014293	0.0391942	#N/A	homologue to UniRef100_Q2TN84 Cluster: USP family protein; n=1; Triticum aestivum|Rep: USP family protein - Triticum aestivum (Wheat), partial (98%)	Rep: USP family protein - Triticum aestivum (Wheat), partial (98%) [TC348248]
A_99_P026579	TC441089	2.57958	0.0265615	0.0466093	USP family protein	UniRef100_Q6B534 Cluster: Gigantea 3; n=1; Triticum aestivum|Rep: Gigantea 3 - Triticum aestivum (Wheat), complete	Triticum aestivum gigantea (TaGI1) mRNA, complete cds [AF543844]
A_99_P412167	TC396096	2.57892	0.0226549	0.0450361	Uncharacterized protein	similar to UniRef100_Q9SBQ7 Cluster: S-adenosylmethionine synthetase; n=1; Petunia x hybrida|Rep: S-adenosylmethionine synthetase - Petunia hybrida (Petunia), partial (65%)	Rep: S-adenosylmethionine synthetase - Petunia hybrida (Petunia), partial (65%) [TC282718]
A_99_P167794	TC374175	2.57593	0.031272	0.0476247	S-adenosylmethionine synthase (EC 2.5.1.6)	UniRef100_Q43212 Cluster: Peroxidase precursor; n=1; Triticum aestivum|Rep: Peroxidase precursor - Triticum aestivum (Wheat), complete	Wheat mRNA for peroxidase [X56011]
A_99_P113540	TC372232	2.57013	0.0315399	0.0476484	Peroxidase (EC 1.11.1.7)	similar to UniRef100_A8VMK1 Cluster: Extracellular solute-binding protein family 5 precursor; n=1; Anaeromyxobacter sp. K|Rep: Extracellular solute-binding protein family 5 precursor - Anaeromyxobacter sp. K, partial (4%)	CJ648402 Y.Ogihara unpublished cDNA library Wh_EM Triticum aestivum cDNA clone whem12o17 5', mRNA sequence [CJ648402]
A_99_P505352	TC456264	2.56857	0.0129893	0.0381277	Uncharacterized protein	similar to UniRef100_Q4U3Z8 Cluster: Wall-associated kinase 2; n=1; Triticum aestivum|Rep: Wall-associated kinase 2 - Triticum aestivum (Wheat), partial (16%)	Rep: Wall-associated kinase 2 - Triticum aestivum (Wheat), partial (16%) [TC341245]
A_99_P308961	TC434068	2.5682	0.00974383	0.0368025	Protein kinase domain-containing protein	similar to UniRef100_A8FRQ1 Cluster: Aminopeptidase N precursor; n=1; Shewanella sediminis HAW-EB3|Rep: Aminopeptidase N, partial (1%)	Rep: Contig An08c0230, complete genome - Aspergillus niger, partial (7%) [TC308723]
A_99_P054604	TC448954	2.56189	0.0137571	0.0391942	#N/A	similar to UniRef100_Q0JIK2 Cluster: Os01g0795600 protein; n=3; Oryza sativa|Rep: Os01g0795600 protein - Oryza sativa subsp. japonica (Rice), partial (57%)	FGAS085115 Triticum aestivum FGAS: Library 2 Gate 3 Triticum aestivum cDNA, mRNA sequence [DR740187]
A_99_P253931	TC412744	2.5599	0.011395	0.0368025	Uncharacterized protein	homologue to UniRef100_Q946Y8 Cluster: Thaumatin-like protein TLP8; n=1; Hordeum vulgare|Rep: Thaumatin-like protein TLP8 - Hordeum vulgare (Barley), complete	Rep: Thaumatin-like protein TLP8 - Hordeum vulgare (Barley), complete [TC311836]
A_99_P554347	TC403839	2.55862	0.00694498	0.0339964	Uncharacterized protein	similar to UniRef100_Q0DRF7 Cluster: Os03g0388900 protein; n=3; Oryza sativa|Rep: Os03g0388900 protein - Oryza sativa subsp. japonica (Rice), partial (39%)	Rep: Os03g0388900 protein - Oryza sativa subsp. japonica (Rice), partial (39%) [TC360717]
A_99_P412107	TC453943	2.55549	0.0074572	0.0339964	Uncharacterized protein	weakly similar to UniRef100_A7P4H7 Cluster: Chromosome chr4 scaffold_6, whole genome shotgun sequence; n=1; Vitis vinifera|Rep: Chromosome chr4 scaffold_6, whole genome shotgun sequence - Vitis vinifera (Grape), partial (50%)	Rep: Chromosome chr4 scaffold_6, whole genome shotgun sequence - Vitis vinifera (Grape), partial (50%) [TC282657]
A_99_P120524	TC374111	2.55158	0.0363553	0.0495732	Protein-serine/threonine phosphatase (EC 3.1.3.16)	similar to UniRef100_P87358 Cluster: Znr-1; n=1; Danio rerio|Rep: Znr-1 - Danio rerio (Zebrafish) (Brachydanio rerio), partial (4%)	CJ646333 Y.Ogihara unpublished cDNA library Wh_EMI Triticum aestivum cDNA clone whei4g15 5', mRNA sequence [CJ646333]
A_99_P517362	TC434981	2.55026	0.0123474	0.037552	AP2/ERF domain-containing protein	similar to UniRef100_A6MZZ5 Cluster: Membrane steroid-binding protein 1; n=1; Oryza sativa Indica Group|Rep: Membrane steroid-binding protein 1 - Oryza sativa subsp. indica (Rice), partial (21%)	Rep: Membrane steroid-binding protein 1 - Oryza sativa subsp. indica (Rice), partial (21%) [TC346567]
A_99_P497032	TC439449	2.54684	0.00469518	0.0315116	Cytochrome b5 heme-binding domain-containing protein
A_99_P485722	TC452105	2.54558	0.00664766	0.0339964	Protein-serine/threonine phosphatase (EC 3.1.3.16)
A_99_P122245	TC425073	2.54183	0.0256836	0.0464163	#N/A	similar to UniRef100_A7NV98 Cluster: Chromosome chr18 scaffold_1, whole genome shotgun sequence; n=1; Vitis vinifera|Rep: Chromosome chr18 scaffold_1, whole genome shotgun sequence - Vitis vinifera (Grape), partial (21%)	CJ546882 Y.Ogihara unpublished cDNA library Wh_GCPCDAM Triticum aestivum cDNA clone rwhgc19a12 3', mRNA sequence [CJ546882]
A_99_P243401	TC422481	2.5332	0.0263577	0.0464163	Genome assembly, chromosome: II	homologue to UniRef100_Q8RWR5 Cluster: Beta-D-glucan exohydrolase; n=1; Triticum aestivum|Rep: Beta-D-glucan exohydrolase - Triticum aestivum (Wheat), partial (12%)
A_99_P235156	TC409307	2.53256	0.0173892	0.0423437	Uncharacterized protein
A_99_P407212		2.52958	0.0122922	0.037552	#N/A	homologue to UniRef100_Q6L5M3 Cluster: Ribosomal protein; n=1; Bromus inermis|Rep: Ribosomal protein - Bromus inermis (Smooth brome grass), partial (92%)	Rep: Ribosomal protein - Bromus inermis (Smooth brome grass), partial (93%) [TC277854]
A_99_P245271	TC369316	2.52519	0.010049	0.0368025	40S ribosomal protein S4
A_99_P424422	TC417343	2.51988	0.00569156	0.0322619	CYSTM domain-containing protein	weakly similar to UniRef100_A7NVM4 Cluster: Chromosome chr18 scaffold_1, whole genome shotgun sequence; n=1; Vitis vinifera|Rep: Chromosome chr18 scaffold_1, whole genome shotgun sequence - Vitis vinifera (Grape), partial (62%)	Rep: Chromosome chr18 scaffold_1, whole genome shotgun sequence - Vitis vinifera (Grape), partial (62%) [TC292737]
A_99_P218376	TC415585	2.5146	0.00794893	0.035541	Thioredoxin-like_fold domain-containing protein	homologue to UniRef100_Q8GTB8 Cluster: Glutathione transferase F5; n=1; Triticum aestivum|Rep: Glutathione transferase F5 - Triticum aestivum (Wheat), partial (33%)	Rep: Glutathione transferase F5 - Triticum aestivum (Wheat), complete [TC309381]
A_99_P576932	TC401346	2.51444	0.00775272	0.035541	Glutathione transferase (EC 2.5.1.18)	homologue to UniRef100_A7XDG6 Cluster: Gamma gliadin 2; n=1; Triticum aestivum|Rep: Gamma gliadin 2 - Triticum aestivum (Wheat), partial (44%)	Triticum aestivum clone TaE15003B05 low molecular weight glutenin mRNA, complete cds [AY831778]
A_99_P421897	TC447872	2.51442	0.00842021	0.035541	#N/A	weakly similar to UniRef100_Q2QR54 Cluster: Expressed protein; n=1; Oryza sativa Japonica Group|Rep: Expressed protein - Oryza sativa subsp. japonica (Rice), partial (14%)	Rep: Expressed protein - Oryza sativa subsp. japonica (Rice), partial (14%) [TC290684]
A_99_P307581	TC382175	2.51374	0.00825035	0.035541	Uncharacterized protein	similar to UniRef100_A7QFH8 Cluster: Chromosome chr8 scaffold_88, whole genome shotgun sequence; n=1; Vitis vinifera|Rep: Chromosome chr8 scaffold_88, whole genome shotgun sequence - Vitis vinifera (Grape), partial (83%)
A_99_P366857	TC391959	2.51084	0.00482707	0.0315116	Uncharacterized protein	similar to UniRef100_Q7XEB4 Cluster: BTB/POZ domain containing protein, expressed; n=1; Oryza sativa Japonica Group|Rep: BTB/POZ domain containing protein, expressed - Oryza sativa subsp. japonica (Rice), partial (52%)	Rep: BTB/POZ domain containing protein, expressed - Oryza sativa subsp. japonica (Rice), partial (52%) [TC280680]
A_99_P105130	TC372116	2.51056	0.00325038	0.0290357	Uncharacterized protein	similar to UniRef100_A7QUK8 Cluster: Chromosome chr10 scaffold_179, whole genome shotgun sequence; n=1; Vitis vinifera|Rep: Chromosome chr10 scaffold_179, whole genome shotgun sequence - Vitis vinifera (Grape), partial (68%)	FGAS000454 Triticum aestivum FGAS: Library 2 Gate 3 Triticum aestivum cDNA, mRNA sequence [DR740507]
A_99_P123250	TC374871	2.5097	0.0256505	0.0464163	Uncharacterized protein	homologue to UniRef100_Q6YWP9 Cluster: RNA recognition motif (RRM)-containing protein-like; n=1; Oryza sativa Japonica Group|Rep: RNA recognition motif (RRM)-containing protein-like - Oryza sativa subsp. japonica (Rice), partial (33%)	CJ718858 Y.Ogihara unpublished cDNA library Wh_VWD Triticum aestivum cDNA clone whvd20j15 5', mRNA sequence [CJ718858]
A_99_P336981	TC382767	2.50944	0.0177079	0.0427145	RRM domain-containing protein	similar to UniRef100_A7PGU4 Cluster: Chromosome chr17 scaffold_16, whole genome shotgun sequence; n=1; Vitis vinifera|Rep: Chromosome chr17 scaffold_16, whole genome shotgun sequence - Vitis vinifera (Grape), partial (19%)	Rep: Chromosome chr17 scaffold_16, whole genome shotgun sequence - Vitis vinifera (Grape), partial (19%) [TC328649]
A_99_P100665	TC421141	2.50925	0.0026268	0.0290357	Uncharacterized protein	similar to UniRef100_A1ZA15 Cluster: CG30469-PA; n=1; Drosophila melanogaster|Rep: CG30469-PA - Drosophila melanogaster (Fruit fly), partial (3%)	CJ930440 Y. Ogihara unpublished cDNA library, whchan Triticum aestivum cDNA clone whchan4j18 5', mRNA sequence [CJ930440]
A_99_P346356	TC392156	2.4989	0.0155189	0.0409057	#N/A	similar to UniRef100_Q0DHL2 Cluster: Laccase-12/13 precursor; n=1; Oryza sativa Japonica Group|Rep: Laccase-12/13 precursor - Oryza sativa subsp. japonica (Rice), partial (31%)	Rep: Laccase-12/13 precursor - Oryza sativa subsp. japonica (Rice), partial (31%) [TC354264]
A_99_P449492	TC447311	2.49619	0.0390546	0.0498538	Laccase (EC 1.10.3.2) (Benzenediol:oxygen oxidoreductase) (Diphenol oxidase) (Urishiol oxidase)
A_99_P267731	TC403339	2.48821	0.0303203	0.0469942	Uncharacterized protein	homologue to UniRef100_Q43220 Cluster: Peroxidase; n=1; Triticum aestivum|Rep: Peroxidase - Triticum aestivum (Wheat), partial (8%)	T.aestivum pox4 gene [X85230]
A_99_P223756	TC433197	2.48613	0.0339367	0.048803	Peroxidase (EC 1.11.1.7)	homologue to UniRef100_Q9ZRA8 Cluster: Tubulin beta-5 chain; n=3; Triticeae|Rep: Tubulin beta-5 chain - Triticum aestivum (Wheat), partial (45%)
A_99_P223761	TC371366	2.48491	0.00376996	0.0291398	#N/A	homologue to UniRef100_P93176 Cluster: Tubulin beta chain; n=2; Hordeum vulgare|Rep: Tubulin beta chain - Hordeum vulgare (Barley), partial (51%)	Triticum aestivum beta-tubulin 2 (tubb2) mRNA, complete cds [U76745]
A_99_P202891	TC441649	2.48341	0.0110991	0.0368025	Tubulin beta chain
A_99_P232411	TC368948	2.48235	0.0133881	0.0381277	Reticulon-like protein	similar to UniRef100_A2TJU6 Cluster: Aluminum-induced protein-like protein; n=1; Setaria italica|Rep: Aluminum-induced protein-like protein - Setaria italica (Foxtail millet), partial (35%)
A_99_P522127	CA602458	2.48179	0.0203227	0.0433105	DUF3700 domain-containing protein	similar to UniRef100_A7R1T1 Cluster: Chromosome undetermined scaffold_376, whole genome shotgun sequence; n=1; Vitis vinifera|Rep: Chromosome undetermined scaffold_376, whole genome shotgun sequence - Vitis vinifera (Grape), partial (53%)	Rep: Chromosome undetermined scaffold_376, whole genome shotgun sequence - Vitis vinifera (Grape), partial (53%) [TC348421]
A_99_P285541	TC441346	2.48129	0.0290131	0.0466133	Uncharacterized protein	similar to UniRef100_Q2QLX6 Cluster: GATA zinc finger family protein, expressed; n=2; Oryza sativa|Rep: GATA zinc finger family protein, expressed - Oryza sativa subsp. japonica (Rice), partial (50%)	Rep: GATA zinc finger family protein, expressed - Oryza sativa subsp. japonica (Rice), partial (50%) [TC330805]
A_99_P512602	TC423400	2.48018	0.0201017	0.0433105	Uncharacterized protein
A_99_P001726	TC437216	2.4675	0.00725536	0.0339964	#N/A		FGAS049978 Triticum aestivum FGAS: TaLt7 Triticum aestivum cDNA, mRNA sequence [CK165944]
A_99_P120274	TC424824	2.46361	5.04556e-05	0	Uncharacterized protein	similar to UniRef100_Q1G159 Cluster: MADS-box transcription factor TaAGL33; n=1; Triticum aestivum|Rep: MADS-box transcription factor TaAGL33 - Triticum aestivum (Wheat), partial (27%)	CJ693910 Y.Ogihara unpublished cDNA library Wh_SHC Triticum aestivum cDNA clone whsc15c05 5', mRNA sequence [CJ693910]
A_99_P351586	TC453600	2.45661	0.00256038	0.0290357	MADS-box domain-containing protein	similar to UniRef100_A5NVR0 Cluster: Glycosyl transferase, group 1; n=1; Methylobacterium sp. 4-46|Rep: Glycosyl transferase, group 1 - Methylobacterium sp. 4-46, partial (3%)	Rep: Glycosyl transferase, group 1 - Methylobacterium sp. 4-46, partial (3%) [TC341223]
A_99_P406157	TC434048	2.456	0.0255234	0.0464163	CASP-like protein	GB|AY303125.1|AAP58357.1 HMW y type glutenin [Triticum aestivum]	BJ235132 Y. Ogihara unpublished cDNA library, Wh_e Triticum aestivum cDNA clone whe15f04 5', mRNA sequence [BJ235132]
A_99_P458142	NP815630	2.44808	0.0205445	0.0433105	#N/A
A_99_P420262	TC409301	2.43662	0.0114273	0.0368025	Uncharacterized protein
A_99_P017759	TC380885	2.43499	0.0361019	0.0495732	#N/A	weakly similar to UniRef100_A7QGU0 Cluster: Chromosome chr16 scaffold_94, whole genome shotgun sequence; n=1; Vitis vinifera|Rep: Chromosome chr16 scaffold_94, whole genome shotgun sequence - Vitis vinifera (Grape), partial (64%)	FGAS083397 Triticum aestivum FGAS: Library 6 CAP GATE 1 Triticum aestivum cDNA, mRNA sequence [DR738180]
A_99_P348676	TC407211	2.42119	0.0190233	0.0433105	Clp R domain-containing protein
A_99_P348771	TC449462	2.41513	0.00750161	0.035541	#N/A
A_99_P187107	TC409833	2.40237	0.0381315	0.0498538	Protein kinase domain-containing protein	homologue to UniRef100_Q1G167 Cluster: MADS-box transcription factor TaAGL42; n=1; Triticum aestivum|Rep: MADS-box transcription factor TaAGL42 - Triticum aestivum (Wheat), complete	WHE4352_H07_O14ZT Wheat meiotic floret cDNA library Triticum aestivum cDNA clone WHE4352_H07_O14, mRNA sequence [CF133005]
A_99_P064170	TC409709	2.40146	0.0367393	0.0497865	MADS-box domain-containing protein	homologue to UniRef100_Q8LKV7 Cluster: HMW-glutenin; n=1; Aegilops tauschii|Rep: HMW-glutenin - Aegilops tauschii (Tausch's goatgrass) (Aegilops squarrosa), partial (46%)	BJ235132 Y. Ogihara unpublished cDNA library, Wh_e Triticum aestivum cDNA clone whe15f04 5', mRNA sequence [BJ235132]
A_99_P149237	TC394855	2.39615	0.0159188	0.0409057	#N/A	similar to UniRef100_Q2J6F0 Cluster: UvrD/REP helicase; n=1; Frankia sp. CcI3|Rep: UvrD/REP helicase - Frankia sp. (strain CcI3), partial (4%)	CJ849811 Y. Ogihara unpublished cDNA library, whsctal Triticum aestivum cDNA clone whsctal13m10 5', mRNA sequence [CJ849811]
A_99_P218311	TC407633	2.39334	0.00959448	0.0368025	#N/A	homologue to UniRef100_Q8GTB8 Cluster: Glutathione transferase F5; n=1; Triticum aestivum|Rep: Glutathione transferase F5 - Triticum aestivum (Wheat), complete	Rep: Glutathione transferase F5 - Triticum aestivum (Wheat), complete [TC280917]
A_99_P198511	TC372351	2.38946	0.0308271	0.0476247	Glutathione transferase (EC 2.5.1.18)	similar to UniRef100_A1A6K4 Cluster: At5g40942; n=1; Arabidopsis thaliana|Rep: At5g40942 - Arabidopsis thaliana (Mouse-ear cress), partial (29%)
A_99_P510927	CK206685	2.38655	0.0114055	0.0368025	Uncharacterized protein	weakly similar to UniRef100_A1SM34 Cluster: 3-isopropylmalate dehydrogenase; n=1; Nocardioides sp. JS614|Rep: 3-isopropylmalate dehydrogenase - Nocardioides sp. (strain BAA-499 / JS614), partial (5%)	Rep: 3-isopropylmalate dehydrogenase - Nocardioides sp. (strain BAA-499 / JS614), partial (5%) [TC343651]
A_99_P100440	TC436482	2.38203	0.000817836	0.0205303	#N/A	similar to UniRef100_Q6YVS8 Cluster: N-acetyltransferase and Transcription factor-like protein; n=1; Oryza sativa Japonica Group|Rep: N-acetyltransferase and Transcription factor-like protein - Oryza sativa subsp. japonica (Rice), partial (8%)	FGAS015626 Triticum aestivum FGAS: Library 4 Gate 8 Triticum aestivum cDNA, mRNA sequence [CK163013]
A_99_P475317	TC447310	2.38157	0.00412013	0.0291398	JmjC domain-containing protein	weakly similar to UniRef100_Q0DZC5 Cluster: Os02g0631200 protein; n=1; Oryza sativa Japonica Group|Rep: Os02g0631200 protein - Oryza sativa subsp. japonica (Rice), partial (22%)	Rep: Os02g0631200 protein - Oryza sativa subsp. japonica (Rice), partial (22%) [TC327133]
A_99_P526947	TC419597	2.38026	0.0116697	0.037552	Uncharacterized protein	similar to UniRef100_Q10EU0 Cluster: Expressed protein; n=3; Oryza sativa|Rep: Expressed protein - Oryza sativa subsp. japonica (Rice), partial (17%)	Rep: Expressed protein - Oryza sativa subsp. japonica (Rice), partial (17%) [TC294861]
A_99_P207051	TC443347	2.37751	0.00616588	0.0322619	Uncharacterized protein	UniRef100_Q7S160 Cluster: Predicted protein; n=1; Neurospora crassa|Rep: Predicted protein - Neurospora crassa, partial (5%)	Rep: Chromosome chr8 scaffold_106, whole genome shotgun sequence - Vitis vinifera (Grape), partial (20%) [TC320488]
A_99_P427062	CD895087	2.37005	0.0138359	0.0391942	MoCF_biosynth domain-containing protein	similar to UniRef100_Q69LG5 Cluster: Ubiquitin-conjugating enzyme-like protein; n=1; Oryza sativa Japonica Group|Rep: Ubiquitin-conjugating enzyme-like protein - Oryza sativa subsp. japonica (Rice), partial (67%)	Rep: Ubiquitin-conjugating enzyme-like protein - Oryza sativa subsp. japonica (Rice), partial (67%) [TC294592]
A_99_P100020	TC386166	2.36551	0.00885735	0.0361869	UBC core domain-containing protein	similar to UniRef100_Q653F9 Cluster: RNA-binding protein-like; n=1; Oryza sativa Japonica Group|Rep: RNA-binding protein-like - Oryza sativa subsp. japonica (Rice), partial (76%)	WHE4310_D10_G20ZS Wheat meiotic anther cDNA library Triticum aestivum cDNA clone WHE4310_D10_G20, mRNA sequence [CA484764]
A_99_P240226	TC387833	2.35179	0.0186524	0.0433105	Uncharacterized protein	homologue to UniRef100_Q9SMG5 Cluster: Acyl-CoA binding protein; n=1; Digitalis lanata|Rep: Acyl-CoA binding protein - Digitalis lanata (Foxglove), partial (29%)
A_99_P499187	TC422670	2.34003	0.0117044	0.037552	ACB domain-containing protein	similar to UniRef100_A7PEL6 Cluster: Chromosome chr11 scaffold_13, whole genome shotgun sequence; n=1; Vitis vinifera|Rep: Chromosome chr11 scaffold_13, whole genome shotgun sequence - Vitis vinifera (Grape), partial (7%)	Rep: Phosphorylase - Malus domestica (Apple) (Malus sylvestris), partial (51%) [TC338586]
A_99_P186282	TC398356	2.31869	0.0183284	0.0427145	PNP_UDP_1 domain-containing protein		FGAS074993 Triticum aestivum FGAS: Library 2 Gate 3 Triticum aestivum cDNA, mRNA sequence [CV780582]
A_99_P002771	TC432417	2.31406	0.0119777	0.037552	#N/A	UniRef100_Q6UZD6 Cluster: Phosphorylase; n=1; Triticum aestivum|Rep: Phosphorylase - Triticum aestivum (Wheat), complete
A_99_P174644	TC440561	2.30523	0.0186399	0.0433105	Alpha-1,4 glucan phosphorylase (EC 2.4.1.1)		FGAS022707 Triticum aestivum FGAS: Library 5 GATE 7 Triticum aestivum cDNA, mRNA sequence [CK210880]
A_99_P515947	TC381304	2.29858	0.00140845	0.0205303	F-box domain-containing protein	homologue to UniRef100_Q0JHH7 Cluster: Os01g0863300 protein; n=1; Oryza sativa Japonica Group|Rep: Os01g0863300 protein - Oryza sativa subsp. japonica (Rice), partial (14%)	Rep: Os01g0863300 protein - Oryza sativa subsp. japonica (Rice), partial (14%) [TC345852]
A_99_P378742	TC438735	2.28909	0.00553554	0.0322619	Uncharacterized protein
A_99_P415477	TC447280	2.28856	0.0256361	0.0464163	Uncharacterized protein	weakly similar to UniRef100_UPI0000ECA511 Cluster: Fatty acid synthase (EC 2.3.1.85) [Includes: [Acyl-carrier-protein] S- acetyltransferase, partial (0%)	Rep: Peroxidase 6 - Triticum monococcum (Einkorn wheat) (Small spelt), partial (49%) [TC285450]
A_99_P148987	TC450152	2.28006	0.0253595	0.045839	#N/A		CJ947442 Y. Ogihara unpublished cDNA library, whchul Triticum aestivum cDNA clone whchul20c13 5', mRNA sequence [CJ947442]
A_99_P454817	TC387939	2.27925	0.0342255	0.048803	#N/A
A_99_P556767	TC406975	2.27876	0.0264648	0.0464163	Genome assembly, chromosome: II	homologue to UniRef100_Q0DUU5 Cluster: Os03g0167100 protein; n=2; Oryza sativa Japonica Group|Rep: Os03g0167100 protein - Oryza sativa subsp. japonica (Rice), partial (58%)	Rep: Os03g0167100 protein - Oryza sativa subsp. japonica (Rice), partial (58%) [TC361598]
A_99_P479607	TC454849	2.27809	0.0267726	0.0466093	Uncharacterized protein	UniRef100_A1E9K8 Cluster: Cytochrome b6-f complex subunit 6; n=3; Pooideae|Rep: Cytochrome b6-f complex subunit 6 - Hordeum vulgare (Barley), complete	Rep: Cytochrome b6-f complex subunit 6 - Hordeum vulgare (Barley), partial (87%) [TC329389]
A_99_P102850	TC421797	2.27802	0.00370535	0.0291398	Uncharacterized protein	similar to UniRef100_Q4L0H4 Cluster: Membrane acyl-CoA binding protein; n=1; Agave americana|Rep: Membrane acyl-CoA binding protein - Agave americana (Century plant), partial (68%)	FGAS065758 Triticum aestivum FGAS: Library 2 Gate 3 Triticum aestivum cDNA, mRNA sequence [CV771365]
A_99_P410932	TC381382	2.27327	0.00418577	0.0291398	Genome assembly, chromosome: II
A_99_P411857	TC373000	2.2652	0.00580519	0.0322619	Uncharacterized protein	homologue to UniRef100_Q9XGU8 Cluster: NADP-specific isocitrate dehydrogenase; n=3; Oryza sativa|Rep: NADP-specific isocitrate dehydrogenase - Oryza sativa (Rice), partial (51%)	Rep: NADP-specific isocitrate dehydrogenase - Oryza sativa (Rice), partial (51%) [TC282416]
A_99_P448827	TC373872	2.26159	0.0313969	0.0476247	Isocitrate dehydrogenase [NADP] (EC 1.1.1.42)	homologue to UniRef100_O82715 Cluster: Pathogenisis-related protein 1.2 precursor; n=1; Triticum aestivum|Rep: Pathogenisis-related protein 1.2 precursor - Triticum aestivum (Wheat), complete	Rep: Pathogenisis-related protein 1.2 precursor - Triticum aestivum (Wheat), complete [TC310846]
A_99_P003296	TC430660	2.25958	0.00422357	0.0291398	SCP domain-containing protein	homologue to UniRef100_Q9ZRB1 Cluster: Tubulin beta-2 chain; n=1; Triticum aestivum|Rep: Tubulin beta-2 chain - Triticum aestivum (Wheat), partial (31%)	Triticum aestivum beta-tubulin 2 (tubb2) mRNA, complete cds [U76745]
A_99_P550892	TC444737	2.25952	0.00429554	0.0291398	Tubulin beta chain	similar to UniRef100_Q2VCK8 Cluster: ChaC-like family protein-like; n=1; Solanum tuberosum|Rep: ChaC-like family protein-like - Solanum tuberosum (Potato), partial (23%)	Rep: ChaC-like family protein-like - Solanum tuberosum (Potato), partial (23%) [TC359432]
A_99_P185892	TC452602	2.25884	0.0344134	0.048803	Gamma-glutamylcyclotransferase (EC 4.3.2.9)	UniRef100_Q5I3F6 Cluster: Peroxidase 2; n=1; Triticum monococcum|Rep: Peroxidase 2 - Triticum monococcum (Einkorn wheat) (Small spelt), partial (59%)	FGAS057795 Triticum aestivum FGAS: Library 2 Gate 3 Triticum aestivum cDNA, mRNA sequence [CV763406]
A_99_P418857	TC459944	2.25786	0.0244711	0.0454825	Peroxidase (EC 1.11.1.7)
A_99_P379667	TC379750	2.25409	0.0230719	0.0450361	FLZ-type domain-containing protein
A_99_P063402	TC422923	2.24948	0.00312611	0.0290357	#N/A	similar to UniRef100_Q9FXT4 Cluster: Alpha-galactosidase precursor; n=1; Oryza sativa Japonica Group|Rep: Alpha-galactosidase precursor - Oryza sativa subsp. japonica (Rice), partial (41%)	FGAS070747 Triticum aestivum FGAS: Library 2 Gate 3 Triticum aestivum cDNA, mRNA sequence [CV776343]
A_99_P214131	TC386213	2.24101	0.0357206	0.0495732	Alpha-galactosidase (EC 3.2.1.22) (Melibiase)
A_99_P482892		2.24068	0.000461638	0	#N/A	homologue to UniRef100_Q5YFA2 Cluster: Brassinosteroid biosynthesis-like protein; n=1; Zea mays|Rep: Brassinosteroid biosynthesis-like protein - Zea mays (Maize), partial (30%)	Rep: Brassinosteroid biosynthesis-like protein - Zea mays (Maize), partial (30%) [TC331005]
A_99_P551602	TC423593	2.2361	0.00151089	0.0258095	Delta(24)-sterol reductase (EC 1.3.1.72)	homologue to UniRef100_Q5G1L7 Cluster: Zinc transporter ZIP; n=1; Triticum aestivum|Rep: Zinc transporter ZIP - Triticum aestivum (Wheat), partial (15%)	Rep: Zinc transporter ZIP - Triticum aestivum (Wheat), partial (15%) [TC359690]
A_99_P062018	TC452877	2.22899	0.0179898	0.0427145	Genome assembly, chromosome: II	UniRef100_A9SV62 Cluster: Predicted protein; n=1; Physcomitrella patens subsp. patens|Rep: Predicted protein -, partial (0%)	AZO3.104N05F010930 AZO3 Triticum aestivum cDNA clone AZO3104N05, mRNA sequence [CD875333]
A_99_P298051	CD875333	2.22667	0.00900752	0.0361869	#N/A	similar to UniRef100_A4GXC8 Cluster: Sugar transporter protein; n=1; Ananas comosus|Rep: Sugar transporter protein - Ananas comosus (Pineapple), partial (34%)	Rep: Sugar transporter protein - Ananas comosus (Pineapple), partial (34%) [TC285400]
A_99_P018194	TC376821	2.22473	0.02036	0.0433105	MFS domain-containing protein		BJ312897 Y. Ogihara unpublished cDNA library, Wh_yf Triticum aestivum cDNA clone whyf12j01 5', mRNA sequence [BJ312897]
A_99_P122185	TC398487	2.22467	0.0217168	0.0440325	Uncharacterized protein	UniRef100_Q7BTT9 Cluster: P2 protein homolog; n=9; Yersinia pestis|Rep: P2 protein homolog - Yersinia pestis KIM, partial (5%)	CJ500091 Y.Ogihara unpublished cDNA library Wh_FL Triticum aestivum cDNA clone whfl36i05 5', mRNA sequence [CJ500091]
A_99_P040778	TC409186	2.22118	0.02331	0.0450361	Genome assembly, chromosome: II	UniRef100_P93181 Cluster: Pathogenesis-related protein precursor; n=1; Hordeum vulgare|Rep: Pathogenesis-related protein precursor - Hordeum vulgare (Barley), partial (18%)	CJ944178 Y. Ogihara unpublished cDNA library, whchul Triticum aestivum cDNA clone whchul10e19 5', mRNA sequence [CJ944178]
A_99_P307481	TC439327	2.21715	0.0362907	0.0495732	#N/A
A_99_P381982	TC433601	2.21688	0.0356521	0.0495732	ENDO3c domain-containing protein	similar to UniRef100_Q109A0 Cluster: Expressed protein; n=1; Oryza sativa Japonica Group|Rep: Expressed protein - Oryza sativa subsp. japonica (Rice), partial (14%)	Rep: Expressed protein - Oryza sativa subsp. japonica (Rice), partial (14%) [TC360024]
A_99_P127790	TC453221	2.21506	0.0213884	0.0433105	#N/A	weakly similar to UniRef100_A7QT08 Cluster: Chromosome chr14 scaffold_164, whole genome shotgun sequence; n=1; Vitis vinifera|Rep: Chromosome chr14 scaffold_164, whole genome shotgun sequence - Vitis vinifera (Grape), partial (40%)	CJ550968 Y.Ogihara unpublished cDNA library Wh_HGCPCDAM Triticum aestivum cDNA clone rwhhg15p03 3', mRNA sequence [CJ550968]
A_99_P229416	TC372334	2.21199	0.0357074	0.0495732	S-acyltransferase (EC 2.3.1.225) (Palmitoyltransferase)	UniRef100_Q16HU9 Cluster: N-acetylglucosaminyltransferase vi; n=1; Aedes aegypti|Rep:, partial (1%)	Rep: Peroxidase 6 - Triticum monococcum (Einkorn wheat) (Small spelt), complete [TC281849]
A_99_P058371	TC401246	2.20704	0.00709179	0.0339964	Peroxidase (EC 1.11.1.7)	similar to UniRef100_Q0DGM2 Cluster: Os05g0524100 protein; n=1; Oryza sativa Japonica Group|Rep: Os05g0524100 protein - Oryza sativa subsp. japonica (Rice), partial (31%)	WHE3316_F10_L20ZS Chinese Spring wheat drought stressed root cDNA library Triticum aestivum cDNA clone WHE3316_F10_L20, mRNA sequence [BU100222]
A_99_P423807	TC457925	2.20253	0.00976617	0.0368025	Uncharacterized protein	weakly similar to UniRef100_A7Z026 Cluster: LOC516932 protein; n=1; Bos taurus|Rep: LOC516932 protein - Bos taurus (Bovine), partial (4%)	Rep: LOC516932 protein - Bos taurus (Bovine), partial (4%) [TC292262]
A_99_P208636	TC383781	2.20054	0.000310128	0	#N/A	weakly similar to UniRef100_A7Q5F5 Cluster: Chromosome undetermined scaffold_53, whole genome shotgun sequence; n=1; Vitis vinifera|Rep: Chromosome undetermined scaffold_53, whole genome shotgun sequence - Vitis vinifera (Grape), partial (40%)
A_99_P480559	TC405581	2.20009	0.00226529	0.0258095	Uncharacterized protein	;
A_99_P576237	TC448880	2.19906	0.000786834	0.0205303	#N/A
A_99_P393667	TC461890	2.19832	0.0278207	0.0466093	#N/A
A_99_P001256	TC383976	2.19767	0.00056758	0.0205303	EF-hand domain-containing protein	UniRef100_A9LRZ1 Cluster: Vacuolar H+-pyrophosphatase; n=1; Triticum aestivum|Rep: Vacuolar H+-pyrophosphatase - Triticum aestivum (Wheat), complete	Triticum aestivum vacuolar H+-pyrophosphatase mRNA, complete cds [EU255237]
A_99_P556177	TC403814	2.19698	0.0164776	0.0409057	H(+)-exporting diphosphatase (EC 7.1.3.1)	similar to UniRef100_Q8GTB8 Cluster: Glutathione transferase F5; n=1; Triticum aestivum|Rep: Glutathione transferase F5 - Triticum aestivum (Wheat), partial (31%)	Rep: Glutathione transferase F5 - Triticum aestivum (Wheat), partial (31%) [TC361376]
A_99_P462352	TC454610	2.19367	0.0247152	0.045839	Glutathione transferase (EC 2.5.1.18)		Rep: Mitochondrial half-ABC transporter - Arabidopsis thaliana (Mouse-ear cress), partial (12%) [TC319839]
A_99_P018904		2.18941	0.012991	0.0381277	#N/A	similar to UniRef100_Q5JML8 Cluster: DNA-binding protein-related-like; n=1; Oryza sativa Japonica Group|Rep: DNA-binding, partial (97%)	FGAS029311 Triticum aestivum FGAS: Library 6 CAP GATE 1 Triticum aestivum cDNA, mRNA sequence [CK217309]
A_99_P006361	CK217309	2.18101	0.0153676	0.0405689	Uncharacterized protein	UniRef100_Q56TQ0 Cluster: Beta-expansin TaEXPB2; n=1; Triticum aestivum|Rep: Beta-expansin TaEXPB2 - Triticum aestivum (Wheat), complete	Triticum aestivum expansin protein (EXPB23) mRNA, complete cds [AY260547]
A_99_P391377	TC417551	2.17788	0.00924974	0.0361869	Uncharacterized protein	weakly similar to UniRef100_Q8L924 Cluster: UPF0497 membrane protein At2g35760; n=1; Arabidopsis thaliana|Rep: UPF0497 membrane protein At2g35760 - Arabidopsis thaliana (Mouse-ear cress), partial (24%)	Rep: UPF0497 membrane protein At2g35760 - Arabidopsis thaliana (Mouse-ear cress), partial (24%) [TC346773]
A_99_P262966	TC439690	2.17784	0.0212443	0.0433105	CASP-like protein	homologue to UniRef100_O24650 Cluster: Profilin-2/4; n=1; Phleum pratense|Rep: Profilin-2/4 - Phleum pratense (Common timothy), complete	Rep: Profilin-2/4 - Phleum pratense (Common timothy), complete [TC300315]
A_99_P260181	TC415785	2.16523	0.0282325	0.0466093	Profilin	similar to UniRef100_Q9ST24 Cluster: ZmGR2b protein; n=1; Zea mays|Rep: ZmGR2b protein - Zea mays (Maize), partial (17%)	Rep: ZmGR2b protein - Zea mays (Maize), partial (35%) [TC323848]
A_99_P448742	CK153405	2.16287	0.0378906	0.0498538	Uncharacterized protein	UniRef100_Q0WXG7 Cluster: Triticain beta; n=1; Triticum aestivum|Rep: Triticain beta - Triticum aestivum (Wheat), partial (26%)	Rep: Triticain beta - Triticum aestivum (Wheat), partial (26%) [TC310807]
A_99_P117250	TC402777	2.16198	0.0130374	0.0381277	Triticain beta (EC 3.4.22.-)		CJ658906 Y.Ogihara unpublished cDNA library Wh_HGCPCDAM Triticum aestivum cDNA clone whhg17e03 5', mRNA sequence [CJ658906]
A_99_P043146	TC396169	2.15935	0.0386394	0.0498538	Uncharacterized protein	weakly similar to UniRef100_A7PCY4 Cluster: Chromosome chr17 scaffold_12, whole genome shotgun sequence; n=1; Vitis vinifera|Rep: Chromosome chr17 scaffold_12, whole genome shotgun sequence - Vitis vinifera (Grape), partial (13%)	CJ889123 Y. Ogihara unpublished cDNA library, whthls Triticum aestivum cDNA clone whthls24g13 3', mRNA sequence [CJ889123]
A_99_P281411	TC445963	2.15377	0.026372	0.0464163	RING-type domain-containing protein		Rep: Glycosyltransferase - Triticum aestivum (Wheat), partial (8%) [TC294991]
A_99_P485962	TC413011	2.15186	0.0237489	0.0454825	#N/A	homologue to UniRef100_O23812 Cluster: Metallothionein-like protein; n=1; Hordeum vulgare|Rep: Metallothionein-like protein - Hordeum vulgare (Barley), complete	Rep: Metallothionein-like protein - Hordeum vulgare (Barley), complete [TC332580]
A_99_P058426	TC425199	2.14896	0.0195551	0.0433105	Uncharacterized protein	weakly similar to UniRef100_Q93M04 Cluster: Aminotransferase-like protein; n=1; Streptomyces aureofaciens|Rep: Aminotransferase-like protein - Streptomyces aureofaciens, partial (30%)	CJ880733 Y. Ogihara unpublished cDNA library, whthls Triticum aestivum cDNA clone whthls34j20 5', mRNA sequence [CJ880733]
A_99_P026479	TC404675	2.14528	0.00551678	0.0322619	Uncharacterized protein	homologue to UniRef100_Q56SA9 Cluster: Beta-expansin EXPB6; n=1; Triticum aestivum|Rep: Beta-expansin EXPB6 - Triticum aestivum (Wheat), complete	Triticum aestivum beta-expansin EXPB6 mRNA, partial cds [AY692478]
A_99_P484822	TC402461	2.14315	0.0253834	0.045839	Uncharacterized protein
A_99_P252251	TC424611	2.12907	0.0366059	0.0497865	Str_synth domain-containing protein	similar to UniRef100_A7PL38 Cluster: Chromosome chr7 scaffold_20, whole genome shotgun sequence; n=1; Vitis vinifera|Rep: Chromosome chr7 scaffold_20, whole genome shotgun sequence - Vitis vinifera (Grape), partial (76%)	Rep: Chromosome chr7 scaffold_20, whole genome shotgun sequence - Vitis vinifera (Grape), partial (13%) [TC349444]
A_99_P057681	TC442388	2.12709	0.00153225	0.0258095	Uncharacterized protein	similar to UniRef100_A7NT32 Cluster: Chromosome chr18 scaffold_1, whole genome shotgun sequence; n=1; Vitis vinifera|Rep: Chromosome chr18 scaffold_1, whole genome shotgun sequence - Vitis vinifera (Grape), partial (64%)	FGAS042111 Triticum aestivum FGAS: TaLt5 Triticum aestivum cDNA, mRNA sequence [CK160518]
A_99_P488817	CK160518	2.11735	0.00334447	0.0290357	Transcription initiation factor IIF subunit beta	homologue to UniRef100_A5YVV3 Cluster: Glyceraldehyde-3-phosphate dehydrogenase; n=3; Triticum|Rep: Glyceraldehyde-3-phosphate dehydrogenase - Triticum aestivum (Wheat), partial (61%)	Rep: Glyceraldehyde-3-phosphate dehydrogenase - Triticum aestivum (Wheat), partial (61%) [TC333938]
A_99_P344371	CK211980	2.1146	0.000463801	0	Glyceraldehyde-3-phosphate dehydrogenase (EC 1.2.1.-)	homologue to UniRef100_Q0J2G5 Cluster: Os09g0345300 protein; n=1; Oryza sativa Japonica Group|Rep: Os09g0345300 protein - Oryza sativa subsp. japonica (Rice), partial (10%)
A_99_P325736	TC438667	2.10699	0.0152588	0.0405689	Protein kinase domain-containing protein	similar to UniRef100_Q5VN19-2 Cluster: Isoform 2 of Q5VN19 ; n=1; Oryza sativa Japonica Group|Rep: Isoform 2 of Q5VN19 - Oryza sativa subsp. japonica (Rice), partial (20%)	Rep: Isoform 2 of Q5VN19 - Oryza sativa subsp. japonica (Rice), partial (20%) [TC281675]
A_99_P332616	TC373114	2.10399	0.000232157	0	Mitogen-activated protein kinase (EC 2.7.11.24)	similar to UniRef100_Q2W194 Cluster: CAMP-binding protein-catabolite gene activator and regulatory subunit of cAMP-dependent protein kinase; n=1; Magnetospirillum magneticum AMB-1|Rep: CAMP-binding protein-catabolite gene activator and regulatory subunit of cAMP-dependent protein kinase - Magnetospirillum magneticum (strain AMB-1 / ATCC 700264), partial (7%)	Rep: CAMP-binding protein-catabolite gene activator and regulatory subunit of cAMP-dependent protein kinase - Magnetospirillum magneticum (strain AMB-1 / ATCC 700264), partial (7%) [TC329438]
A_99_P132865	TC421950	2.10155	0.0387089	0.0498538	#N/A	similar to UniRef100_Q0DR41 Cluster: Os03g0421400 protein; n=1; Oryza sativa Japonica Group|Rep: Os03g0421400 protein - Oryza sativa subsp. japonica (Rice), partial (20%)	FGAS000933 Triticum aestivum FGAS: Library 2 Gate 3 Triticum aestivum cDNA, mRNA sequence [DR741000]
A_99_P396222	TC458208	2.09875	0.00825309	0.035541	PHB domain-containing protein
A_99_P332651	TC409169	2.09731	0.0132188	0.0381277	Uncharacterized protein	weakly similar to UniRef100_A0CC22 Cluster: Chromosome undetermined scaffold_166, whole genome shotgun sequence; n=1; Paramecium tetraurelia|Rep: Chromosome undetermined scaffold_166, whole genome shotgun sequence - Paramecium tetraurelia, partial (4%)	Rep: Chromosome undetermined scaffold_166, whole genome shotgun sequence - Paramecium tetraurelia, partial (4%) [TC293013]
A_99_P114230	TC384540	2.09177	0.0127292	0.0381277	Protein kinase domain-containing protein		CJ686835 Y.Ogihara unpublished cDNA library Wh_PCDAM Triticum aestivum cDNA clone whpc7l15 5', mRNA sequence [CJ686835]
A_99_P218041	TC373560	2.08318	0.00556337	0.0322619	Uncharacterized protein	homologue to UniRef100_Q8GTB8 Cluster: Glutathione transferase F5; n=1; Triticum aestivum|Rep: Glutathione transferase F5 - Triticum aestivum (Wheat), complete	Rep: Glutathione transferase F5 - Triticum aestivum (Wheat), complete [TC280917]
A_99_P404752	TC372351	2.07953	0.0151902	0.0405689	Glutathione transferase (EC 2.5.1.18)	similar to UniRef100_A6N1I7 Cluster: Thioredoxin-like 5; n=1; Oryza sativa Indica Group|Rep: Thioredoxin-like 5 - Oryza sativa subsp. indica (Rice), partial (74%)	Rep: Thioredoxin-like 5 - Oryza sativa subsp. indica (Rice), partial (74%) [TC359178]
A_99_P251481	TC452341	2.0783	0.00286946	0.0290357	Thioredoxin domain-containing protein	homologue to UniRef100_A7NSN5 Cluster: Chromosome chr18 scaffold_1, whole genome shotgun sequence; n=1; Vitis vinifera|Rep: Chromosome chr18 scaffold_1, whole genome shotgun sequence - Vitis vinifera (Grape), partial (63%)	Rep: Chromosome chr18 scaffold_1, whole genome shotgun sequence - Vitis vinifera (Grape), partial (63%) [TC337280]
A_99_P427152	TC430026	2.07467	0.0195812	0.0433105	Genome assembly, chromosome: II (Rab18s)	homologue to UniRef100_Q8GTB8 Cluster: Glutathione transferase F5; n=1; Triticum aestivum|Rep: Glutathione transferase F5 - Triticum aestivum (Wheat), complete	Rep: Glutathione transferase F5 - Triticum aestivum (Wheat), partial (79%) [TC294684]
A_99_P180475	TC386254	2.0718	0.0128174	0.0381277	Glutathione transferase (EC 2.5.1.18)
A_99_P530517		2.06106	0.0023567	0.0258095	#N/A	homologue to UniRef100_Q9ZRB1 Cluster: Tubulin beta-2 chain; n=1; Triticum aestivum|Rep: Tubulin beta-2 chain - Triticum aestivum (Wheat), partial (31%)	Triticum aestivum beta-tubulin 2 (tubb2) mRNA, complete cds [U76745]
A_99_P379872	TC444737	2.05881	0.0157934	0.0409057	Tubulin beta chain	similar to UniRef100_UPI0000EB0EA5 Cluster: Zinc finger protein 217.; n=1; Canis lupus familiaris|Rep: Zinc finger protein 217. - Canis familiaris, partial (3%)	Rep: Zinc finger protein 217. - Canis familiaris, partial (3%) [TC348359]
A_99_P044235	TC441284	2.05744	0.0357452	0.0495732	Uncharacterized protein	similar to UniRef100_A0TB91 Cluster: ABC transporter related; n=1; Burkholderia ambifaria MC40-6|Rep: ABC transporter related - Burkholderia ambifaria MC40-6, partial (7%)	wr1.pk0007.d7 wr1 Triticum aestivum cDNA clone wr1.pk0007.d7 5' end, mRNA sequence [CA602882]
A_99_P454467	TC440768	2.04034	0.00728673	0.0339964	#N/A
A_99_P463432	TC406734	2.03892	0.00129704	0.0205303	1-phosphatidylinositol 4-kinase (EC 2.7.1.67)	homologue to UniRef100_Q7X9M0 Cluster: Metallothionein; n=1; Triticum aestivum|Rep: Metallothionein - Triticum aestivum (Wheat), partial (74%)	Rep: Metallothionein - Triticum aestivum (Wheat), partial (74%) [TC320433]
A_99_P441512	TC412708	2.03781	0.0320856	0.0476484	Uncharacterized protein	homologue to UniRef100_Q0JAL2 Cluster: Os04g0591100 protein; n=1; Oryza sativa Japonica Group|Rep: Os04g0591100 protein - Oryza sativa subsp. japonica (Rice), partial (66%)	Rep: Os04g0591100 protein - Oryza sativa subsp. japonica (Rice), partial (66%) [TC305712]
A_99_P495072	TC431829	2.03406	0.0116884	0.037552	Uncharacterized protein	homologue to UniRef100_Q8GTB8 Cluster: Glutathione transferase F5; n=1; Triticum aestivum|Rep: Glutathione transferase F5 - Triticum aestivum (Wheat), partial (40%)	Rep: Glutathione transferase F5 - Triticum aestivum (Wheat), partial (40%) [TC336788]
A_99_P213101	TC429530	2.03265	0.0217659	0.0440325	#N/A	;	Rep: Os04g0591100 protein - Oryza sativa subsp. japonica (Rice), partial (66%) [TC305712]
A_99_P324091	TC431829	2.03025	0.0355285	0.0495732	Uncharacterized protein	similar to UniRef100_Q53PH9 Cluster: HUA enhancer 2; n=1; Oryza sativa Japonica Group|Rep: HUA enhancer 2 - Oryza sativa subsp. japonica (Rice), partial (35%)
A_99_P234901	TC379374	2.03019	0.0101593	0.0368025	Uncharacterized protein	UniRef100_P83970 Cluster: Plasma membrane ATPase; n=1; Triticum aestivum|Rep: Plasma membrane ATPase - Triticum aestivum (Wheat), partial (5%)
A_99_P224861	CA615546	2.02942	0.00669358	0.0339964	Plasma membrane ATPase (EC 7.1.2.1)
A_99_P522812	TC382586	2.02329	0.00104477	0.0205303	Tr-type G domain-containing protein	UniRef100_A7KQH3 Cluster: Beta-tubulin; n=1; Eucalyptus grandis|Rep: Beta-tubulin - Eucalyptus grandis (Flooded gum), partial (24%)	Triticum aestivum beta-tubulin 2 (tubb2) mRNA, complete cds [U76745]
A_99_P447122	TC441649	2.01592	0.00852962	0.0361869	Tubulin beta chain
A_99_P385907	TC376011	2.01373	0.0381591	0.0498538	Uncharacterized protein	weakly similar to UniRef100_A8IRX1 Cluster: Predicted protein; n=1; Chlamydomonas reinhardtii|Rep: Predicted protein - Chlamydomonas reinhardtii, partial (3%)	Rep: Predicted protein - Chlamydomonas reinhardtii, partial (3%) [TC352034]
A_99_P549567	TC445005	2.0112	0.0282812	0.0466093	Uncharacterized protein		Rep: Polysaccharide biosynthesis protein - Burkholderia phymatum STM815, partial (4%) [TC358970]
A_99_P053612	TC452129	2.00746	0.00922606	0.0361869	Protein kinase domain-containing protein	similar to UniRef100_Q5PBS2 Cluster: Malonyl CoA-acyl carrier protein transacylase; n=1; Anaplasma marginale str. St. Maries|Rep: Malonyl CoA-acyl carrier protein transacylase - Anaplasma marginale (strain St. Maries), partial (5%)	G750.104E12F010529 G750 Triticum aestivum cDNA clone G750104E12, mRNA sequence [CD922647]
A_99_P344321	TC428626	2.00207	0.0360944	0.0495732	#N/A	weakly similar to UniRef100_A7PC43 Cluster: Chromosome chr2 scaffold_11, whole genome shotgun sequence; n=1; Vitis vinifera|Rep: Chromosome chr2 scaffold_11, whole genome shotgun sequence - Vitis vinifera (Grape), partial (25%)

## Sheet: C306_Down_0_vs_10_hpi
ProbeName	TC/EST hit (release 12)	C4_GeomeanFold	P-Value	FDR_Value	Annotation	Descriptions	TC hit descriptions (Includes UniRef100 hits)	Description
A_99_P422587	TC382749	-9.51338	0.00398592	0.0326569	Uncharacterized protein
A_99_P410423	TC420405	-9.4701	0.00234464	0.0281384	Chlorophyll a-b binding protein, chloroplastic	Chlorophyll A-B binding protein	similar to UniRef100_Q40065 Cluster: LHCII type I protein; n=1; Hordeum vulgare|Rep: LHCII type I protein - Hordeum vulgare (Barley), partial (26%)
A_99_P117575	TC447810	-9.2826	0.0116344	0.0407344	Uncharacterized protein	Glycosyl hydrolases family 32 C terminal	similar to UniRef100_Q2XQ19 Cluster: Vacuolar invertase BObetaFRUCT3; n=1; Bambusa oldhamii|Rep: Vacuolar invertase BObetaFRUCT3 - Bambusa oldhamii (Giant timber bamboo), partial (10%)	Rep: Vacuolar invertase BObetaFRUCT3 - Bambusa oldhamii (Giant timber bamboo), partial (10%) [TC354761]
A_99_P351691	TC402563	-9.22472	0.0115243	0.0407344	Uncharacterized protein	Glycosyl hydrolases family 32 C terminal	similar to UniRef100_Q575T1 Cluster: Acid beta-fructofuranosidase precursor; n=1; Triticum aestivum|Rep: Acid beta-fructofuranosidase precursor - Triticum aestivum (Wheat), partial (51%)	Rep: Acid beta-fructofuranosidase precursor - Triticum aestivum (Wheat), partial (51%) [TC310570]
A_99_P052076	CA640141	-8.46169	0.00101617	0.0228265	#N/A	Peptidase of plants and bacteria		wre1n.pk0031.a6 wre1n Triticum aestivum cDNA clone wre1n.pk0031.a6 5' end, mRNA sequence [CA640141]
A_99_P217206	TC381292	-8.4279	0.00400313	0.0326569	HTH myb-type domain-containing protein	Myb-like DNA-binding domain,Myb-type HTH DNA-binding domain profile.,SANT SWI3, ADA2, N-CoR and TFIIIB'' DNA-binding domains,myb_SHAQKYF: myb-like DNA-binding domain, SHAQKYF class	similar to UniRef100_Q0J7W9 Cluster: Os08g0157600 protein; n=2; Oryza sativa Japonica Group|Rep: Os08g0157600 protein - Oryza sativa subsp. japonica (Rice), partial (30%)	Rep: Os08g0157600 protein - Oryza sativa subsp. japonica (Rice), partial (30%) [TC289785]
A_99_P409142	TC371160	-7.90124	0.00310115	0.0296947	HTH myb-type domain-containing protein		similar to UniRef100_Q0J7W9 Cluster: Os08g0157600 protein; n=2; Oryza sativa Japonica Group|Rep: Os08g0157600 protein - Oryza sativa subsp. japonica (Rice), partial (29%)
A_99_P413943	TC421852	-7.84536	0.00197415	0.0281384	HTH myb-type domain-containing protein	Myb-like DNA-binding domain,Myb-type HTH DNA-binding domain profile.,SANT SWI3, ADA2, N-CoR and TFIIIB'' DNA-binding domains,myb_SHAQKYF: myb-like DNA-binding domain, SHAQKYF class	similar to UniRef100_Q0J7W9 Cluster: Os08g0157600 protein; n=2; Oryza sativa Japonica Group|Rep: Os08g0157600 protein - Oryza sativa subsp. japonica (Rice), partial (29%)
A_99_P217216	TC377644	-7.4892	0.00736987	0.0372833	HTH myb-type domain-containing protein	Myb-like DNA-binding domain,Myb-type HTH DNA-binding domain profile.,SANT SWI3, ADA2, N-CoR and TFIIIB'' DNA-binding domains,myb_SHAQKYF: myb-like DNA-binding domain, SHAQKYF class	similar to UniRef100_Q0J7W9 Cluster: Os08g0157600 protein; n=2; Oryza sativa Japonica Group|Rep: Os08g0157600 protein - Oryza sativa subsp. japonica (Rice), partial (31%)
A_99_P393782	TC446381	-7.31786	0.0186549	0.0435638	Protein DETOXIFICATION (Multidrug and toxic compound extrusion protein)	MatE,matE: MATE efflux family protein
A_99_P345851	TC442731	-7.19031	0.0357683	0.0490152	Glycosyltransferase (EC 2.4.1.-)
A_99_P336731	TC419705	-7.13671	0.0032308	0.0296947	Uncharacterized protein		weakly similar to UniRef100_A7NXL3 Cluster: Chromosome chr5 scaffold_2, whole genome shotgun sequence; n=1; Vitis vinifera|Rep: Chromosome chr5 scaffold_2, whole genome shotgun sequence - Vitis vinifera (Grape), partial (27%)	Rep: Chromosome chr5 scaffold_2, whole genome shotgun sequence - Vitis vinifera (Grape), partial (27%) [TC327237]
A_99_P213776	TC372540	-7.01763	0.00768535	0.0376758	Chlorophyll a-b binding protein, chloroplastic	Chlorophyll A-B binding protein	homologue to UniRef100_O24401 Cluster: Chlorophyll a/b-binding protein WCAB precursor; n=1; Triticum aestivum|Rep: Chlorophyll a/b-binding protein WCAB precursor - Triticum aestivum (Wheat), partial (80%)	Rep: Chlorophyll a/b-binding protein WCAB precursor - Triticum aestivum (Wheat), partial (80%) [TC281100]
A_99_P156057	TC369046	-6.79896	0.0041261	0.0326569	Dof-type domain-containing protein	Dof domain, zinc finger,Zinc finger Dof-type profile.,Zinc finger Dof-type signature.	similar to UniRef100_Q84PD2 Cluster: AOBP-like protein; n=2; Oryza sativa Japonica Group|Rep: AOBP-like protein - Oryza sativa subsp. japonica (Rice), partial (30%)	FGAS019466 Triticum aestivum FGAS: Library 5 GATE 7 Triticum aestivum cDNA, mRNA sequence [CK207799]
A_99_P336736	CK205991	-6.67744	0.0177485	0.0430652	Uncharacterized protein		weakly similar to UniRef100_A7NXL3 Cluster: Chromosome chr5 scaffold_2, whole genome shotgun sequence; n=1; Vitis vinifera|Rep: Chromosome chr5 scaffold_2, whole genome shotgun sequence - Vitis vinifera (Grape), partial (29%)
A_99_P299081	TC384089	-6.6721	0.00226639	0.0281384	Uncharacterized protein		homologue to UniRef100_Q09B48 Cluster: 2OG-Fe(II) oxygenase; n=1; Stigmatella aurantiaca DW4/3-1|Rep: 2OG-Fe(II) oxygenase - Stigmatella aurantiaca DW4/3-1, partial (6%)
A_99_P438102	TC426230	-6.5072	0.000771476	0.0228265	Uncharacterized protein
A_99_P328136	TC388671	-6.49758	0.00675661	0.0372833	Uncharacterized protein	Major sigma-70 factor signature,Sigma-70 region 2,Sigma-70 region 3,Sigma-70, region 4,sigma70-ECF: RNA polymerase sigma factor, sigma-70 family	similar to UniRef100_A7QTV0 Cluster: Chromosome undetermined scaffold_171, whole genome shotgun sequence; n=1; Vitis vinifera|Rep: Chromosome undetermined scaffold_171, whole genome shotgun sequence - Vitis vinifera (Grape), partial (8%)
A_99_P203346	TC383388	-6.16379	0.00407328	0.0326569	Uncharacterized protein		similar to UniRef100_Q575T1 Cluster: Acid beta-fructofuranosidase precursor; n=1; Triticum aestivum|Rep: Acid beta-fructofuranosidase precursor - Triticum aestivum (Wheat), partial (61%)	Rep: Acid beta-fructofuranosidase precursor - Triticum aestivum (Wheat), partial (61%) [TC291881]
A_99_P299071	TC386169	-6.00135	0.00291422	0.0296947	Uncharacterized protein
A_99_P136510	TC446989	-5.97336	0.0195024	0.0435638	HTH myb-type domain-containing protein		similar to UniRef100_A7PTQ2 Cluster: Chromosome undetermined scaffold_30, whole genome shotgun sequence; n=1; Vitis vinifera|Rep: Chromosome undetermined scaffold_30, whole genome shotgun sequence - Vitis vinifera (Grape), partial (7%)	Triticum aestivum clone wlm96.pk054.b21:fis, full insert mRNA sequence [BT009406]
A_99_P221371	TC381429	-5.94678	0.007139	0.0372833	Dof-type domain-containing protein	Dof domain, zinc finger,Zinc finger Dof-type profile.,Zinc finger Dof-type signature.	similar to UniRef100_Q84PD2 Cluster: AOBP-like protein; n=2; Oryza sativa Japonica Group|Rep: AOBP-like protein - Oryza sativa subsp. japonica (Rice), partial (20%)
A_99_P267156	TC395320	-5.92959	0.0197572	0.0435638	Beta-amylase (EC 3.2.1.2)		similar to UniRef100_Q10RZ1 Cluster: Beta-amylase; n=3; Oryza sativa|Rep: Beta-amylase - Oryza sativa subsp. japonica (Rice), partial (43%)	Rep: Beta-amylase - Oryza sativa subsp. japonica (Rice), partial (43%) [TC303548]
A_99_P009886	TC398242	-5.92492	0.0234441	0.0446623	Beta-amylase (EC 3.2.1.2)		similar to UniRef100_Q10RZ1 Cluster: Beta-amylase; n=3; Oryza sativa|Rep: Beta-amylase - Oryza sativa subsp. japonica (Rice), partial (42%)	FGAS057263 Triticum aestivum FGAS: Library 2 Gate 3 Triticum aestivum cDNA, mRNA sequence [CV762874]
A_99_P305781	TC410514	-5.87974	0.00244897	0.0281384	Non-specific serine/threonine protein kinase (EC 2.7.11.1)	NAF domain,NAF domain profile.,Protein kinase domain,Protein kinase domain profile.,Protein kinases ATP-binding region signature.,Serine/Threonine protein kinases active-site signature.,Serine/Threonine protein kinases, catalytic domain	;	Rep: Chromosome chr10 scaffold_81, whole genome shotgun sequence - Vitis vinifera (Grape), partial (26%) [TC318361]
A_99_P326856	TC376216	-5.79082	0.0035742	0.0326569	Nodulin-like domain-containing protein	Nodulin-like
A_99_P529722	TC444416	-5.77086	0.0140363	0.0418914	#N/A	Glycosyl hydrolase family 14		Rep: Beta-amylase - Oryza sativa subsp. japonica (Rice), partial (43%) [TC303548]
A_99_P380612	TC445359	-5.60098	0.000470514	0	Uncharacterized protein
A_99_P297916	TC374919	-5.50536	0.00582525	0.0359839	Uncharacterized protein	PPR repeat,PPR repeat family,PPR: pentatricopeptide repeat domain,Pentatricopeptide (PPR) repeat profile.,Pentatricopeptide repeat domain	weakly similar to UniRef100_A7QBY8 Cluster: Chromosome chr1 scaffold_75, whole genome shotgun sequence; n=2; Vitis vinifera|Rep: Chromosome chr1 scaffold_75, whole genome shotgun sequence - Vitis vinifera (Grape), partial (26%)	Rep: Chromosome chr1 scaffold_75, whole genome shotgun sequence - Vitis vinifera (Grape), partial (26%) [TC283484]
A_99_P249576	TC439068	-5.44424	0.00511236	0.0345216	Uncharacterized protein	B-Box-type zinc finger,B-box zinc finger,Zinc finger B-box type profile.	similar to UniRef100_UPI0000660497 Cluster: Homolog of Homo sapiens "U2 (RNU2) small nuclear RNA auxiliary factor 2, isoform b; n=1; Takifugu rubripes|Rep: Homolog of Homo sapiens "U2 (RNU2) small nuclear RNA auxiliary factor 2, isoform b - Takifugu rubripes, partial (4%)	FGAS070320 Triticum aestivum FGAS: Library 2 Gate 3 Triticum aestivum cDNA, mRNA sequence [CV775916]
A_99_P249581	TC380047	-5.43792	0.00463617	0.0345216	Uncharacterized protein	B-Box-type zinc finger,B-box zinc finger,Zinc finger B-box type profile.	similar to UniRef100_A7QE16 Cluster: Chromosome chr4 scaffold_83, whole genome shotgun sequence; n=1; Vitis vinifera|Rep: Chromosome chr4 scaffold_83, whole genome shotgun sequence - Vitis vinifera (Grape), partial (18%)	Rep: Chromosome chr3 scaffold_8, whole genome shotgun sequence - Vitis vinifera (Grape), partial (52%) [TC288559]
A_99_P008441	TC432657	-5.42479	0.00657494	0.0372833	ENTH domain-containing protein		similar to UniRef100_A8IQZ6 Cluster: MATE efflux family protein; n=1; Chlamydomonas reinhardtii|Rep: MATE efflux family protein - Chlamydomonas reinhardtii, partial (5%)
A_99_P548922	TC451879	-5.26488	0.00701799	0.0372833	Uncharacterized protein	B-Box-type zinc finger,B-box zinc finger,Zinc finger B-box type profile.	similar to UniRef100_A7QE16 Cluster: Chromosome chr4 scaffold_83, whole genome shotgun sequence; n=1; Vitis vinifera|Rep: Chromosome chr4 scaffold_83, whole genome shotgun sequence - Vitis vinifera (Grape), partial (64%)	Rep: Predicted protein - Ostreococcus lucimarinus (strain CCE9901), partial (6%) [TC358717]
A_99_P424217	TC386169	-5.2263	0.000368463	0	Uncharacterized protein		homologue to UniRef100_Q09B48 Cluster: 2OG-Fe(II) oxygenase; n=1; Stigmatella aurantiaca DW4/3-1|Rep: 2OG-Fe(II) oxygenase - Stigmatella aurantiaca DW4/3-1, partial (6%)	Rep: 2OG-Fe(II) oxygenase - Stigmatella aurantiaca DW4/3-1, partial (6%) [TC292569]
A_99_P270531	TC382149	-5.17427	0.0123125	0.0407344	Uncharacterized protein		similar to UniRef100_A7Q3U2 Cluster: Chromosome chr13 scaffold_48, whole genome shotgun sequence; n=1; Vitis vinifera|Rep: Chromosome chr13 scaffold_48, whole genome shotgun sequence - Vitis vinifera (Grape), partial (68%)	Rep: Chromosome chr13 scaffold_48, whole genome shotgun sequence - Vitis vinifera (Grape), partial (68%) [TC292408]
A_99_P249596	TC396582	-5.16252	0.00582198	0.0359839	Uncharacterized protein		similar to UniRef100_A7QE16 Cluster: Chromosome chr4 scaffold_83, whole genome shotgun sequence; n=1; Vitis vinifera|Rep: Chromosome chr4 scaffold_83, whole genome shotgun sequence - Vitis vinifera (Grape), partial (64%)	FGAS014097 Triticum aestivum FGAS: Library 4 Gate 8 Triticum aestivum cDNA, mRNA sequence [CK161526]
A_99_P535752	TC446835	-5.11839	0.0244613	0.0448836	Protein kinase domain-containing protein	Protein kinase domain,Protein kinase domain profile.,Serine/Threonine protein kinases active-site signature.,Serine/Threonine protein kinases, catalytic domain
A_99_P270536	TC381387	-5.09193	0.0142082	0.0418914	Uncharacterized protein		similar to UniRef100_A7Q3U2 Cluster: Chromosome chr13 scaffold_48, whole genome shotgun sequence; n=1; Vitis vinifera|Rep: Chromosome chr13 scaffold_48, whole genome shotgun sequence - Vitis vinifera (Grape), partial (68%)	Rep: Chromosome chr13 scaffold_48, whole genome shotgun sequence - Vitis vinifera (Grape), partial (73%) [TC289879]
A_99_P576282	CA704295	-5.04956	0.00628809	0.0359839	HTH myb-type domain-containing protein		similar to UniRef100_Q6EPN5 Cluster: Myb family transcription factor-like; n=1; Oryza sativa Japonica Group|Rep: Myb family transcription factor-like - Oryza sativa subsp. japonica (Rice), partial (24%)	Triticum aestivum clone wdk1c.pk011.f12:fis, full insert mRNA sequence [BT008954]
A_99_P220446	TC401663	-5.03811	0.00507328	0.0345216	MFS domain-containing protein	Major Facilitator Superfamily,Major facilitator superfamily (MFS) profile.
A_99_P409657	TC410201	-4.97753	0.0161848	0.0425589	Uncharacterized protein		homologue to UniRef100_P04783 Cluster: Chlorophyll a-b binding protein 91R, chloroplast precursor; n=1; Petunia sp.|Rep: Chlorophyll a-b binding protein 91R, chloroplast precursor - Petunia sp. (Petunia), partial (80%)	Rep: Chlorophyll a-b binding protein 91R, chloroplast precursor - Petunia sp. (Petunia), partial (80%) [TC280289]
A_99_P497832	TC430753	-4.97353	0.0262682	0.0457248	PDZ domain-containing protein
A_99_P120874	TC437944	-4.90191	0.00237987	0.0281384	Uncharacterized protein	GDSL-like Lipase/Acylhydrolase		CJ721464 Y.Ogihara unpublished cDNA library Wh_VHS Triticum aestivum cDNA clone whvh12h06 5', mRNA sequence [CJ721464]
A_99_P314346	TC382502	-4.88834	0.00207027	0.0281384	Condensin complex subunit 1	HEAT repeat associated with sister chromatid cohesion,non-SMC mitotic condensation complex subunit 1,non-SMC mitotic condensation complex subunit 1, N-term
A_99_P207176	TC408450	-4.87334	0.0297018	0.0469629	Uncharacterized protein		similar to UniRef100_Q10KE3 Cluster: Expressed protein; n=1; Oryza sativa Japonica Group|Rep: Expressed protein - Oryza sativa subsp. japonica (Rice), partial (21%)	FGAS081686 Triticum aestivum FGAS: Library 5 GATE 7 Triticum aestivum cDNA, mRNA sequence [DR736316]
A_99_P546477	TC450998	-4.85078	0.00447731	0.0326569	SPX domain-containing protein
A_99_P499322	TC431450	-4.82148	0.0112933	0.0399464	RING-type domain-containing protein	Ring finger,Ring finger domain,Zinc finger RING-type profile.
A_99_P206026	TC408450	-4.78673	0.0373546	0.0494143	Uncharacterized protein		similar to UniRef100_Q10KE3 Cluster: Expressed protein; n=1; Oryza sativa Japonica Group|Rep: Expressed protein - Oryza sativa subsp. japonica (Rice), partial (21%)	Rep: Expressed protein - Oryza sativa subsp. japonica (Rice), partial (21%) [TC316384]
A_99_P466137	TC414151	-4.73805	0.00188948	0.0281384	Uncharacterized protein		similar to UniRef100_A7PX69 Cluster: Chromosome chr12 scaffold_36, whole genome shotgun sequence; n=1; Vitis vinifera|Rep: Chromosome chr12 scaffold_36, whole genome shotgun sequence - Vitis vinifera (Grape), partial (22%)	Rep: Chromosome chr12 scaffold_36, whole genome shotgun sequence - Vitis vinifera (Grape), partial (22%) [TC322007]
A_99_P420662	TC421877	-4.70412	0.00442729	0.0326569	#N/A		similar to UniRef100_Q0DUP3 Cluster: Os03g0174800 protein; n=1; Oryza sativa Japonica Group|Rep: Os03g0174800 protein - Oryza sativa subsp. japonica (Rice), partial (45%)	Rep: Os03g0174800 protein - Oryza sativa subsp. japonica (Rice), partial (45%) [TC289711]
A_99_P144428	TC425984	-4.64333	0.0122924	0.0407344	Hydrolase_4 domain-containing protein		similar to UniRef100_Q0DGD6 Cluster: Os05g0539500 protein; n=1; Oryza sativa Japonica Group|Rep: Os05g0539500 protein - Oryza sativa subsp. japonica (Rice), partial (57%)	CJ521957 Y.Ogihara unpublished cDNA library Wh_CSEC Triticum aestivum cDNA clone rwhcs4e01 3', mRNA sequence [CJ521957]
A_99_P334651	TC406882	-4.62554	0.00647802	0.0359839	Glycosyltransferase (EC 2.4.1.-)
A_99_P134655	TC447043	-4.6181	0.00131032	0.0228265	HTH myb-type domain-containing protein	Myb-like DNA-binding domain,Myb-type HTH DNA-binding domain profile.,SANT SWI3, ADA2, N-CoR and TFIIIB'' DNA-binding domains,myb_SHAQKYF: myb-like DNA-binding domain, SHAQKYF class	homologue to UniRef100_Q0DYN2 Cluster: Os02g0680700 protein; n=1; Oryza sativa Japonica Group|Rep: Os02g0680700 protein - Oryza sativa subsp. japonica (Rice), partial (62%)	Triticum aestivum clone wdk1c.pk011.f12:fis, full insert mRNA sequence [BT008954]
A_99_P127055	TC424737	-4.59898	0.00211842	0.0281384	Uncharacterized protein		similar to UniRef100_A9SCN4 Cluster: Predicted protein; n=1; Physcomitrella patens subsp. patens|Rep: Predicted protein - Physcomitrella patens subsp. patens, partial (33%)	WHE4160_D07_G14ZS Wheat CS whole plant cDNA library Triticum aestivum cDNA clone WHE4160_D07_G14, mRNA sequence [BQ789353]
A_99_P229531	TC391255	-4.59565	0.0109256	0.0399464	Pyruvate kinase (EC 2.7.1.40)	DnaJ domain,DnaJ domain signature,DnaJ molecular chaperone homology domain,Pyruvate kinase family signature,Pyruvate kinase, alpha/beta domain,Pyruvate kinase, barrel domain,dnaJ domain profile.,pyruv_kin: pyruvate kinase	homologue to UniRef100_UPI0000498F17 Cluster: beta-galactosidase; n=1; Entamoeba histolytica HM-1:IMSS|Rep: beta-galactosidase - Entamoeba histolytica HM-1:IMSS, partial (17%)
A_99_P174079	CV779337	-4.58136	0.0329525	0.0478425	Uncharacterized protein		similar to UniRef100_A6ZQ04 Cluster: Mitochondrial chaperones; n=1; Saccharomyces cerevisiae YJM789|Rep: Mitochondrial chaperones - Saccharomyces cerevisiae (strain YJM789) (Baker's yeast), partial (3%)	FGAS073746 Triticum aestivum FGAS: Library 2 Gate 3 Triticum aestivum cDNA, mRNA sequence [CV779337]
A_99_P362426	TC401549	-4.5496	0.0133963	0.0417231	HSF_DOMAIN domain-containing protein	HSF-type DNA-binding,HSF-type DNA-binding domain signature.,Heat shock factor (HSF) domain signature,heat shock factor	similar to UniRef100_Q0DBL6 Cluster: Os06g0553100 protein; n=1; Oryza sativa Japonica Group|Rep: Os06g0553100 protein - Oryza sativa subsp. japonica (Rice), partial (80%)	Rep: Os06g0553100 protein - Oryza sativa subsp. japonica (Rice), partial (80%) [TC309583]
A_99_P192567	TC451037	-4.54586	0.00439217	0.0326569	RING-type domain-containing protein			CJ693714 Y.Ogihara unpublished cDNA library Wh_SHC Triticum aestivum cDNA clone whsc14g02 5', mRNA sequence [CJ693714]
A_99_P336941	TC421877	-4.53018	0.00447361	0.0326569	#N/A		similar to UniRef100_Q0DUP3 Cluster: Os03g0174800 protein; n=1; Oryza sativa Japonica Group|Rep: Os03g0174800 protein - Oryza sativa subsp. japonica (Rice), partial (45%)	Rep: Os03g0174800 protein - Oryza sativa subsp. japonica (Rice), partial (45%) [TC289711]
A_99_P220451	TC429374	-4.49888	0.00184274	0.0281384	MFS domain-containing protein	Major Facilitator Superfamily,Major facilitator superfamily (MFS) profile.
A_99_P422952	TC383115	-4.48965	0.0174294	0.0427292	PLCXc domain-containing protein	Phosphatidylinositol-specific phospholipase X-box domain profile.,Phospholipase C, catalytic domain (part); domain X,Prokaryotic membrane lipoprotein lipid attachment site profile.	weakly similar to UniRef100_A7PLB4 Cluster: Chromosome chr7 scaffold_20, whole genome shotgun sequence; n=1; Vitis vinifera|Rep: Chromosome chr7 scaffold_20, whole genome shotgun sequence - Vitis vinifera (Grape), partial (29%)
A_99_P325916	TC406332	-4.43195	0.00937187	0.0396319	Uncharacterized protein	Cytochrome P450,Cytochrome P450 cysteine heme-iron ligand signature.,E-class P450 group I signature,P450 superfamily signature
A_99_P124250	TC447554	-4.41505	0.0167943	0.0427292	TPR_REGION domain-containing protein		similar to UniRef100_Q10RZ6 Cluster: Expressed protein; n=1; Oryza sativa Japonica Group|Rep: Expressed protein - Oryza sativa subsp. japonica (Rice), partial (28%)	WHE3892_A09_A18ZS Wheat Fusarium graminearum infected spike cDNA library Triticum aestivum cDNA clone WHE3892_A09_A18, mRNA sequence [CN012056]
A_99_P437002	TC394061	-4.37899	0.00761841	0.0376758	Uncharacterized protein	Tryptophan/tyrosine permease family	similar to UniRef100_A7PI51 Cluster: Chromosome chr13 scaffold_17, whole genome shotgun sequence; n=1; Vitis vinifera|Rep: Chromosome chr13 scaffold_17, whole genome shotgun sequence - Vitis vinifera (Grape), partial (17%)	Rep: Chromosome chr13 scaffold_17, whole genome shotgun sequence - Vitis vinifera (Grape), partial (17%) [TC302328]
A_99_P477902	TC420969	-4.37202	0.016646	0.0427292	Uncharacterized protein		similar to UniRef100_A7P332 Cluster: Chromosome chr1 scaffold_5, whole genome shotgun sequence; n=1; Vitis vinifera|Rep: Chromosome chr1 scaffold_5, whole genome shotgun sequence - Vitis vinifera (Grape), partial (61%)	Rep: Chromosome chr1 scaffold_5, whole genome shotgun sequence - Vitis vinifera (Grape), partial (61%) [TC328477]
A_99_P365801	TC407201	-4.32543	0.00833205	0.0376758	ADP/ATP translocase (ADP,ATP carrier protein)		similar to UniRef100_A7QHX6 Cluster: Chromosome chr17 scaffold_101, whole genome shotgun sequence; n=1; Vitis vinifera|Rep: Chromosome chr17 scaffold_101, whole genome shotgun sequence - Vitis vinifera (Grape), partial (79%)	Rep: Chromosome chr17 scaffold_101, whole genome shotgun sequence - Vitis vinifera (Grape), partial (79%) [TC315149]
A_99_P034884	TC401894	-4.25582	0.00110992	0.0228265	#N/A		similar to UniRef100_A7PV50 Cluster: Chromosome chr4 scaffold_32, whole genome shotgun sequence; n=1; Vitis vinifera|Rep: Chromosome chr4 scaffold_32, whole genome shotgun sequence - Vitis vinifera (Grape), partial (63%)	WHE4322_G01_M02ZS Wheat meiotic anther cDNA library Triticum aestivum cDNA clone WHE4322_G01_M02, mRNA sequence [CA485761]
A_99_P381792	TC411582	-4.2556	0.00851887	0.0396319	Uncharacterized protein		similar to UniRef100_Q9FPM8 Cluster: JD1; n=1; Nicotiana tabacum|Rep: JD1 - Nicotiana tabacum (Common tobacco), partial (55%)	G468.108I01F010814 G468 Triticum aestivum cDNA clone G468108I01, mRNA sequence [GH724224]
A_99_P301636	TC457047	-4.21037	0.00434392	0.0326569	HTH myb-type domain-containing protein	Myb-like DNA-binding domain,Myb-type HTH DNA-binding domain profile.,SANT SWI3, ADA2, N-CoR and TFIIIB'' DNA-binding domains,myb_SHAQKYF: myb-like DNA-binding domain, SHAQKYF class	similar to UniRef100_O84132 Cluster: ABC Amino Acid Transporter ATPase; n=1; Chlamydia trachomatis|Rep: ABC Amino Acid Transporter ATPase - Chlamydia trachomatis, partial (8%)	Rep: ABC Amino Acid Transporter ATPase - Chlamydia trachomatis, partial (8%) [TC363712]
A_99_P255266	TC393620	-4.20221	0.0208727	0.0441099	Uncharacterized protein	Rubber elongation factor protein (REF)	similar to UniRef100_Q0D3Q8 Cluster: Os07g0671800 protein; n=2; Oryza sativa Japonica Group|Rep: Os07g0671800 protein - Oryza sativa subsp. japonica (Rice), partial (25%)	Rep: Os07g0671800 protein - Oryza sativa subsp. japonica (Rice), partial (25%) [TC301866]
A_99_P307501	TC387448	-4.18998	0.0367546	0.0494143	#N/A		similar to UniRef100_Q0DUP3 Cluster: Os03g0174800 protein; n=1; Oryza sativa Japonica Group|Rep: Os03g0174800 protein - Oryza sativa subsp. japonica (Rice), partial (45%)	Rep: Os03g0174800 protein - Oryza sativa subsp. japonica (Rice), partial (45%) [TC295852]
A_99_P452397	TC405379	-4.18597	0.02338	0.0446623	Uncharacterized protein		similar to UniRef100_Q0D3Q8 Cluster: Os07g0671800 protein; n=2; Oryza sativa Japonica Group|Rep: Os07g0671800 protein - Oryza sativa subsp. japonica (Rice), partial (31%)	Rep: Os07g0671800 protein - Oryza sativa subsp. japonica (Rice), partial (31%) [TC313373]
A_99_P563292	TC457318	-4.1818	0.0149909	0.0418914	#N/A	HCO3- transporter family	UniRef100_A9URC6 Cluster: Predicted protein; n=1; Monosiga brevicollis MX1|Rep: Predicted protein - Monosiga brevicollis MX1, partial (3%)	Rep: Predicted protein - Monosiga brevicollis MX1, partial (3%) [TC363979]
A_99_P523022	TC441731	-4.16742	0.0095499	0.0399464	Uncharacterized protein
A_99_P210296	TC394857	-4.16537	0.0393954	0.0495981	PDZ domain-containing protein		similar to UniRef100_A7PWA9 Cluster: Chromosome chr8 scaffold_34, whole genome shotgun sequence; n=1; Vitis vinifera|Rep: Chromosome chr8 scaffold_34, whole genome shotgun sequence - Vitis vinifera (Grape), partial (57%)	Rep: Chromosome chr8 scaffold_34, whole genome shotgun sequence - Vitis vinifera (Grape), partial (57%) [TC301967]
A_99_P490342	TC427372	-4.12824	0.0215965	0.0446183	Uncharacterized protein	Tubby C 2
A_99_P466312	TC414444	-4.06369	0.000669926	0.0228265	Uncharacterized protein		homologue to UniRef100_Q9FUG8 Cluster: Asparaginase; n=1; Hordeum vulgare|Rep: Asparaginase - Hordeum vulgare (Barley), partial (78%)	Rep: Asparaginase - Hordeum vulgare (Barley), partial (78%) [TC322108]
A_99_P215566	TC382127	-4.05439	0.0355712	0.0490152	Chlorophyll a-b binding protein, chloroplastic		homologue to UniRef100_O24401 Cluster: Chlorophyll a/b-binding protein WCAB precursor; n=1; Triticum aestivum|Rep: Chlorophyll a/b-binding protein WCAB precursor - Triticum aestivum (Wheat), complete	Rep: Chlorophyll a/b-binding protein WCAB precursor - Triticum aestivum (Wheat), complete [TC290636]
A_99_P563527	TC457372	-4.04731	0.0021293	0.0281384	Serine/threonine-protein phosphatase (EC 3.1.3.16)		homologue to UniRef100_Q6Z0R3 Cluster: Serine/threonine protein phosphatase; n=1; Oryza sativa Japonica Group|Rep: Serine/threonine protein phosphatase - Oryza sativa subsp. japonica (Rice), partial (98%)	Rep: Serine/threonine protein phosphatase - Oryza sativa subsp. japonica (Rice), partial (98%) [TC364065]
A_99_P359191	TC409407	-4.04463	0.0268896	0.0458959	TPR_REGION domain-containing protein		similar to UniRef100_Q10RZ6 Cluster: Expressed protein; n=1; Oryza sativa Japonica Group|Rep: Expressed protein - Oryza sativa subsp. japonica (Rice), partial (32%)	Rep: Expressed protein - Oryza sativa subsp. japonica (Rice), partial (32%) [TC317297]
A_99_P479627	TC421923	-4.04148	0.0221131	0.0446183	Kinesin motor domain-containing protein		weakly similar to UniRef100_Q0JNX1 Cluster: Os01g0260100 protein; n=1; Oryza sativa Japonica Group|Rep: Os01g0260100 protein - Oryza sativa subsp. japonica (Rice), partial (6%)	Rep: Os01g0260100 protein - Oryza sativa subsp. japonica (Rice), partial (6%) [TC329413]
A_99_P466942	TC414782	-4.03386	0.0129032	0.0417231	Uncharacterized protein		homologue to UniRef100_Q9FUG8 Cluster: Asparaginase; n=1; Hordeum vulgare|Rep: Asparaginase - Hordeum vulgare (Barley), partial (36%)	Rep: Asparaginase - Hordeum vulgare (Barley), partial (36%) [TC322458]
A_99_P499517	TC431529	-4.02941	0.0037946	0.0326569	Protein DETOXIFICATION (Multidrug and toxic compound extrusion protein)
A_99_P139055	CK158290	-4.02634	0.00689241	0.0372833	#N/A		UniRef100_Q5C7D6 Cluster: SJCHGC08057 protein; n=1; Schistosoma japonicum|Rep: SJCHGC08057 protein - Schistosoma japonicum (Blood fluke), partial (13%)	FGAS039523 Triticum aestivum FGAS: TaLt5 Triticum aestivum cDNA, mRNA sequence [CK158290]
A_99_P291771	TC430427	-3.99658	0.0116026	0.0407344	S5A_REDUCTASE domain-containing protein		similar to UniRef100_A7P2A7 Cluster: Chromosome chr19 scaffold_4, whole genome shotgun sequence; n=1; Vitis vinifera|Rep: Chromosome chr19 scaffold_4, whole genome shotgun sequence - Vitis vinifera (Grape), partial (30%)	Rep: Chromosome chr19 scaffold_4, whole genome shotgun sequence - Vitis vinifera (Grape), partial (30%) [TC337664]
A_99_P207161	TC407619	-3.99048	0.022439	0.0446183	Uncharacterized protein		similar to UniRef100_Q10KE3 Cluster: Expressed protein; n=1; Oryza sativa Japonica Group|Rep: Expressed protein - Oryza sativa subsp. japonica (Rice), partial (7%)	Rep: Expressed protein - Oryza sativa subsp. japonica (Rice), partial (58%) [TC356125]
A_99_P336181	TC401433	-3.98984	0.0344129	0.0483215	Aldehyde oxygenase (deformylating) (EC 4.1.99.5)	Fatty acid hydroxylase superfamily	homologue to UniRef100_Q1XBU3 Cluster: Beta-carotene hydroxylase; n=1; Zea mays|Rep: Beta-carotene hydroxylase - Zea mays (Maize), partial (33%)	Rep: Beta-carotene hydroxylase - Zea mays (Maize), partial (33%) [TC309470]
A_99_P563702	TC457437	-3.98475	0.0163764	0.0425589	AB hydrolase-1 domain-containing protein	Alpha/beta hydrolase family,Ankyrin repeat profile.,Ankyrin repeat region circular profile.,Ankyrin repeats (3 copies),Ankyrin repeats (many copies),Ring finger,Zinc finger RING-type profile.,Zinc finger RING-type signature.,Zinc finger, C3HC4 type (RING
A_99_P341956	TC443397	-3.98434	0.00503836	0.0345216	Uncharacterized protein		similar to UniRef100_Q6Z8F8 Cluster: Selenium-binding protein-like; n=2; Oryza sativa Japonica Group|Rep: Selenium-binding protein-like - Oryza sativa subsp. japonica (Rice), partial (15%)	CJ674454 Y.Ogihara unpublished cDNA library Wh_MS Triticum aestivum cDNA clone whms17g10 5', mRNA sequence [CJ674454]
A_99_P192917	TC443397	-3.97974	0.00899532	0.0396319	Uncharacterized protein		similar to UniRef100_Q6Z8F8 Cluster: Selenium-binding protein-like; n=2; Oryza sativa Japonica Group|Rep: Selenium-binding protein-like - Oryza sativa subsp. japonica (Rice), partial (15%)	CJ674454 Y.Ogihara unpublished cDNA library Wh_MS Triticum aestivum cDNA clone whms17g10 5', mRNA sequence [CJ674454]
A_99_P295326	TC414444	-3.9538	0.000767633	0.0228265	Uncharacterized protein		homologue to UniRef100_Q9FUG8 Cluster: Asparaginase; n=1; Hordeum vulgare|Rep: Asparaginase - Hordeum vulgare (Barley), partial (78%)	Rep: Asparaginase - Hordeum vulgare (Barley), partial (78%) [TC322108]
A_99_P289606	TC389072	-3.94937	0.0257521	0.0457248	Uncharacterized protein	Carbohydrate binding domain,Carbohydrate binding domain (family 25),Glycogen synthase [glgA].,Glycosyl transferases group 1,Starch synthase catalytic domain	starch synthase IIIb precursor	Triticum aestivum starch synthase IIIb precursor, mRNA, complete cds [EU333946]
A_99_P336776	TC375246	-3.93621	0.00326513	0.0296947	SPX domain-containing protein	Major Facilitator Superfamily,SPX domain,SPX domain profile.	similar to UniRef100_Q6EPQ3 Cluster: SPX (SYG1/Pho81/XPR1) domain-containing protein-like; n=1; Oryza sativa Japonica Group|Rep: SPX (SYG1/Pho81/XPR1) domain-containing protein-like - Oryza sativa subsp. japonica (Rice), partial (38%)
A_99_P255271	TC405379	-3.9358	0.0162086	0.0425589	Uncharacterized protein	Rubber elongation factor protein (REF)	similar to UniRef100_Q0D3Q8 Cluster: Os07g0671800 protein; n=2; Oryza sativa Japonica Group|Rep: Os07g0671800 protein - Oryza sativa subsp. japonica (Rice), partial (72%)
A_99_P335341	TC401456	-3.93551	0.0205474	0.0441099	TPT domain-containing protein	C2 domain,Phospholipase D Active site motif,Phospholipase D phosphodiesterase active site profile.,Phospholipase D. Active site motifs.	similar to UniRef100_P93643 Cluster: Phosphate/phosphoenolpyruvate translocator; n=1; Zea mays|Rep: Phosphate/phosphoenolpyruvate translocator - Zea mays (Maize), partial (43%)
A_99_P413872	TC376639	-3.91027	0.0170023	0.0427292	DUF1624 domain-containing protein
A_99_P224801	TC380419	-3.89758	0.000678126	0.0228265	Uncharacterized protein	Domain of unknown function DUF221	weakly similar to UniRef100_A7PU72 Cluster: Chromosome chr7 scaffold_31, whole genome shotgun sequence; n=1; Vitis vinifera|Rep: Chromosome chr7 scaffold_31, whole genome shotgun sequence - Vitis vinifera (Grape), partial (16%)	Rep: Chromosome chr7 scaffold_31, whole genome shotgun sequence - Vitis vinifera (Grape), partial (16%) [TC288926]
A_99_P059040	CA700871	-3.89601	0.027031	0.0458959	#N/A			wkm1c.pk006.e18 wkm1c Triticum aestivum cDNA clone wkm1c.pk006.e18 5' end, mRNA sequence [CA700871]
A_99_P355211	TC419738	-3.89425	0.0180498	0.0430652	Uncharacterized protein
A_99_P117875	TC455680	-3.89269	0.0287365	0.0464374	Uncharacterized protein	GDSL-like Lipase/Acylhydrolase		CJ719382 Y.Ogihara unpublished cDNA library Wh_VWD Triticum aestivum cDNA clone whvd3l07 5', mRNA sequence [CJ719382]
A_99_P035689	TC408220	-3.87278	0.0175789	0.0430652	Myo-inositol 1-phosphate synthase (EC 5.5.1.4)	Myo-inositol-1-phosphate synthase	homologue to UniRef100_Q9AV99 Cluster: Myo-inositol-1-phosphate synthase; n=1; Avena sativa|Rep: Myo-inositol-1-phosphate synthase - Avena sativa (Oat), partial (33%)	FGAS020170 Triticum aestivum FGAS: Library 5 GATE 7 Triticum aestivum cDNA, mRNA sequence [CK208456]
A_99_P317076	TC444762	-3.86483	0.00599829	0.0359839	Uncharacterized protein	Protein of unknown function (DUF789)	weakly similar to UniRef100_A1WSM3 Cluster: Transcriptional regulator, XRE family; n=1; Verminephrobacter eiseniae EF01-2|Rep: Transcriptional regulator, XRE family - Verminephrobacter eiseniae (strain EF01-2), partial (18%)	Rep: Chromosome chr5 scaffold_67, whole genome shotgun sequence - Vitis vinifera (Grape), partial (28%) [TC351776]
A_99_P494352	TC429223	-3.85771	0.00996223	0.0399464	#N/A			Rep: CDP-diacylglycerol-choline O-phosphatidyltransferase - Rubrobacter xylanophilus (strain DSM 9941 / NBRC 16129), partial (6%) [TC317491]
A_99_P359091	TC446300	-3.85536	0.0375101	0.0495084	Uncharacterized protein
A_99_P125450	TC451124	-3.84765	0.0178679	0.0430652	#N/A	Cotton fibre expressed protein		G468.110P11F010817 G468 Triticum aestivum cDNA clone G468110P11, mRNA sequence [CD908792]
A_99_P087910	TC371639	-3.84012	0.0382222	0.0495084	Uncharacterized protein	HCO3- transporter family	;	Triticum aestivum boron transporter 2 mRNA, complete cds [EU220225]
A_99_P490022	TC427190	-3.82799	0.00611378	0.0359839	#N/A	Myb-like DNA-binding domain,Myb-type HTH DNA-binding domain profile.,SANT SWI3, ADA2, N-CoR and TFIIIB'' DNA-binding domains,myb_SHAQKYF: myb-like DNA-binding domain, SHAQKYF class	similar to UniRef100_O84132 Cluster: ABC Amino Acid Transporter ATPase; n=1; Chlamydia trachomatis|Rep: ABC Amino Acid Transporter ATPase - Chlamydia trachomatis, partial (8%)	Rep: ABC Amino Acid Transporter ATPase - Chlamydia trachomatis, partial (8%) [TC334543]
A_99_P378932	TC422348	-3.82716	0.00505197	0.0345216	BZIP transcription factor	Basic-leucine zipper (bZIP) domain profile.,Basic-leucine zipper (bZIP) domain signature.,bZIP transcription factor,basic region leucin zipper	UniRef100_A1XXJ0 Cluster: ABA responsive element binding factor 2; n=1; Hordeum vulgare subsp. vulgare|Rep: ABA responsive element binding factor 2 - Hordeum vulgare var. distichum (Two-rowed barley), partial (39%)	Rep: ABA responsive element binding factor 2 - Hordeum vulgare var. distichum (Two-rowed barley), partial (39%) [TC335550]
A_99_P008981	TC378088	-3.82525	0.010118	0.0399464	Protein DETOXIFICATION (Multidrug and toxic compound extrusion protein)	MatE		Triticum aestivum clone wlm96.pk031.e10:fis, full insert mRNA sequence [BT009378]
A_99_P221446	TC413456	-3.81577	0.0169702	0.0427292	Uncharacterized protein	2Fe-2S ferredoxin-type iron-sulfur binding domain profile.,2Fe-2S ferredoxin-type iron-sulfur binding region signature.,2Fe-2S iron-sulfur cluster binding domain,Aldehyde oxidase and xanthine dehydrogenase, a/b hammerhead domain,CO dehydrogenase flavoprot	similar to UniRef100_O23888 Cluster: Aldehyde oxidase-2; n=1; Zea mays|Rep: Aldehyde oxidase-2 - Zea mays (Maize), partial (12%)	Rep: Aldehyde oxidase-2 - Zea mays (Maize), partial (12%) [TC321160]
A_99_P562367	TC457227	-3.79864	0.020286	0.0435638	Staygreen domain-containing protein		similar to UniRef100_Q5EMQ1 Cluster: Senescence-inducible chloroplast stay-green protein; n=1; Hordeum vulgare|Rep: Senescence-inducible chloroplast stay-green protein - Hordeum vulgare (Barley), partial (46%)	Rep: Senescence-inducible chloroplast stay-green protein - Hordeum vulgare (Barley), partial (46%) [TC363625]
A_99_P523097	TC441837	-3.79501	0.0189168	0.0435638	Uncharacterized protein	Stress responsive A/B Barrel Domain,Stress-response A/B barrel domain profile.	UniRef100_UPI0000074F8E Cluster: F56F4.7; n=1; Caenorhabditis elegans|Rep: F56F4.7 - Caenorhabditis elegans, partial (6%)	Rep: F56F4.7 - Caenorhabditis elegans, partial (6%) [TC348835]
A_99_P137589	TC456080	-3.77068	0.0179668	0.0430652	Polysacc_synt_4 domain-containing protein		weakly similar to UniRef100_A7PQ05 Cluster: Chromosome chr18 scaffold_24, whole genome shotgun sequence; n=1; Vitis vinifera|Rep: Chromosome chr18 scaffold_24, whole genome shotgun sequence - Vitis vinifera (Grape), partial (61%)	FGAS081103 Triticum aestivum FGAS: Library 3 Gate 6 Triticum aestivum cDNA, mRNA sequence [DR735433]
A_99_P420382	TC380959	-3.7671	0.00593972	0.0359839	Uncharacterized protein	B-cell receptor-associated protein 31-like	similar to UniRef100_Q304W6 Cluster: Calcium sensing protein; n=3; Magnoliophyta|Rep: Calcium sensing protein - Brassica juncea (Leaf mustard) (Indian mustard), partial (74%)	Rep: Calcium sensing protein - Brassica juncea (Leaf mustard) (Indian mustard), partial (74%) [TC289471]
A_99_P096495	TC422671	-3.76629	0.000344078	0	Uncharacterized protein			Rep: Similarity - Yarrowia lipolytica (Candida lipolytica), partial (5%) [TC330254]
A_99_P453307	TC405990	-3.7401	0.00179148	0.0281384	Hydroxymethylglutaryl-CoA lyase (EC 4.1.3.4)	HMGL-like,Pyruvate carboxyltransferase domain.	similar to UniRef100_Q0IQA3 Cluster: Os12g0134000 protein; n=1; Oryza sativa Japonica Group|Rep: Os12g0134000 protein - Oryza sativa subsp. japonica (Rice), partial (47%)	Rep: Os12g0134000 protein - Oryza sativa subsp. japonica (Rice), partial (94%) [TC287070]
A_99_P360521	TC451124	-3.73943	0.0103181	0.0399464	#N/A	Cotton fibre expressed protein		G468.110P11F010817 G468 Triticum aestivum cDNA clone G468110P11, mRNA sequence [CD908792]
A_99_P297261	TC401845	-3.71321	0.0222627	0.0446183	Uncharacterized protein	IQ calmodulin-binding motif,IQ motif profile.,Myosin N-terminal SH3-like domain,Myosin head (motor domain),Myosin heavy chain signature,Myosin. Large ATPases.,Short calmodulin-binding motif containing conserved Ile and Gln residues.	similar to UniRef100_Q6UAL5 Cluster: Myosin heavy chain class VIII A1 protein; n=1; Oryza sativa Japonica Group|Rep: Myosin heavy chain class VIII A1 protein - Oryza sativa subsp. japonica (Rice), partial (31%)	FGAS081873 Triticum aestivum FGAS: Library 5 GATE 7 Triticum aestivum cDNA, mRNA sequence [DR736503]
A_99_P499687	TC431581	-3.69965	0.00110184	0.0228265	Protein DETOXIFICATION (Multidrug and toxic compound extrusion protein)	MatE
A_99_P259271	TC391835	-3.68321	0.0060667	0.0359839	GDP-L-galactose phosphorylase (EC 2.7.7.9)		similar to UniRef100_A4ZRE3 Cluster: VTC2-like protein; n=1; Actinidia chinensis|Rep: VTC2-like protein - Actinidia chinensis (Kiwi) (Yangtao), partial (77%)	Rep: VTC2-like protein - Actinidia chinensis (Kiwi) (Yangtao), partial (77%) [TC292154]
A_99_P072770	CD870282	-3.66203	0.00856677	0.0396319	#N/A			AZO2.113P04F001130 AZO2 Triticum aestivum cDNA clone AZO2113P04, mRNA sequence [CD870282]
A_99_P426557	TC385876	-3.65101	0.0389909	0.0495981	Digalactosyldiacylglycerol synthase (EC 2.4.1.241)		weakly similar to UniRef100_Q07A01 Cluster: Digalactosyldiacylglycerol synthase 1; n=1; Vigna unguiculata|Rep: Digalactosyldiacylglycerol synthase 1 - Vigna unguiculata (Cowpea), partial (6%)	Rep: Digalactosyldiacylglycerol synthase 1 - Vigna unguiculata (Cowpea), partial (6%) [TC294314]
A_99_P453862	TC406312	-3.63391	0.0213017	0.0441099	Phosphoribulokinase (EC 2.7.1.19)		homologue to UniRef100_P26302 Cluster: Phosphoribulokinase, chloroplast precursor; n=1; Triticum aestivum|Rep: Phosphoribulokinase, chloroplast precursor - Triticum aestivum (Wheat), partial (55%)	Rep: Phosphoribulokinase, chloroplast precursor - Triticum aestivum (Wheat), partial (55%) [TC314295]
A_99_P027099	TC393101	-3.62274	0.00235473	0.0281384	Uncharacterized protein		similar to UniRef100_Q0VH24 Cluster: Low affinity nitrate transporter; n=1; Zea mays|Rep: Low affinity nitrate transporter - Zea mays (Maize), partial (34%)	FGAS022089 Triticum aestivum FGAS: Library 5 GATE 7 Triticum aestivum cDNA, mRNA sequence [CK210288]
A_99_P208756	TC404000	-3.61745	0.0334836	0.0478425	Photosystem II 10 kDa polypeptide, chloroplastic		homologue to UniRef100_Q40070 Cluster: Photosystem II 10 kDa polypeptide, chloroplast precursor; n=1; Hordeum vulgare|Rep: Photosystem II 10 kDa polypeptide, chloroplast precursor - Hordeum vulgare (Barley), partial (56%)	Rep: Photosystem II 10 kDa polypeptide, chloroplast precursor - Hordeum vulgare (Barley), partial (56%) [TC311991]
A_99_P328976	TC432811	-3.61202	0.0327044	0.0478425	Protein kinase domain-containing protein
A_99_P120449	CJ660905	-3.60988	0.000465602	0	#N/A			CJ660905 Y.Ogihara unpublished cDNA library Wh_HGCPCDAM Triticum aestivum cDNA clone whhg6j07 5', mRNA sequence [CJ660905]
A_99_P253131	TC377667	-3.58839	0.00164383	0.0281384	Peroxidase (EC 1.11.1.7)
A_99_P332301	TC429223	-3.58611	0.000573818	0.0228265	#N/A		weakly similar to UniRef100_Q8TL11 Cluster: Predicted protein; n=1; Methanosarcina acetivorans|Rep: Predicted protein - Methanosarcina acetivorans, partial (6%)	Rep: Germin F - Hordeum vulgare (Barley), partial (58%) [TC368129]
A_99_P161842	TC428801	-3.56043	0.0243256	0.0448836	WH1 domain-containing protein		homologue to UniRef100_Q2QXH6 Cluster: Dcp1-like decapping family protein, expressed; n=1; Oryza sativa Japonica Group|Rep: Dcp1-like decapping family protein, expressed - Oryza sativa subsp. japonica (Rice), partial (29%)	CJ786441 Y. Ogihara unpublished cDNA library, whatl Triticum aestivum cDNA clone whatl14h03 3', mRNA sequence [CJ786441]
A_99_P224821	TC408949	-3.54918	0.00127979	0.0228265	Uncharacterized protein		;	Rep: Chromosome chr12 scaffold_36, whole genome shotgun sequence - Vitis vinifera (Grape), partial (15%) [TC316849]
A_99_P197761	TC461939	-3.54815	0.00417001	0.0326569	Glutathione transferase (EC 2.5.1.18)	Glutathione S-transferase, C-terminal domain,Glutathione S-transferase, N-terminal domain,Soluble glutathione S-transferase C-terminal domain profile.,Soluble glutathione S-transferase N-terminal domain profile.	homologue to UniRef100_Q8GRI3 Cluster: Glutathione transferase F6; n=1; Triticum aestivum|Rep: Glutathione transferase F6 - Triticum aestivum (Wheat), partial (35%)	Triticum aestivum mRNA for glutathione transferase (gstf6b gene) [AJ441055]
A_99_P348546	TC417188	-3.53757	0.00797561	0.0376758	Protein-serine/threonine phosphatase (EC 3.1.3.16)	Protein phosphatase 2C,Serine/threonine phosphatases, family 2C, catalytic domain	similar to UniRef100_A7PRZ8 Cluster: Chromosome chr14 scaffold_27, whole genome shotgun sequence; n=1; Vitis vinifera|Rep: Chromosome chr14 scaffold_27, whole genome shotgun sequence - Vitis vinifera (Grape), partial (8%)	Rep: Chromosome chr14 scaffold_27, whole genome shotgun sequence - Vitis vinifera (Grape), partial (43%) [TC324794]
A_99_P290016	TC428250	-3.52975	0.0335597	0.0483215	Uncharacterized protein		similar to UniRef100_Q94FU5 Cluster: Possible membrane protein LEM1; n=1; Hordeum vulgare|Rep: Possible membrane protein LEM1 - Hordeum vulgare (Barley), partial (85%)	Rep: Possible membrane protein LEM1 - Hordeum vulgare (Barley), partial (85%) [TC335559]
A_99_P284591	TC453002	-3.52459	0.0391808	0.0495981	BZIP domain-containing protein		homologue to UniRef100_P93667 Cluster: Blz-1 protein; n=1; Hordeum vulgare|Rep: Blz-1 protein - Hordeum vulgare (Barley), partial (51%)
A_99_P065500	TC453037	-3.52393	0.0191498	0.0435638	Uncharacterized protein		starch synthase IIIb precursor;	Triticum aestivum starch synthase IIIb precursor, mRNA, complete cds [EU333946]
A_99_P313351	TC446630	-3.50996	0.0267339	0.0458959	Non-specific serine/threonine protein kinase (EC 2.7.11.1)		similar to UniRef100_Q41592 Cluster: Wpk4 protein kinase; n=1; Triticum aestivum|Rep: Wpk4 protein kinase - Triticum aestivum (Wheat), partial (7%)	Rep: Wpk4 protein kinase - Triticum aestivum (Wheat), partial (7%) [TC353603]
A_99_P031494	TC427654	-3.47904	0.0295212	0.0469629	Uncharacterized protein		weakly similar to UniRef100_Q2QNG2 Cluster: GDSL-like Lipase/Acylhydrolase family protein, expressed; n=1; Oryza sativa Japonica Group|Rep: GDSL-like Lipase/Acylhydrolase family protein, expressed - Oryza sativa subsp. japonica (Rice), partial (11%)	Rep: GDSL-like Lipase/Acylhydrolase family protein, expressed - Oryza sativa subsp. japonica (Rice), partial (11%) [TC334981]
A_99_P209366	TC390206	-3.47358	0.000699953	0.0228265	Malic enzyme	Malic enzyme signature,Malic enzyme, N-terminal domain,Malic enzyme, NAD binding domain,Malic enzymes signature.	similar to UniRef100_A0A4Y2 Cluster: Non-photosynthetic NADP-malic enzyme; n=1; Zea mays|Rep: Non-photosynthetic NADP-malic enzyme - Zea mays (Maize), partial (88%)	Rep: Non-photosynthetic NADP-malic enzyme - Zea mays (Maize), partial (88%) [TC298539]
A_99_P412387	TC374380	-3.47162	0.00279584	0.0296947	Uncharacterized protein		weakly similar to UniRef100_A9V2F4 Cluster: Predicted protein; n=1; Monosiga brevicollis MX1|Rep: Predicted protein - Monosiga brevicollis MX1, partial (6%)	Rep: Predicted protein - Monosiga brevicollis MX1, partial (6%) [TC282940]
A_99_P337961	TC409200	-3.45789	0.00359781	0.0326569	MFS domain-containing protein	Major facilitator superfamily (MFS) profile.,Sugar (and other) transporter,Sugar transport proteins signature 1.	similar to UniRef100_A5YMH6 Cluster: Major facilitator superfamily protein; n=1; Zea mays|Rep: Major facilitator superfamily protein - Zea mays (Maize), partial (46%)	Rep: Major facilitator superfamily protein - Zea mays (Maize), partial (46%) [TC317088]
A_99_P231781	TC426436	-3.44316	0.0120524	0.0407344	AAI domain-containing protein
A_99_P367837	BJ317431	-3.43574	0.00314429	0.0296947	Uncharacterized protein	G protein beta WD-40 repeat signature,Protein kinase domain,Trp-Asp (WD) repeats circular profile.,Trp-Asp (WD) repeats profile.,Trp-Asp (WD) repeats signature.,WD domain, G-beta repeat,WD40 repeats		Rep: Chromosome chr12 scaffold_18, whole genome shotgun sequence - Vitis vinifera (Grape), partial (25%) [TC296426]
A_99_P412282	TC374266	-3.43389	0.00674534	0.0372833	Uncharacterized protein		homologue to UniRef100_A8WCD9 Cluster: Boron transporter 2; n=1; Triticum aestivum|Rep: Boron transporter 2 - Triticum aestivum (Wheat), partial (9%)	Rep: Boron transporter 2 - Triticum aestivum (Wheat), partial (9%) [TC282819]
A_99_P090765	TC425117	-3.41726	0.000863709	0.0228265	Uncharacterized protein	Cytochrome P450,Cytochrome P450 cysteine heme-iron ligand signature.,E-class P450 group I signature,P450 superfamily signature	similar to UniRef100_Q7XGZ5 Cluster: Cytochrome P450 family protein, expressed; n=2; Oryza sativa|Rep: Cytochrome P450 family protein, expressed - Oryza sativa subsp. japonica (Rice), partial (23%)	CJ685985 Y.Ogihara unpublished cDNA library Wh_PCDAM Triticum aestivum cDNA clone whpc3k15 5', mRNA sequence [CJ685985]
A_99_P278241	TC431067	-3.41574	0.0202826	0.0435638	Uncharacterized protein	Stress responsive A/B Barrel Domain,Stress-response A/B barrel domain profile.	similar to UniRef100_A7QKJ9 Cluster: Chromosome chr2 scaffold_112, whole genome shotgun sequence; n=1; Vitis vinifera|Rep: Chromosome chr2 scaffold_112, whole genome shotgun sequence - Vitis vinifera (Grape), partial (56%)
A_99_P523462	TC441903	-3.41132	0.0234517	0.0446623	Uncharacterized protein
A_99_P509862	TC436048	-3.40043	0.0040557	0.0326569	#N/A			Rep: Homeodomain-leucine zipper transcription factor TaHDZipI-2 - Triticum aestivum (Wheat), complete [TC343233]
A_99_P198506	TC461939	-3.39227	0.00102743	0.0228265	Glutathione transferase (EC 2.5.1.18)	Glutathione S-transferase, C-terminal domain,Glutathione S-transferase, N-terminal domain,Soluble glutathione S-transferase C-terminal domain profile.,Soluble glutathione S-transferase N-terminal domain profile.	homologue to UniRef100_Q8GRI3 Cluster: Glutathione transferase F6; n=1; Triticum aestivum|Rep: Glutathione transferase F6 - Triticum aestivum (Wheat), partial (35%)	Triticum aestivum mRNA for glutathione transferase (gstf6b gene) [AJ441055]
A_99_P472892	TC418247	-3.38611	0.00703088	0.0372833	CRAL-TRIO domain-containing protein		similar to UniRef100_Q6RYE1 Cluster: Phosphatidylinositol phosphatidylcholine transfer protein sec14 cytosolic-like protein; n=1; Triticum monococcum|Rep: Phosphatidylinositol phosphatidylcholine transfer protein sec14 cytosolic-like protein - Triticum monococcum (Einkorn wheat) (Small spelt), partial (65%)	Rep: Phosphatidylinositol phosphatidylcholine transfer protein sec14 cytosolic-like protein - Triticum monococcum (Einkorn wheat) (Small spelt), partial (65%) [TC325838]
A_99_P037339	AL829972	-3.38523	0.00321586	0.0296947	#N/A			AL829972 q:343 Triticum aestivum cDNA clone B04_q343_plate_11, mRNA sequence [AL829972]
A_99_P384462	TC395204	-3.37458	0.00159989	0.0281384	Glyco_transf_5 domain-containing protein		starch synthase IIb precursor
A_99_P282441	TC434050	-3.37307	0.0294661	0.0464374	DUF1421 domain-containing protein	Protein of unknown function (DUF1421)	similar to UniRef100_Q0DFZ4 Cluster: Os05g0561600 protein; n=1; Oryza sativa Japonica Group|Rep: Os05g0561600 protein - Oryza sativa subsp. japonica (Rice), partial (64%)	Rep: Os05g0561600 protein - Oryza sativa subsp. japonica (Rice), partial (35%) [TC282198]
A_99_P422297	TC382490	-3.37061	0.0116215	0.0407344	Uncharacterized protein		weakly similar to UniRef100_A1IQV4 Cluster: Competence protein; n=1; Neisseria meningitidis serogroup A|Rep: Competence protein - Neisseria meningitidis serogroup A, partial (4%)	Rep: Competence protein - Neisseria meningitidis serogroup A, partial (4%) [TC291009]
A_99_P115520	TC438251	-3.36708	0.00481964	0.0345216	Uncharacterized protein			CJ676858 Y.Ogihara unpublished cDNA library Wh_MS Triticum aestivum cDNA clone whms6i06 5', mRNA sequence [CJ676858]
A_99_P070755	CD491402	-3.36465	0.00786929	0.0376758	Ubiquitin receptor RAD23 (DNA repair protein RAD23)			WHE3086_G06_N12ZT CS wheat cold-stressed seedling subtracted cDNA library Triticum aestivum cDNA clone WHE3086_G06_N12, mRNA sequence [CD491402]
A_99_P304701	TC420264	-3.36446	0.0248934	0.0448836	Uncharacterized protein		similar to UniRef100_A7PNE8 Cluster: Chromosome chr1 scaffold_22, whole genome shotgun sequence; n=1; Vitis vinifera|Rep: Chromosome chr1 scaffold_22, whole genome shotgun sequence - Vitis vinifera (Grape), partial (72%)	Rep: Chromosome chr1 scaffold_22, whole genome shotgun sequence - Vitis vinifera (Grape), partial (72%) [TC327798]
A_99_P140733	TC389482	-3.36347	0.0134196	0.0417231	MYND-type domain-containing protein		similar to UniRef100_Q10MP9 Cluster: Programmed cell death protein 2, C-terminal domain containing protein, expressed; n=1; Oryza sativa Japonica Group|Rep: Programmed cell death protein 2, C-terminal domain containing protein, expressed - Oryza sativa subsp. japonica (Rice), partial (56%)	FGAS018835 Triticum aestivum FGAS: Library 5 GATE 7 Triticum aestivum cDNA, mRNA sequence [CK207216]
A_99_P316736	TC416968	-3.36126	0.0309583	0.0474654	Uncharacterized protein		homologue to UniRef100_Q50HV8 Cluster: Glycosyltransferase; n=1; Triticum aestivum|Rep: Glycosyltransferase - Triticum aestivum (Wheat), partial (9%)	Rep: Glycosyltransferase - Triticum aestivum (Wheat), partial (9%) [TC324589]
A_99_P471302	TC430430	-3.35149	0.00314584	0.0296947	Uncharacterized protein		similar to UniRef100_A0HLA7 Cluster: Cold-shock DNA-binding domain protein; n=1; Comamonas testosteroni KF-1|Rep: Cold-shock DNA-binding domain protein - Comamonas testosteroni KF-1, partial (7%)	Rep: Mitochondrial chaperones - Saccharomyces cerevisiae (strain YJM789) (Baker's yeast), partial (3%) [TC324904]
A_99_P237431	TC413836	-3.35087	0.0109886	0.0399464	Chlorophyll a-b binding protein, chloroplastic		UniRef100_P27523 Cluster: Chlorophyll a-b binding protein of LHCII type III, chloroplast precursor; n=1; Hordeum vulgare|Rep: Chlorophyll a-b binding protein of LHCII type III, chloroplast precursor - Hordeum vulgare (Barley), complete	Rep: Chlorophyll a-b binding protein of LHCII type III, chloroplast precursor - Hordeum vulgare (Barley), complete [TC321544]
A_99_P406367	NP958360	-3.34005	0.0364411	0.0490152	Ammonium transporter	Ammonium Transporter Family,Ammonium transporters signature.	GB|AY525637.1|AAS19466.1 ammonium transporter Amt1;1 [Triticum aestivum]	Triticum aestivum ammonium transporter Amt1;1 mRNA, complete cds [AY525637]
A_99_P330681	TC403189	-3.3375	0.0184463	0.0430652	Uncharacterized protein		similar to UniRef100_P76072 Cluster: Side tail fiber protein homolog from lambdoid prophage Rac; n=1; Escherichia coli K12|Rep: Side tail fiber protein homolog from lambdoid prophage Rac - Escherichia coli (strain K12), partial (3%)
A_99_P240791		-3.33575	0.00935297	0.0396319	#N/A
A_99_P172719	TC375003	-3.32918	0.0154674	0.0418914	Uncharacterized protein	IQ calmodulin-binding motif,IQ motif profile.,Myosin N-terminal SH3-like domain,Myosin head (motor domain),Myosin heavy chain signature,Myosin. Large ATPases.,Short calmodulin-binding motif containing conserved Ile and Gln residues.	homologue to UniRef100_Q6UAL5 Cluster: Myosin heavy chain class VIII A1 protein; n=1; Oryza sativa Japonica Group|Rep: Myosin heavy chain class VIII A1 protein - Oryza sativa subsp. japonica (Rice), partial (11%)	FGAS081873 Triticum aestivum FGAS: Library 5 GATE 7 Triticum aestivum cDNA, mRNA sequence [DR736503]
A_99_P086825	CK194871	-3.31444	0.0142528	0.0418914	Peptidase A1 domain-containing protein		weakly similar to UniRef100_A7QJ96 Cluster: Chromosome chr8 scaffold_106, whole genome shotgun sequence; n=1; Vitis vinifera|Rep: Chromosome chr8 scaffold_106, whole genome shotgun sequence - Vitis vinifera (Grape), partial (6%)	FGAS003304 Triticum aestivum FGAS: Library 3 Gate 6 Triticum aestivum cDNA, mRNA sequence [CK194871]
A_99_P397847	TC456544	-3.30928	0.0354462	0.0490152	#N/A
A_99_P249276	TC371325	-3.30815	0.00356869	0.0326569	Uncharacterized protein
A_99_P057556		-3.30536	0.00218681	0.0281384	#N/A			FGAS081075 Triticum aestivum FGAS: Library 3 Gate 6 Triticum aestivum cDNA, mRNA sequence [DR735405]
A_99_P268211	CK199278;TC378992	-3.29922	0.006572	0.0372833	#N/A	Squalene epoxidase	homologue to UniRef100_Q8GSM8 Cluster: Squalene monooxygenase 1; n=1; Medicago truncatula|Rep: Squalene monooxygenase 1 - Medicago truncatula (Barrel medic), partial (27%)
A_99_P404422	TC394499	-3.29347	0.0249816	0.0448836	Uncharacterized protein
A_99_P222176	TC395199	-3.29146	0.021316	0.0441099	Uncharacterized protein		similar to UniRef100_Q0DNI1 Cluster: Os03g0751600 protein; n=1; Oryza sativa Japonica Group|Rep: Os03g0751600 protein - Oryza sativa subsp. japonica (Rice), partial (78%)	Rep: Os03g0751600 protein - Oryza sativa subsp. japonica (Rice), partial (74%) [TC303416]
A_99_P430387	CA610291;TC388780	-3.28753	0.0161651	0.0425589	#N/A	Major intrinsic protein,Major intrinsic protein family signature	similar to UniRef100_Q08IH5 Cluster: Aquaporin; n=2; Triticeae|Rep: Aquaporin - Hordeum vulgare (Barley), partial (13%)	Rep: Aquaporin PIP1 - Triticum aestivum (Wheat), partial (65%) [TC297164]
A_99_P523667	CD454235;TC441985	-3.27577	0.0310506	0.0474654	#N/A		similar to UniRef100_Q7ZYK5 Cluster: Mycn-prov protein; n=1; Xenopus laevis|Rep: Mycn-prov protein - Xenopus laevis (African clawed frog), partial (4%)
A_99_P316786	TC374837	-3.27176	0.0279456	0.0462258	Glycosyltransferase (EC 2.4.1.-)	UDP-glucoronosyl and UDP-glucosyl transferase,UDP-glycosyltransferases signature.	similar to UniRef100_Q7XE18 Cluster: UDP-glucoronosyl and UDP-glucosyl transferase family protein, expressed; n=1; Oryza sativa Japonica Group|Rep: UDP-glucoronosyl and UDP-glucosyl transferase family protein, expressed - Oryza sativa subsp. japonica (Rice), partial (45%)
A_99_P219841	TC388135	-3.26927	0.0274414	0.0458959	Uncharacterized protein		similar to UniRef100_Q0DS36 Cluster: Os03g0336100 protein; n=1; Oryza sativa Japonica Group|Rep: Os03g0336100 protein - Oryza sativa subsp. japonica (Rice), partial (54%)
A_99_P018914		-3.26193	0.00150001	0.0281384	#N/A			FGAS038269 Triticum aestivum FGAS: TaLt4 Triticum aestivum cDNA, mRNA sequence [CK157179]
A_99_P296601	TC421687	-3.26006	0.00760587	0.0376758	Hydroxymethylglutaryl-CoA lyase (EC 4.1.3.4)	HMGL-like,Pyruvate carboxyltransferase domain.	similar to UniRef100_Q0IQA3 Cluster: Os12g0134000 protein; n=1; Oryza sativa Japonica Group|Rep: Os12g0134000 protein - Oryza sativa subsp. japonica (Rice), partial (63%)	Rep: Os12g0134000 protein - Oryza sativa subsp. japonica (Rice), partial (63%) [TC329173]
A_99_P312781	TC383118;TC385673;TC427818	-3.24253	0.0324536	0.0477545	#N/A		similar to UniRef100_A7R050 Cluster: Chromosome chr10 scaffold_297, whole genome shotgun sequence; n=1; Vitis vinifera|Rep: Chromosome chr10 scaffold_297, whole genome shotgun sequence - Vitis vinifera (Grape), partial (73%)	CJ663926 Y.Ogihara unpublished cDNA library Wh_KMP Triticum aestivum cDNA clone whkp18c02 5', mRNA sequence [CJ663926]
A_99_P506122	TC434395	-3.24157	0.0112117	0.0399464	Chlorophyll a-b binding protein, chloroplastic		homologue to UniRef100_A7QP61 Cluster: Chromosome chr1 scaffold_136, whole genome shotgun sequence; n=1; Vitis vinifera|Rep: Chromosome chr1 scaffold_136, whole genome shotgun sequence - Vitis vinifera (Grape), partial (33%)	Rep: Chromosome chr1 scaffold_136, whole genome shotgun sequence - Vitis vinifera (Grape), partial (33%) [TC341587]
A_99_P504077	TC433496	-3.22725	0.0170277	0.0427292	Uncharacterized protein		similar to UniRef100_Q6Z8F8 Cluster: Selenium-binding protein-like; n=2; Oryza sativa Japonica Group|Rep: Selenium-binding protein-like - Oryza sativa subsp. japonica (Rice), partial (34%)	Rep: Selenium-binding protein-like - Oryza sativa subsp. japonica (Rice), partial (34%) [TC340686]
A_99_P555962	TC454506	-3.22388	0.00103615	0.0228265	Jacalin-type lectin domain-containing protein
A_99_P515577	CK196276;TC438582	-3.20321	0.00184778	0.0281384	#N/A		similar to UniRef100_Q6R3K8 Cluster: Probable metal-nicotianamine transporter YSL4; n=1; Arabidopsis thaliana|Rep: Probable metal-nicotianamine transporter YSL4 - Arabidopsis thaliana (Mouse-ear cress), partial (6%)	Rep: Chromosome chr14 scaffold_9, whole genome shotgun sequence - Vitis vinifera (Grape), partial (29%) [TC345694]
A_99_P373347	TC436890	-3.1704	0.0315997	0.0477545	Uncharacterized protein	Plus-3 domain,Plus3 domain profile.,Short conserved domain in transcriptional regulators.	weakly similar to UniRef100_Q0JIV8 Cluster: Os01g0775100 protein; n=1; Oryza sativa Japonica Group|Rep: Os01g0775100 protein - Oryza sativa subsp. japonica (Rice), partial (8%)	Rep: Os01g0775100 protein - Oryza sativa subsp. japonica (Rice), partial (8%) [TC344035]
A_99_P159307		-3.16804	0.0202236	0.0435638	#N/A			FGAS000038 Triticum aestivum FGAS: Library 2 Gate 3 Triticum aestivum cDNA, mRNA sequence [DR739770]
A_99_P400027	TC456071	-3.16574	0.0388511	0.0495981	#N/A		similar to UniRef100_Q9FE49 Cluster: CCM1-B; n=1; Chlamydomonas reinhardtii|Rep: CCM1-B - Chlamydomonas reinhardtii, partial (4%)	Rep: CCM1-B - Chlamydomonas reinhardtii, partial (4%) [TC362802]
A_99_P017699	TC398091	-3.16441	0.00101662	0.0228265	PORR domain-containing protein		similar to UniRef100_Q5ZDJ1 Cluster: Amino acid transporter-like; n=1; Oryza sativa Japonica Group|Rep: Amino acid transporter-like - Oryza sativa subsp. japonica (Rice), partial (12%)	CJ532022 Y.Ogihara unpublished cDNA library Wh_EMC Triticum aestivum cDNA clone rwhec1k23 3', mRNA sequence [CJ532022]
A_99_P306936	TC391606	-3.15616	0.0208634	0.0441099	Protein kinase domain-containing protein	Protein kinase domain,Protein kinase domain profile.,Serine/Threonine protein kinases active-site signature.,Serine/Threonine protein kinases, catalytic domain,Tyrosine kinase catalytic domain signature	similar to UniRef100_Q2HTT4 Cluster: Protein kinase; n=1; Medicago truncatula|Rep: Protein kinase - Medicago truncatula (Barrel medic), partial (22%)	Rep: Protein kinase - Medicago truncatula (Barrel medic), partial (22%) [TC299907]
A_99_P362176	TC407551	-3.15428	0.0205429	0.0441099	Plus3 domain-containing protein	Plus-3 domain,Plus3 domain profile.,Short conserved domain in transcriptional regulators.	weakly similar to UniRef100_Q0JIV8 Cluster: Os01g0775100 protein; n=1; Oryza sativa Japonica Group|Rep: Os01g0775100 protein - Oryza sativa subsp. japonica (Rice), partial (22%)	JJL003.B04R990515 ITEC JJL Wheat Leaf Library Triticum aestivum cDNA clone JJL003.B04, mRNA sequence [BE412145]
A_99_P457017	TC408484	-3.14809	0.0325995	0.0478425	Uncharacterized protein		similar to UniRef100_Q9ZU94 Cluster: Cysteine-rich repeat secretory protein 12 precursor; n=1; Arabidopsis thaliana|Rep: Cysteine-rich repeat secretory protein 12 precursor - Arabidopsis thaliana (Mouse-ear cress), partial (6%)	Rep: Cysteine-rich repeat secretory protein 12 precursor - Arabidopsis thaliana (Mouse-ear cress), partial (6%) [TC316401]
A_99_P412942	TC374837	-3.14532	0.0199969	0.0435638	Glycosyltransferase (EC 2.4.1.-)	UDP-glucoronosyl and UDP-glucosyl transferase,UDP-glycosyltransferases signature.	similar to UniRef100_Q7XE18 Cluster: UDP-glucoronosyl and UDP-glucosyl transferase family protein, expressed; n=1; Oryza sativa Japonica Group|Rep: UDP-glucoronosyl and UDP-glucosyl transferase family protein, expressed - Oryza sativa subsp. japonica (Rice), partial (45%)	Rep: UDP-glucoronosyl and UDP-glucosyl transferase family protein, expressed - Oryza sativa subsp. japonica (Rice), partial (45%) [TC283411]
A_99_P196518	TC444490	-3.14407	0.0393676	0.0495981	Glycosyltransferase (EC 2.4.1.-)		similar to UniRef100_Q9FYU7 Cluster: UDP-glucose:sinapate glucosyltransferase; n=1; Brassica napus|Rep: UDP-glucose:sinapate glucosyltransferase - Brassica napus (Rape), partial (7%)	AZO2.104B07F001128 AZO2 Triticum aestivum cDNA clone AZO2104B07, mRNA sequence [CD866662]
A_99_P134830	TC368564	-3.1436	0.00162194	0.0281384	Starch synthase, chloroplastic/amyloplastic (EC 2.4.1.-)	Glycogen synthase [glgA].,Glycosyl transferases group 1,Starch synthase catalytic domain,glgA: glycogen/starch synthase, ADP-glucose type	UniRef100_Q2WGB1 Cluster: Starch synthase II-D; n=1; Triticum aestivum|Rep: Starch synthase II-D - Triticum aestivum (Wheat), complete	Triticum aestivum mRNA for starch synthase IIa-1 (wSs2a-1 gene) [AJ269502]
A_99_P366116	TC397106	-3.14285	0.00161664	0.0281384	Uncharacterized protein		similar to UniRef100_A7QNB4 Cluster: Chromosome chr2 scaffold_132, whole genome shotgun sequence; n=1; Vitis vinifera|Rep: Chromosome chr2 scaffold_132, whole genome shotgun sequence - Vitis vinifera (Grape), partial (62%)	CJ658028 Y.Ogihara unpublished cDNA library Wh_HGCPCDAM Triticum aestivum cDNA clone whhg13i22 5', mRNA sequence [CJ658028]
A_99_P312786	TC383118	-3.13994	0.0357317	0.0490152	Uncharacterized protein		similar to UniRef100_A7R050 Cluster: Chromosome chr10 scaffold_297, whole genome shotgun sequence; n=1; Vitis vinifera|Rep: Chromosome chr10 scaffold_297, whole genome shotgun sequence - Vitis vinifera (Grape), partial (73%)	Rep: Chromosome chr10 scaffold_297, whole genome shotgun sequence - Vitis vinifera (Grape), partial (73%) [TC291616]
A_99_P042031	CA485751	-3.13895	0.00549355	0.0345216	Uncharacterized protein		similar to UniRef100_A7PSS4 Cluster: Chromosome chr8 scaffold_29, whole genome shotgun sequence; n=1; Vitis vinifera|Rep: Chromosome chr8 scaffold_29, whole genome shotgun sequence - Vitis vinifera (Grape), partial (62%)	WHE4322_F01_K02ZS Wheat meiotic anther cDNA library Triticum aestivum cDNA clone WHE4322_F01_K02, mRNA sequence [CA485751]
A_99_P289601	TC381759;TC389072;TC453037	-3.13641	0.0170491	0.0427292	#N/A	Carbohydrate binding domain,Carbohydrate binding domain (family 25),Glycogen synthase [glgA].,Glycosyl transferases group 1,Starch synthase catalytic domain	homologue to UniRef100_A4ZVI0 Cluster: Starch synthase IIIb-1; n=1; Zea mays|Rep: Starch synthase IIIb-1 - Zea mays (Maize), partial (10%)	Rep: Starch synthase IIIb-2 - Zea mays (Maize), partial (37%) [TC316900]
A_99_P033429	TC381196	-3.12261	0.00605287	0.0359839	Uncharacterized protein	Cytochrome b-561 / ferric reductase transmembrane domain.,Cytochrome b561 domain profile.,Eukaryotic cytochrome b561	similar to UniRef100_A7PJU3 Cluster: Chromosome chr12 scaffold_18, whole genome shotgun sequence; n=1; Vitis vinifera|Rep: Chromosome chr12 scaffold_18, whole genome shotgun sequence - Vitis vinifera (Grape), partial (39%)	FGAS014561 Triticum aestivum FGAS: Library 4 Gate 8 Triticum aestivum cDNA, mRNA sequence [CK161978]
A_99_P491897	TC428148	-3.11692	0.026432	0.0457248	Glycosyltransferase (EC 2.4.1.-)
A_99_P366682	TC439645	-3.11253	0.00570059	0.0359839	#N/A		weakly similar to UniRef100_Q69IN4 Cluster: Ribonucleoprotein antigen-like; n=1; Oryza sativa Japonica Group|Rep: Ribonucleoprotein antigen-like - Oryza sativa subsp. japonica (Rice), partial (9%)	Rep: Ribonucleoprotein antigen-like - Oryza sativa subsp. japonica (Rice), partial (9%) [TC346749]
A_99_P560652	CD454545;TC416729	-3.11093	0.0201764	0.0435638	#N/A	AUX/IAA family,Aux/IAA-ARF dimerization domain profile.	similar to UniRef100_A7Q626 Cluster: Chromosome chr14 scaffold_54, whole genome shotgun sequence; n=1; Vitis vinifera|Rep: Chromosome chr14 scaffold_54, whole genome shotgun sequence - Vitis vinifera (Grape), partial (9%)	Rep: Chromosome chr14 scaffold_54, whole genome shotgun sequence - Vitis vinifera (Grape), partial (9%) [TC362959]
A_99_P065380	TC400937	-3.10119	0.0218687	0.0446183	Uncharacterized protein		similar to UniRef100_A7PEE1 Cluster: Chromosome chr11 scaffold_13, whole genome shotgun sequence; n=1; Vitis vinifera|Rep: Chromosome chr11 scaffold_13, whole genome shotgun sequence - Vitis vinifera (Grape), partial (33%)	FGAS017618 Triticum aestivum FGAS: Library 5 GATE 7 Triticum aestivum cDNA, mRNA sequence [CK206043]
A_99_P407817	TC369912	-3.09394	0.0269926	0.0458959	#N/A		homologue to UniRef100_Q08IH5 Cluster: Aquaporin; n=2; Triticeae|Rep: Aquaporin - Hordeum vulgare (Barley), complete	Rep: Aquaporin - Hordeum vulgare (Barley), complete [TC278454]
A_99_P442837	CJ871222;TC381726;TC398541;TC432678;TC435871	-3.0875	0.00101153	0.0228265	#N/A	Glutathione S-transferase, C-terminal domain,Glutathione S-transferase, N-terminal domain,Soluble glutathione S-transferase C-terminal domain profile.,Soluble glutathione S-transferase N-terminal domain profile.	homologue to UniRef100_Q8GRI3 Cluster: Glutathione transferase F6; n=1; Triticum aestivum|Rep: Glutathione transferase F6 - Triticum aestivum (Wheat), partial (36%)	Triticum aestivum mRNA for glutathione transferase (gstf6b gene) [AJ441055]
A_99_P376327	TC448410	-3.08651	0.0161985	0.0425589	Glycosyltransferase (EC 2.4.1.-)	UDP-glucoronosyl and UDP-glucosyl transferase,UDP-glycosyltransferases signature.	similar to UniRef100_Q7XE18 Cluster: UDP-glucoronosyl and UDP-glucosyl transferase family protein, expressed; n=1; Oryza sativa Japonica Group|Rep: UDP-glucoronosyl and UDP-glucosyl transferase family protein, expressed - Oryza sativa subsp. japonica (Rice), partial (80%)
A_99_P376837	TC452371	-3.08469	0.0204327	0.0435638	Uncharacterized protein
A_99_P228086	TC381811;TC441416	-3.08427	0.0114038	0.0399464	#N/A	Myo-inositol-1-phosphate synthase	homologue to UniRef100_Q7XJC0 Cluster: Myo-inositol-1-phosphate synthase INO1; n=1; Xerophyta viscosa|Rep: Myo-inositol-1-phosphate synthase INO1 - Xerophyta viscosa, partial (82%)
A_99_P060476	TC444673	-3.07985	0.0225935	0.0446623	Uncharacterized protein
A_99_P413112	TC375003	-3.06435	0.0172856	0.0427292	Uncharacterized protein		homologue to UniRef100_Q6UAL5 Cluster: Myosin heavy chain class VIII A1 protein; n=1; Oryza sativa Japonica Group|Rep: Myosin heavy chain class VIII A1 protein - Oryza sativa subsp. japonica (Rice), partial (11%)	Rep: Myosin heavy chain class VIII A1 protein - Oryza sativa subsp. japonica (Rice), partial (11%) [TC283563]
A_99_P049054	TC395204	-3.05957	0.000139586	0	Glyco_transf_5 domain-containing protein	Glycosyl transferases group 1,Starch synthase catalytic domain,glgA: glycogen/starch synthase, ADP-glucose type	starch synthase IIb precursor	Triticum aestivum starch synthase IIb precursor, mRNA, complete cds [EU333947]
A_99_P555542	TC454383	-3.05956	0.0276483	0.0462258	Uncharacterized protein		similar to UniRef100_Q6UAL4 Cluster: Myosin heavy chain class VIII A2 protein; n=1; Oryza sativa Japonica Group|Rep: Myosin heavy chain class VIII A2 protein - Oryza sativa subsp. japonica (Rice), partial (28%)	Rep: Myosin heavy chain class VIII A2 protein - Oryza sativa subsp. japonica (Rice), partial (28%) [TC361144]
A_99_P382667	TC408353	-3.05884	0.0253003	0.0448836	EF1_GNE domain-containing protein		weakly similar to UniRef100_P29546 Cluster: Elongation factor 1-beta; n=1; Triticum aestivum|Rep: Elongation factor 1-beta - Triticum aestivum (Wheat), partial (54%)	Rep: Elongation factor 1-beta - Triticum aestivum (Wheat), partial (54%) [TC316261]
A_99_P279011	CV761056;TC378424;TC403364	-3.05844	0.0144097	0.0418914	#N/A	NAD dependent epimerase/dehydratase family	homologue to UniRef100_A8DNN6 Cluster: Cinnamoyl-CoA reductase; n=1; Triticum aestivum|Rep: Cinnamoyl-CoA reductase - Triticum aestivum (Wheat), partial (48%)	Triticum aestivum cinnamoyl-CoA reductase mRNA, complete cds [DQ449508]
A_99_P546912	TC451111	-3.0546	0.0361651	0.0490152	#N/A		UniRef100_Q9B836 Cluster: NADH dehydrogenase subunit 2; n=1; Fusigobius signipinnis|Rep: NADH dehydrogenase subunit 2 - Fusigobius signipinnis, partial (6%)	Rep: NADH dehydrogenase subunit 2 - Fusigobius signipinnis, partial (6%) [TC357993]
A_99_P568522	TC459308	-3.02869	0.0154751	0.0418914	Uncharacterized protein	Disease resistance protein signature,NB-ARC domain	similar to UniRef100_Q0J641 Cluster: Os08g0371900 protein; n=1; Oryza sativa Japonica Group|Rep: Os08g0371900 protein - Oryza sativa subsp. japonica (Rice), partial (23%)	Rep: Os08g0371900 protein - Oryza sativa subsp. japonica (Rice), partial (23%) [TC365896]
A_99_P125005	TC393107	-3.01376	0.0389589	0.0495981	#N/A			CJ716903 Y.Ogihara unpublished cDNA library Wh_VWD Triticum aestivum cDNA clone whvd14b09 5', mRNA sequence [CJ716903]
A_99_P112300	TC452089	-3.00594	0.015865	0.0425589	Remorin_C domain-containing protein	Remorin, C-terminal region	weakly similar to UniRef100_A7PNI6 Cluster: Chromosome chr1 scaffold_22, whole genome shotgun sequence; n=1; Vitis vinifera|Rep: Chromosome chr1 scaffold_22, whole genome shotgun sequence - Vitis vinifera (Grape), partial (20%)	BJ306747 Y. Ogihara unpublished cDNA library, Wh_yd Triticum aestivum cDNA clone whyd5b22 3', mRNA sequence [BJ306747]
A_99_P441012	TC397190	-2.99751	0.0368144	0.0494143	Uncharacterized protein		homologue to UniRef100_A9CMG8 Cluster: Hornet silk protein Vssilk 3; n=1; Vespa simillima xanthoptera|Rep: Hornet silk protein Vssilk 3 - Vespa xanthoptera (Japanese hornet), partial (5%)	Rep: Hornet silk protein Vssilk 3 - Vespa xanthoptera (Japanese hornet), partial (5%) [TC305353]
A_99_P403307	TC408681	-2.99712	0.0198281	0.0435638	Phospholipase D (EC 3.1.4.4)		similar to UniRef100_Q43270 Cluster: Phospholipase D alpha 1; n=1; Zea mays|Rep: Phospholipase D alpha 1 - Zea mays (Maize), partial (40%)	Rep: Phospholipase D alpha 1 - Zea mays (Maize), partial (30%) [TC345551]
A_99_P341356	TC428972	-2.99497	0.0312257	0.0474654	Uncharacterized protein		similar to UniRef100_Q0JJG1 Cluster: Os01g0740600 protein; n=3; Oryza sativa Japonica Group|Rep: Os01g0740600 protein - Oryza sativa subsp. japonica (Rice), complete	Rep: Os01g0740600 protein - Oryza sativa subsp. japonica (Rice), complete [TC336266]
A_99_P338451	CJ624213	-2.99315	0.000844966	0.0228265	IPPc domain-containing protein	Endonuclease/Exonuclease/phosphatase family,Inositol polyphosphate phosphatase, catalytic domain homologues
A_99_P472497	TC393427;TC418015	-2.99245	0.0258783	0.0457248	#N/A	Glucose/ribitol dehydrogenase family signature,Short-chain dehydrogenase/reductase (SDR) superfamily signature,short chain dehydrogenase	UniRef100_Q0GJJ2 Cluster: 11-beta-hydroxysteroid dehydrogenase-like protein; n=1; Triticum aestivum|Rep: 11-beta-hydroxysteroid dehydrogenase-like protein - Triticum aestivum (Wheat), complete	Triticum aestivum 11-beta-hydroxysteroid dehydrogenase-like protein (HSD11BL) mRNA, complete cds [DQ862061]
A_99_P234031	CK201355;TC369506;TC405610;TC439279	-2.99131	0.0312842	0.0474654	#N/A	MIP family signature.,MIP: MIP family channel proteins,Major intrinsic protein,Major intrinsic protein family signature	homologue to UniRef100_Q8S4X5 Cluster: Aquaporin PIP1; n=1; Triticum aestivum|Rep: Aquaporin PIP1 - Triticum aestivum (Wheat), partial (67%)	Triticum aestivum plasma membrane intrinsic protein 3 (PIP3) mRNA, complete cds [AF139816]
A_99_P324711	TC412841	-2.98974	0.00117488	0.0228265	Aldehyde dehydrogenase	Modified RING finger domain,Prp19/Pso4-like,Trp-Asp (WD) repeats circular profile.,Trp-Asp (WD) repeats profile.,WD domain, G-beta repeat,WD40 repeats	similar to UniRef100_Q67B30 Cluster: Fatty aldehyde dehydrogenase 1; n=1; Zea mays|Rep: Fatty aldehyde dehydrogenase 1 - Zea mays (Maize), partial (27%)	Rep: Fatty aldehyde dehydrogenase 1 - Zea mays (Maize), partial (27%) [TC320553]
A_99_P191842	CV775192;TC374763	-2.98754	0.014822	0.0418914	#N/A			FGAS079306 Triticum aestivum FGAS: Library 2 Gate 3 Triticum aestivum cDNA, mRNA sequence [DR733548]
A_99_P364716		-2.98524	0.0149246	0.0418914	#N/A
A_99_P242656	CK196787;TC373868	-2.97915	0.0293011	0.0464374	#N/A	Cytochrome P450,Cytochrome P450 cysteine heme-iron ligand signature.,E-class P450 group I signature,P450 superfamily signature	weakly similar to UniRef100_P37114 Cluster: Trans-cinnamate 4-monooxygenase; n=1; Medicago sativa|Rep: Trans-cinnamate 4-monooxygenase - Medicago sativa (Alfalfa), partial (10%)
A_99_P138130	TC435604	-2.97823	0.00189393	0.0281384	Uncharacterized protein		similar to UniRef100_Q0DQM8 Cluster: Os03g0578900 protein; n=1; Oryza sativa Japonica Group|Rep: Os03g0578900 protein - Oryza sativa subsp. japonica (Rice), partial (31%)	Rep: Os03g0578900 protein - Oryza sativa subsp. japonica (Rice), partial (31%) [TC342780]
A_99_P135570	TC368611	-2.9707	0.0121943	0.0407344	P450	Cytochrome P450,Cytochrome P450 cysteine heme-iron ligand signature.,E-class P450 group I signature,P450 superfamily signature	homologue to UniRef100_Q58A33 Cluster: P450; n=1; Triticum aestivum|Rep: P450 - Triticum aestivum (Wheat), complete	Triticum aestivum CYP71C7v2 mRNA for P450, complete cds [AB042628]
A_99_P365426	TC437470	-2.96826	0.0330401	0.0478425	Uncharacterized protein
A_99_P447517	TC401952	-2.96569	0.0257771	0.0457248	Uncharacterized protein
A_99_P368167	TC455458	-2.96467	0.0100161	0.0399464	Uncharacterized protein	Protein of unknown function (DUF544),Ubiquitin-interacting motif (UIM) repeat profile.
A_99_P035779	TC390018	-2.96234	0.00841189	0.0376758	Protein-serine/threonine phosphatase (EC 3.1.3.16)	Protein phosphatase 2C,Serine/threonine phosphatases, family 2C, catalytic domain	similar to UniRef100_A7QTB9 Cluster: Chromosome chr1 scaffold_166, whole genome shotgun sequence; n=1; Vitis vinifera|Rep: Chromosome chr1 scaffold_166, whole genome shotgun sequence - Vitis vinifera (Grape), partial (64%)	FGAS014262 Triticum aestivum FGAS: Library 4 Gate 8 Triticum aestivum cDNA, mRNA sequence [CK161690]
A_99_P016534	TC431354	-2.95948	0.0222178	0.0446183	Uncharacterized protein		gb|AF168844.1|AF168844 Festuca rubra 18S small subunit ribosomal RNA gene, complete sequence, partial (20%)	CJ943850 Y. Ogihara unpublished cDNA library, whchan Triticum aestivum cDNA clone whchan9a15 3', mRNA sequence [CJ943850]
A_99_P261161	TC380360	-2.95266	0.0211019	0.0441099	AB hydrolase-1 domain-containing protein	Alpha/beta hydrolase family	similar to UniRef100_A7Q200 Cluster: Chromosome chr13 scaffold_45, whole genome shotgun sequence; n=1; Vitis vinifera|Rep: Chromosome chr13 scaffold_45, whole genome shotgun sequence - Vitis vinifera (Grape), partial (20%)	FGAS013861 Triticum aestivum FGAS: Library 4 Gate 8 Triticum aestivum cDNA, mRNA sequence [CK161295]
A_99_P418042	TC379033	-2.94773	0.0186293	0.0435638	Genome assembly, chromosome: II	Hemoglobinase (C13) cysteine protease signature,Peptidase C13 family	homologue to UniRef100_A7L845 Cluster: VPE1; n=1; Triticum aestivum|Rep: VPE1 - Triticum aestivum (Wheat), partial (45%)	Triticum aestivum VPE1 (VPE1) mRNA, complete cds [EF682132]
A_99_P563972	TC457571	-2.94403	0.0314333	0.0474654	#N/A
A_99_P210956		-2.94242	0.0124814	0.0407344	#N/A
A_99_P415012	TC376526	-2.93912	0.00141971	0.0228265	Uncharacterized protein	OPT oligopeptide transporter protein,OPT_sfam: oligopeptide transporter, OPT superfamily
A_99_P274296	TC438855	-2.93817	0.00858546	0.0396319	Mitogen-activated protein kinase (EC 2.7.11.24)		similar to UniRef100_Q5ZCI1 Cluster: Mitogen-activated protein kinase 10; n=3; Oryza sativa Japonica Group|Rep: Mitogen-activated protein kinase 10 - Oryza sativa subsp. japonica (Rice), partial (52%)	Rep: Mitogen-activated protein kinase 10 - Oryza sativa subsp. japonica (Rice), partial (52%) [TC296366]
A_99_P227696	CD912069	-2.93057	0.00329319	0.0296947	Caleosin (Genome assembly, chromosome: II)	Caleosin related protein	homologue to UniRef100_Q6UFY6 Cluster: Caleosin 2; n=1; Hordeum vulgare|Rep: Caleosin 2 - Hordeum vulgare (Barley), partial (19%)
A_99_P015234	TC431998	-2.92938	0.0113162	0.0399464	#N/A	Mitochondrial carrier protein,Solute carrier (Solcar) repeat profile.	similar to UniRef100_A7P4R3 Cluster: Chromosome chr4 scaffold_6, whole genome shotgun sequence; n=2; Vitis vinifera|Rep: Chromosome chr4 scaffold_6, whole genome shotgun sequence - Vitis vinifera (Grape), partial (15%)	BJ302601 Y. Ogihara unpublished cDNA library, Wh_yd Triticum aestivum cDNA clone whyd15p17 5', mRNA sequence [BJ302601]
A_99_P414677	TC376233	-2.92839	0.0107393	0.0399464	Uncharacterized protein		weakly similar to UniRef100_Q3HRP0 Cluster: Calcineurin B-like protein 7; n=1; Oryza sativa Japonica Group|Rep: Calcineurin B-like protein 7 - Oryza sativa subsp. japonica (Rice), partial (23%)	Rep: Calcineurin B-like protein 7 - Oryza sativa subsp. japonica (Rice), partial (23%) [TC284803]
A_99_P425697	TC385284	-2.92833	0.0242684	0.0448836	Alkyl transferase (EC 2.5.1.-)		weakly similar to UniRef100_Q8H984 Cluster: Cis-prenyltransferase; n=1; Periploca sepium|Rep: Cis-prenyltransferase - Periploca sepium, partial (44%)	Rep: Cis-prenyltransferase - Periploca sepium, partial (44%) [TC293719]
A_99_P553012	TC453443	-2.92338	0.0253856	0.0448836	Uncharacterized protein		similar to UniRef100_O64923 Cluster: Starch synthase DULL1; n=1; Zea mays|Rep: Starch synthase DULL1 - Zea mays (Maize), partial (5%)	Rep: Starch synthase DULL1 - Zea mays (Maize), partial (5%) [TC360226]
A_99_P234036	CK196655;CK201355;CK204137;CK208815;CV773873	-2.92213	0.0292344	0.0464374	#N/A	MIP family signature.,MIP: MIP family channel proteins,Major intrinsic protein,Major intrinsic protein family signature	homologue to UniRef100_Q08IH5 Cluster: Aquaporin; n=2; Triticeae|Rep: Aquaporin - Hordeum vulgare (Barley), partial (41%)	Triticum aestivum plasma membrane intrinsic protein 3 (PIP3) mRNA, complete cds [AF139816]
A_99_P423517	TC383588	-2.91593	0.0181761	0.0430652	S-adenosylmethionine synthase (EC 2.5.1.6)		homologue to UniRef100_A6XMY9 Cluster: S-adenosylmethionine synthetase; n=1; Triticum monococcum|Rep: S-adenosylmethionine synthetase - Triticum monococcum (Einkorn wheat) (Small spelt), partial (60%)	Rep: S-adenosylmethionine synthetase - Triticum monococcum (Einkorn wheat) (Small spelt), partial (60%) [TC292069]
A_99_P555092	TC454144	-2.91211	0.017615	0.0430652	HSF_DOMAIN domain-containing protein		homologue to UniRef100_Q5Z9D6 Cluster: Heat shock factor RHSF13-like; n=1; Oryza sativa Japonica Group|Rep: Heat shock factor RHSF13-like - Oryza sativa subsp. japonica (Rice), partial (19%)	Rep: Heat shock factor RHSF13-like - Oryza sativa subsp. japonica (Rice), partial (19%) [TC360996]
A_99_P376502	TC431339	-2.91167	0.00092456	0.0228265	Pectinesterase (EC 3.1.1.11)	Pectinesterase,Pectinesterase signature 1.,Pectinesterase signature 2.,Plant invertase/pectin methylesterase inhibitor	similar to UniRef100_A9CSJ7 Cluster: Pectin methylesterase isoform alpha; n=1; Vitis hybrid cultivar|Rep: Pectin methylesterase isoform alpha - Vitis hybrid cultivar, partial (18%)	Rep: Pectin methylesterase isoform alpha - Vitis hybrid cultivar, partial (18%) [TC338545]
A_99_P096910	TC371631	-2.9113	0.00625013	0.0359839	Uncharacterized protein	Drought induced 19 protein (Di19), zinc-binding,Stress-induced protein Di19, C-terminal	similar to UniRef100_Q5JME8 Cluster: Protein DEHYDRATION-INDUCED 19 homolog 5; n=2; Oryza sativa|Rep: Protein DEHYDRATION-INDUCED 19 homolog 5 - Oryza sativa subsp. japonica (Rice), partial (60%)	CJ678387 Y.Ogihara unpublished cDNA library Wh_OKCS Triticum aestivum cDNA clone whok12h04 5', mRNA sequence [CJ678387]
A_99_P256781	CA677817;TC389678;TC431053	-2.91099	0.0375425	0.0495084	#N/A	Aldo/keto reductase family,Aldo/keto reductase family putative active site signature.	similar to UniRef100_Q6IK52 Cluster: HDC13360; n=1; Drosophila melanogaster|Rep: HDC13360 - Drosophila melanogaster (Fruit fly), partial (7%)
A_99_P495272	TC429599	-2.9101	0.002556	0.0296947	#N/A
A_99_P284731	TC401879	-2.90412	0.0126089	0.0417231	CASP-like protein		similar to UniRef100_Q6YW53 Cluster: Integral membrane family protein-like; n=1; Oryza sativa Japonica Group|Rep: Integral membrane family protein-like - Oryza sativa subsp. japonica (Rice), partial (53%)	Rep: Integral membrane family protein-like - Oryza sativa subsp. japonica (Rice), partial (53%) [TC309899]
A_99_P208331	TC369838;TC407619	-2.90294	0.00748352	0.0372833	#N/A		similar to UniRef100_Q10KE3 Cluster: Expressed protein; n=1; Oryza sativa Japonica Group|Rep: Expressed protein - Oryza sativa subsp. japonica (Rice), partial (45%)
A_99_P359331	TC383416	-2.9024	0.0358638	0.0490152	Genome assembly, chromosome: II	Caffeate O-methyltransferase (COMT) family profile.,Dimerisation domain,O-methyltransferase	similar to UniRef100_Q9ZTU1 Cluster: Caffeic acid O-methyltransferase; n=1; Lolium perenne|Rep: Caffeic acid O-methyltransferase - Lolium perenne (Perennial ryegrass), complete	Rep: Caffeic acid O-methyltransferase - Lolium perenne (Perennial ryegrass), complete [TC291909]
A_99_P166869		-2.90052	0.013049	0.0417231	#N/A			FGAS002057 Triticum aestivum FGAS: Library 3 Gate 6 Triticum aestivum cDNA, mRNA sequence [CK193643]
A_99_P549747	TC452211	-2.90046	0.00741468	0.0372833	Uncharacterized protein		similar to UniRef100_Q5PP64 Cluster: At1g20520; n=2; Arabidopsis thaliana|Rep: At1g20520 - Arabidopsis thaliana (Mouse-ear cress), partial (9%)	Rep: At1g20520 - Arabidopsis thaliana (Mouse-ear cress), partial (9%) [TC359040]
A_99_P022049	TC371938	-2.89985	0.00958558	0.0399464	Shikimate kinase (EC 2.7.1.71)			FGAS063059 Triticum aestivum FGAS: Library 2 Gate 3 Triticum aestivum cDNA, mRNA sequence [CV768668]
A_99_P483682	TC424018	-2.89429	0.0203083	0.0435638	HABP4_PAI-RBP1 domain-containing protein
A_99_P392212	TC394799	-2.89104	0.0141884	0.0418914	Threonine dehydratase (EC 4.3.1.19) (Threonine deaminase)		homologue to UniRef100_A6N050 Cluster: Threonine dehydratase biosynthetic; n=1; Oryza sativa Indica Group|Rep: Threonine dehydratase biosynthetic - Oryza sativa subsp. indica (Rice), complete	Rep: Threonine dehydratase biosynthetic - Oryza sativa subsp. indica (Rice), complete [TC303030]
A_99_P374262	TC431376	-2.88715	0.0302666	0.0469629	Protein kinase domain-containing protein	Leucine Rich Repeat,Leucine rich repeat,Protein kinase domain,Protein kinase domain profile.,Serine/Threonine protein kinases, catalytic domain	weakly similar to UniRef100_A7PG43 Cluster: Chromosome chr6 scaffold_15, whole genome shotgun sequence; n=1; Vitis vinifera|Rep: Chromosome chr6 scaffold_15, whole genome shotgun sequence - Vitis vinifera (Grape), partial (14%)	Rep: Chromosome chr6 scaffold_15, whole genome shotgun sequence - Vitis vinifera (Grape), partial (14%) [TC338578]
A_99_P476577	TC420300	-2.87848	0.0118018	0.0407344	Peptidase A1 domain-containing protein		similar to UniRef100_A6W5N7 Cluster: AMP-dependent synthetase and ligase; n=1; Kineococcus radiotolerans SRS30216|Rep: AMP-dependent synthetase and ligase - Kineococcus radiotolerans SRS30216, partial (7%)	Rep: AMP-dependent synthetase and ligase - Kineococcus radiotolerans SRS30216, partial (7%) [TC327824]
A_99_P018729	TC399232;TC453168	-2.86882	0.0093288	0.0396319	#N/A	Myb-like DNA-binding domain,Myb-type HTH DNA-binding domain profile.,SANT SWI3, ADA2, N-CoR and TFIIIB'' DNA-binding domains,myb_SHAQKYF: myb-like DNA-binding domain, SHAQKYF class	similar to UniRef100_Q0J7W9 Cluster: Os08g0157600 protein; n=2; Oryza sativa Japonica Group|Rep: Os08g0157600 protein - Oryza sativa subsp. japonica (Rice), partial (81%)	LWSRC303 Incompatible SSH cDNA library from wheat leaves inoculated by stripe rust fungus Triticum aestivum cDNA 5' similar to putative LHY protein (Oryza sativsas), mRNA sequence [EV253997]
A_99_P278996	TC442583	-2.86676	0.01245	0.0407344	Epimerase domain-containing protein	NAD dependent epimerase/dehydratase family	homologue to UniRef100_A8DNN6 Cluster: Cinnamoyl-CoA reductase; n=1; Triticum aestivum|Rep: Cinnamoyl-CoA reductase - Triticum aestivum (Wheat), partial (26%)	Triticum aestivum cinnamoyl-CoA reductase mRNA, complete cds [DQ449508]
A_99_P429742	TC388288	-2.86443	0.0381387	0.0495084	#N/A		similar to UniRef100_A6LJ02 Cluster: DNA repair protein RadA; n=1; Thermosipho melanesiensis BI429|Rep: DNA repair protein RadA - Thermosipho melanesiensis (strain BI429 / DSM 12029), partial (4%)	Rep: DNA repair protein RadA - Thermosipho melanesiensis (strain BI429 / DSM 12029), partial (4%) [TC296675]
A_99_P242721	TC384685	-2.86419	0.0367476	0.0494143	Uncharacterized protein		similar to UniRef100_Q94JM5 Cluster: Cinnamate 4-hydroxylase; n=1; Citrus x paradisi|Rep: Cinnamate 4-hydroxylase - Citrus paradisi (Grapefruit), partial (41%)	Rep: Cinnamate 4-hydroxylase - Citrus paradisi (Grapefruit), partial (39%) [TC289323]
A_99_P133505	TC404327	-2.86308	0.00636532	0.0359839	1-deoxy-D-xylulose-5-phosphate synthase (EC 2.2.1.7)	1-deoxy-D-xylulose-5-phosphate synthase,1-deoxy-D-xylulose-5-phosphate synthase [dxs].,Transketolase signature 1.,Transketolase signature 2.,Transketolase, C-terminal domain,Transketolase, pyrimidine binding domain,dxs: 1-deoxy-D-xylulose-5-phosphate synt	homologue to UniRef100_A4ZYX3 Cluster: 1-deoxy-D-xylulose 5-phosphate synthase; n=2; Zea mays|Rep: 1-deoxy-D-xylulose 5-phosphate synthase - Zea mays (Maize), partial (35%)	Triticum aestivum clone wlm4.pk0022.h2:fis, full insert mRNA sequence [BT009346]
A_99_P128555	TC397106	-2.85536	0.00131336	0.0228265	Uncharacterized protein		similar to UniRef100_A7QNB4 Cluster: Chromosome chr2 scaffold_132, whole genome shotgun sequence; n=1; Vitis vinifera|Rep: Chromosome chr2 scaffold_132, whole genome shotgun sequence - Vitis vinifera (Grape), partial (62%)	CJ658028 Y.Ogihara unpublished cDNA library Wh_HGCPCDAM Triticum aestivum cDNA clone whhg13i22 5', mRNA sequence [CJ658028]
A_99_P204321	TC388046	-2.8459	0.000285883	0	Non-specific serine/threonine protein kinase (EC 2.7.11.1)	NAF domain,NAF domain profile.,Protein kinase domain,Protein kinase domain profile.,Protein kinases ATP-binding region signature.,Serine/Threonine protein kinases active-site signature.,Serine/Threonine protein kinases, catalytic domain	similar to UniRef100_A7PXR9 Cluster: Chromosome chr15 scaffold_37, whole genome shotgun sequence; n=1; Vitis vinifera|Rep: Chromosome chr15 scaffold_37, whole genome shotgun sequence - Vitis vinifera (Grape), partial (61%)
A_99_P453232	TC405948	-2.84423	0.000764618	0.0228265	AP-1 complex subunit gamma
A_99_P498457	TC389678;TC431053	-2.84154	0.0391597	0.0495981	#N/A	Aldo/keto reductase family,Aldo/keto reductase family putative active site signature.	weakly similar to UniRef100_A7P421 Cluster: Chromosome chr1 scaffold_5, whole genome shotgun sequence; n=1; Vitis vinifera|Rep: Chromosome chr1 scaffold_5, whole genome shotgun sequence - Vitis vinifera (Grape), partial (71%)	Rep: Reductase 1 - Hydrangea macrophylla (Bigleaf hydrangea), partial (19%) [TC338260]
A_99_P131020	TC421134	-2.84078	0.0135367	0.0418914	#N/A		similar to UniRef100_Q9VWJ8 Cluster: CG7992-PA; n=1; Drosophila melanogaster|Rep: CG7992-PA - Drosophila melanogaster (Fruit fly), partial (4%)	CJ558683 Y.Ogihara unpublished cDNA library Wh_KMP Triticum aestivum cDNA clone rwhkp5i07 3', mRNA sequence [CJ558683]
A_99_P478572	TC421342	-2.84048	0.000275766	0	Non-specific serine/threonine protein kinase (EC 2.7.11.1)	NAF domain,NAF domain profile.,Protein kinase domain,Protein kinase domain profile.,Serine/Threonine protein kinases active-site signature.,Serine/Threonine protein kinases, catalytic domain	weakly similar to UniRef100_A7NVZ4 Cluster: Chromosome chr5 scaffold_2, whole genome shotgun sequence; n=1; Vitis vinifera|Rep: Chromosome chr5 scaffold_2, whole genome shotgun sequence - Vitis vinifera (Grape), partial (10%)	FGAS081478 Triticum aestivum FGAS: Library 5 GATE 7 Triticum aestivum cDNA, mRNA sequence [DR735957]
A_99_P460967	TC411133	-2.8337	0.0145835	0.0418914	#N/A		similar to UniRef100_Q6C5A7 Cluster: Similarity; n=1; Yarrowia lipolytica|Rep: Similarity - Yarrowia lipolytica (Candida lipolytica), partial (6%)	Rep: Similarity - Yarrowia lipolytica (Candida lipolytica), partial (6%) [TC318953]
A_99_P097600	TC438503	-2.82714	0.0151099	0.0418914	AB hydrolase-1 domain-containing protein		similar to UniRef100_A7P7P0 Cluster: Chromosome chr9 scaffold_7, whole genome shotgun sequence; n=1; Vitis vinifera|Rep: Chromosome chr9 scaffold_7, whole genome shotgun sequence - Vitis vinifera (Grape), partial (38%)	FGAS018027 Triticum aestivum FGAS: Library 5 GATE 7 Triticum aestivum cDNA, mRNA sequence [CK206434]
A_99_P344516	TC404824	-2.81692	0.0105164	0.0399464	Uncharacterized protein		similar to UniRef100_Q1CZ86 Cluster: Cytochrome c biogenesis protein/thioredoxin; n=1; Myxococcus xanthus DK 1622|Rep: Cytochrome c biogenesis protein/thioredoxin - Myxococcus xanthus (strain DK 1622), partial (6%)	FGAS067611 Triticum aestivum FGAS: Library 2 Gate 3 Triticum aestivum cDNA, mRNA sequence [CV773215]
A_99_P204936	TC376436	-2.81455	0.01584	0.0425589	Glutathione transferase (EC 2.5.1.18)		homologue to UniRef100_Q8LGN5 Cluster: Glutathione-S-transferase 19E50; n=1; Triticum aestivum|Rep: Glutathione-S-transferase 19E50 - Triticum aestivum (Wheat), complete
A_99_P340941	TC376582	-2.81404	0.0320939	0.0477545	Uncharacterized protein		similar to UniRef100_Q0JPH3 Cluster: Os01g0223000 protein; n=1; Oryza sativa Japonica Group|Rep: Os01g0223000 protein - Oryza sativa subsp. japonica (Rice), partial (82%)	Rep: Os01g0223000 protein - Oryza sativa subsp. japonica (Rice), partial (82%) [TC285158]
A_99_P125640	GH727135;TC454650	-2.81195	0.00329518	0.0296947	#N/A		similar to UniRef100_Q08529 Cluster: Glycine-rich protein; n=1; Nicotiana tabacum|Rep: Glycine-rich protein - Nicotiana tabacum (Common tobacco), partial (16%)	Rep: CG15021-PA - Drosophila melanogaster (Fruit fly), partial (9%) [TC361308]
A_99_P285811	TC400148	-2.81027	0.0152589	0.0418914	PA domain-containing protein	Calcium-binding EGF-like domain signature.,PA domain	similar to UniRef100_Q9LLR3 Cluster: Vacuolar targeting receptor bp-80; n=1; Triticum aestivum|Rep: Vacuolar targeting receptor bp-80 - Triticum aestivum (Wheat), partial (13%)	Rep: Vacuolar targeting receptor bp-80 - Triticum aestivum (Wheat), partial (13%) [TC308228]
A_99_P323819	TC438657	-2.80799	0.0245167	0.0448836	Uncharacterized protein		weakly similar to UniRef100_Q39005 Cluster: Cell wall protein precursor; n=1; Arabidopsis thaliana|Rep: Cell wall protein precursor - Arabidopsis thaliana (Mouse-ear cress), partial (10%)	Rep: Cell wall protein precursor - Arabidopsis thaliana (Mouse-ear cress), partial (10%) [TC345771]
A_99_P112280	DR731522	-2.80617	0.00391969	0.0326569	#N/A		UniRef100_Q057R8 Cluster: TmRNA-binding protein; n=1; Buchnera aphidicola str. Cc (Cinara cedri)|Rep: TmRNA-binding protein - Buchnera aphidicola subsp. Cinara cedri, partial (9%)	FGAS077442 Triticum aestivum FGAS: TaLt2 Triticum aestivum cDNA, mRNA sequence [DR731522]
A_99_P331271	TC387671;TC458386	-2.80196	0.0130729	0.0417231	#N/A		similar to UniRef100_Q0DDZ8 Cluster: Os06g0186600 protein; n=3; Oryza sativa Japonica Group|Rep: Os06g0186600 protein - Oryza sativa subsp. japonica (Rice), partial (32%)	CJ633611 Y.Ogihara unpublished cDNA library Wh_DPA20 Triticum aestivum cDNA clone whdp15k13 5', mRNA sequence [CJ633611]
A_99_P231506	CK151624	-2.80096	0.0245496	0.0448836	#N/A		weakly similar to UniRef100_A6TI29 Cluster: Beta-galactosidase; n=1; Klebsiella pneumoniae subsp. pneumoniae MGH 78578|Rep: Beta-galactosidase - Klebsiella pneumoniae subsp. pneumoniae (strain ATCC 700721 / MGH78578), partial (5%)
A_99_P018859	TC378281;TC397210	-2.79901	0.00018861	0	#N/A	TPR repeat,TPR repeat profile.,TPR repeat region circular profile.,Tetratricopeptide repeat,Tetratricopeptide repeats	similar to UniRef100_A7NT17 Cluster: Chromosome chr18 scaffold_1, whole genome shotgun sequence; n=1; Vitis vinifera|Rep: Chromosome chr18 scaffold_1, whole genome shotgun sequence - Vitis vinifera (Grape), partial (21%)	FGAS017873 Triticum aestivum FGAS: Library 5 GATE 7 Triticum aestivum cDNA, mRNA sequence [CK206287]
A_99_P222116	TC440096	-2.79476	0.0307002	0.0474654	Uncharacterized protein
A_99_P000911	BF478881	-2.79432	0.0135791	0.0418914	Deoxyuridine 5'-triphosphate nucleotidohydrolase (dUTPase) (EC 3.6.1.23) (dUTP pyrophosphatase)		similar to UniRef100_Q0DPR2 Cluster: Os03g0669100 protein; n=1; Oryza sativa Japonica Group|Rep: Os03g0669100 protein - Oryza sativa subsp. japonica (Rice), partial (24%)	WHE2014_G11_M22ZS Chinese Spring wheat drought stressed leaf cDNA library Triticum aestivum cDNA clone WHE2014_G11_M22, mRNA sequence [BF478881]
A_99_P234086	TC412911	-2.79167	0.0346843	0.0490152	#N/A	Major intrinsic protein,Major intrinsic protein family signature	UniRef100_Q8S4X5 Cluster: Aquaporin PIP1; n=1; Triticum aestivum|Rep: Aquaporin PIP1 - Triticum aestivum (Wheat), complete	Rep: Aquaporin PIP1 - Triticum aestivum (Wheat), complete [TC320602]
A_99_P162412	TC452108	-2.78605	0.0318495	0.0477545	Uncharacterized protein		similar to UniRef100_UPI000065D348 Cluster: neuritin 1-like; n=1; Takifugu rubripes|Rep: neuritin 1-like - Takifugu rubripes, partial (10%)	FGAS074853 Triticum aestivum FGAS: Library 2 Gate 3 Triticum aestivum cDNA, mRNA sequence [CV780443]
A_99_P504582	TC433728	-2.78369	0.020951	0.0441099	#N/A		similar to UniRef100_A7PJA1 Cluster: Chromosome chr12 scaffold_18, whole genome shotgun sequence; n=1; Vitis vinifera|Rep: Chromosome chr12 scaffold_18, whole genome shotgun sequence - Vitis vinifera (Grape), partial (8%)	Rep: Chromosome chr12 scaffold_18, whole genome shotgun sequence - Vitis vinifera (Grape), partial (8%) [TC340913]
A_99_P284721	TC377974	-2.77964	0.0130525	0.0417231	CASP-like protein		similar to UniRef100_Q6YW53 Cluster: Integral membrane family protein-like; n=1; Oryza sativa Japonica Group|Rep: Integral membrane family protein-like - Oryza sativa subsp. japonica (Rice), partial (72%)	Rep: Integral membrane family protein-like - Oryza sativa subsp. japonica (Rice), partial (72%) [TC284935]
A_99_P128905	TC417985	-2.77191	0.0357027	0.0490152	#N/A			FGAS033760 Triticum aestivum FGAS: TaLt2 Triticum aestivum cDNA, mRNA sequence [CK155040]
A_99_P534307	CA731078	-2.77003	0.012066	0.0407344	#N/A			Rep: Transcription factor 1R-MYB1 - Chimonanthus praecox, partial (27%) [TC353252]
A_99_P362776	TC394348	-2.76829	0.00462397	0.0345216	Uncharacterized protein	Protein of unknown function (DUF1365)	similar to UniRef100_A7Q150 Cluster: Chromosome chr10 scaffold_43, whole genome shotgun sequence; n=1; Vitis vinifera|Rep: Chromosome chr10 scaffold_43, whole genome shotgun sequence - Vitis vinifera (Grape), partial (40%)	Rep: Chromosome chr10 scaffold_43, whole genome shotgun sequence - Vitis vinifera (Grape), partial (40%) [TC302595]
A_99_P388292	TC398543	-2.76414	0.0363929	0.0490152	#N/A
A_99_P213501	TC372640	-2.76245	0.0152331	0.0418914	Uncharacterized protein	Protein of unknown function (DUF1230)	similar to UniRef100_A9RYR8 Cluster: Predicted protein; n=1; Physcomitrella patens subsp. patens|Rep: Predicted protein - Physcomitrella patens subsp. patens, partial (60%)
A_99_P057546	TC373583;TC436665	-2.75091	0.0353475	0.0490152	#N/A	Ammonium Transporter Family,Ammonium transporters signature.,amt: ammonium transporter	homologue to UniRef100_Q676V6 Cluster: Ammonium transporter; n=1; Triticum aestivum|Rep: Ammonium transporter - Triticum aestivum (Wheat), complete	Triticum aestivum clone wlm12.pk0020.b10:fis, full insert mRNA sequence [BT009318]
A_99_P419852	TC380595	-2.75019	0.0253691	0.0448836	Uncharacterized protein		homologue to UniRef100_UPI0001631E35 Cluster: sensor histidine kinase; n=1; Burkholderia pseudomallei 1710a|Rep: sensor histidine kinase - Burkholderia pseudomallei 1710a, partial (4%)	Rep: sensor histidine kinase - Burkholderia pseudomallei 1710a, partial (4%) [TC289100]
A_99_P083035	TC420726	-2.7492	0.0286156	0.0464374	#N/A		weakly similar to UniRef100_Q56K03 Cluster: 60S ribosomal protein L27a; n=1; Bos taurus|Rep: 60S ribosomal protein L27a - Bos taurus (Bovine), partial (95%)	KUCD01_12_H03_T3 WSWR cDNA library Triticum aestivum cDNA, mRNA sequence [DN829263]
A_99_P203391	TC459428	-2.74771	0.0029909	0.0296947	Glutathione transferase (EC 2.5.1.18)		similar to UniRef100_Q8GRI3 Cluster: Glutathione transferase F6; n=1; Triticum aestivum|Rep: Glutathione transferase F6 - Triticum aestivum (Wheat), partial (8%)
A_99_P569572	TC459685	-2.74655	0.020609	0.0441099	Fe2OG dioxygenase domain-containing protein		homologue to UniRef100_A1UFB3 Cluster: Protein-export membrane protein SecD; n=3; Mycobacterium|Rep: Protein-export membrane protein SecD - Mycobacterium sp. (strain KMS), partial (4%)	Rep: Protein-export membrane protein SecD - Mycobacterium sp. (strain KMS), partial (4%) [TC366260]
A_99_P468007	TC415395	-2.7455	0.0175254	0.0430652	PsbP domain-containing protein		similar to UniRef100_A7P5H3 Cluster: Chromosome chr4 scaffold_6, whole genome shotgun sequence; n=1; Vitis vinifera|Rep: Chromosome chr4 scaffold_6, whole genome shotgun sequence - Vitis vinifera (Grape), partial (78%)	Rep: Chromosome chr4 scaffold_6, whole genome shotgun sequence - Vitis vinifera (Grape), partial (78%) [TC323060]
A_99_P326846	TC416729	-2.73903	0.0203312	0.0435638	Auxin-responsive protein	AUX/IAA family,Aux/IAA-ARF dimerization domain profile.	similar to UniRef100_Q9XEY1 Cluster: Nt-iaa2.3 deduced protein; n=1; Nicotiana tabacum|Rep: Nt-iaa2.3 deduced protein - Nicotiana tabacum (Common tobacco), partial (22%)	Rep: Nt-iaa2.3 deduced protein - Nicotiana tabacum (Common tobacco), partial (22%) [TC324353]
A_99_P030579	TC454891	-2.72893	0.0365767	0.0494143	#N/A		similar to UniRef100_P49087 Cluster: Vacuolar ATP synthase catalytic subunit A; n=1; Zea mays|Rep: Vacuolar ATP synthase catalytic subunit A - Zea mays (Maize), partial (10%)	CJ589406 Y.Ogihara unpublished cDNA library Wh_SHC Triticum aestivum cDNA clone rwhsc20f15 3', mRNA sequence [CJ589406]
A_99_P073090	CD902837	-2.72556	0.0244728	0.0448836	Knot1 domain-containing protein			G356.108E17F010918 G356 Triticum aestivum cDNA clone G356108E17, mRNA sequence [CD902837]
A_99_P337826	TC446840	-2.7255	0.00175388	0.0281384	Uncharacterized protein
A_99_P139655	TC373583;TC443598	-2.72406	0.0307936	0.0474654	#N/A	Ammonium Transporter Family,Ammonium transporters signature.,amt: ammonium transporter	homologue to UniRef100_Q676V6 Cluster: Ammonium transporter; n=1; Triticum aestivum|Rep: Ammonium transporter - Triticum aestivum (Wheat), complete	Triticum aestivum ammonium transporter Amt1;2 mRNA, partial cds [AY525638]
A_99_P337376	TC424394	-2.72241	0.0228952	0.0446623	CHCH domain-containing protein		similar to UniRef100_A7QM14 Cluster: Chromosome undetermined scaffold_123, whole genome shotgun sequence; n=1; Vitis vinifera|Rep: Chromosome undetermined scaffold_123, whole genome shotgun sequence - Vitis vinifera (Grape), partial (41%)	Rep: Chromosome undetermined scaffold_123, whole genome shotgun sequence - Vitis vinifera (Grape), partial (41%) [TC343168]
A_99_P298971	TC386903	-2.71981	0.0184545	0.0430652	Rieske domain-containing protein		similar to UniRef100_Q0DMJ4 Cluster: Os03g0805600 protein; n=1; Oryza sativa Japonica Group|Rep: Os03g0805600 protein - Oryza sativa subsp. japonica (Rice), partial (36%)	Rep: Os03g0805600 protein - Oryza sativa subsp. japonica (Rice), partial (36%) [TC295320]
A_99_P269526	TC371176	-2.71863	0.0266633	0.0458959	Uncharacterized protein		homologue to UniRef100_Q4F886 Cluster: DT-related protein; n=1; Oryza sativa Japonica Group|Rep: DT-related protein - Oryza sativa subsp. japonica (Rice), complete	Rep: DT-related protein - Oryza sativa subsp. japonica (Rice), complete [TC279735]
A_99_P113725	TC421405	-2.71848	0.0360057	0.0490152	#N/A		homologue to UniRef100_A8IV61 Cluster: Membrane AAA-metalloprotease; n=1; Chlamydomonas reinhardtii|Rep: Membrane AAA-metalloprotease - Chlamydomonas reinhardtii, partial (9%)	CJ654826 Y.Ogihara unpublished cDNA library Wh_GCPCDAM Triticum aestivum cDNA clone whgc19h21 5', mRNA sequence [CJ654826]
A_99_P569247	TC459554	-2.71476	0.00460278	0.0345216	Protein kinase domain-containing protein
A_99_P148202	TC429138	-2.7132	0.00353497	0.0326569	#N/A			CJ788267 Y. Ogihara unpublished cDNA library, whatl Triticum aestivum cDNA clone whatl1f20 3', mRNA sequence [CJ788267]
A_99_P500287	TC381726;TC432678;TC435871	-2.71161	0.00239697	0.0281384	#N/A		homologue to UniRef100_Q8LGN5 Cluster: Glutathione-S-transferase 19E50; n=1; Triticum aestivum|Rep: Glutathione-S-transferase 19E50 - Triticum aestivum (Wheat), complete
A_99_P222351	TC420647	-2.70632	0.00474156	0.0345216	Uncharacterized protein		homologue to UniRef100_Q0J1S2 Cluster: Os09g0416600 protein; n=1; Oryza sativa Japonica Group|Rep: Os09g0416600 protein - Oryza sativa subsp. japonica (Rice), partial (6%)
A_99_P042111	CA485862	-2.70009	0.0329213	0.0478425	#N/A		similar to UniRef100_A5AZF5 Cluster: 60S ribosomal protein L13; n=1; Vitis vinifera|Rep: 60S ribosomal protein L13 - Vitis vinifera (Grape), partial (18%)	WHE4324_A09_B18ZS Wheat meiotic anther cDNA library Triticum aestivum cDNA clone WHE4324_A09_B18, mRNA sequence [CA485862]
A_99_P534497	TC446385	-2.69701	0.0237104	0.0448836	L-gulonolactone oxidase (EC 1.1.3.8)		similar to UniRef100_Q8S9W7 Cluster: FAD binding domain containing protein-like; n=1; Oryza sativa Japonica Group|Rep: FAD binding domain containing protein-like - Oryza sativa subsp. japonica (Rice), partial (12%)	Rep: FAD binding domain containing protein-like - Oryza sativa subsp. japonica (Rice), partial (12%) [TC353331]
A_99_P192252	TC438555	-2.69591	0.0235167	0.0448836	Uncharacterized protein	XH domain,XS domain	similar to UniRef100_A7PPD4 Cluster: Chromosome chr8 scaffold_23, whole genome shotgun sequence; n=1; Vitis vinifera|Rep: Chromosome chr8 scaffold_23, whole genome shotgun sequence - Vitis vinifera (Grape), partial (12%)	Ta08_06a07_R Ta08_AAFC_ECORC_Fusarium_graminearum_inculated_wheat_heads Triticum aestivum cDNA clone Ta08_06a07, mRNA sequence [EB513143]
A_99_P272146	TC382262	-2.69384	0.0164023	0.0425589	Protein SQS1	G-patch domain,G-patch domain profile.,glycine rich nucleic binding domain
A_99_P188797		-2.69035	0.0233563	0.0446623	#N/A			FGAS004029 Triticum aestivum FGAS: Library 3 Gate 6 Triticum aestivum cDNA, mRNA sequence [CK195589]
A_99_P068235	CD490502	-2.68625	0.00096751	0.0228265	Protein kinase domain-containing protein	Leucine rich repeat,Leucine rich repeat N-terminal domain,Protein kinase domain profile.,Protein tyrosine kinase	similar to UniRef100_A7QDJ0 Cluster: Chromosome chr10 scaffold_81, whole genome shotgun sequence; n=1; Vitis vinifera|Rep: Chromosome chr10 scaffold_81, whole genome shotgun sequence - Vitis vinifera (Grape), partial (13%)	WHE2954_F04_L08ZT Brevor wheat dormant embryo cDNA library Triticum aestivum cDNA clone WHE2954_F04_L08, mRNA sequence [CD490502]
A_99_P273066	CJ694151	-2.6828	0.00130419	0.0228265	Protein kinase domain-containing protein	Protein kinase domain,Protein kinase domain profile.,Serine/Threonine protein kinases active-site signature.,Serine/Threonine protein kinases, catalytic domain	homologue to UniRef100_A7VL53 Cluster: Protein kinase; n=1; Triticum aestivum|Rep: Protein kinase - Triticum aestivum (Wheat), partial (28%)	Triticum aestivum WPPK1 mRNA for protein kinase, complete cds [AB298101]
A_99_P279651	TC393588;TC429299	-2.67425	0.00782662	0.0376758	#N/A		homologue to UniRef100_Q9LG67 Cluster: ESTs AU081301; n=1; Oryza sativa Japonica Group|Rep: ESTs AU081301 - Oryza sativa subsp. japonica (Rice), partial (34%)	Rep: ESTs AU081301 - Oryza sativa subsp. japonica (Rice), partial (34%) [TC301839]
A_99_P340501	TC427396	-2.67095	0.024438	0.0448836	Uncharacterized protein		weakly similar to UniRef100_A6WG20 Cluster: Adenylosuccinate lyase; n=1; Kineococcus radiotolerans SRS30216|Rep: Adenylosuccinate lyase - Kineococcus radiotolerans SRS30216, partial (4%)	Rep: Adenylosuccinate lyase - Kineococcus radiotolerans SRS30216, partial (4%) [TC334734]
A_99_P043796	CA596515	-2.6676	0.0183619	0.0430652	#N/A			wpa1c.pk013.b11 wpa1c Triticum aestivum cDNA clone wpa1c.pk013.b11 5' end, mRNA sequence [CA596515]
A_99_P051516	CA637207	-2.66092	0.0105099	0.0399464	#N/A			wre1.pk0001.c4 wre1 Triticum aestivum cDNA clone wre1.pk0001.c4 5' end, mRNA sequence [CA637207]
A_99_P130180	TC389748	-2.65728	0.00485511	0.0345216	Uncharacterized protein	Chromatin associated protein KTI12	similar to UniRef100_A7P2I6 Cluster: Chromosome chr1 scaffold_5, whole genome shotgun sequence; n=1; Vitis vinifera|Rep: Chromosome chr1 scaffold_5, whole genome shotgun sequence - Vitis vinifera (Grape), complete	CJ572182 Y.Ogihara unpublished cDNA library Wh_OKCS Triticum aestivum cDNA clone rwhok14m16 3', mRNA sequence [CJ572182]
A_99_P280176	TC429890;TC446252	-2.65392	0.0187978	0.0435638	#N/A		similar to UniRef100_Q29BQ1 Cluster: GA10127-PA; n=1; Drosophila pseudoobscura|Rep: GA10127-PA - Drosophila pseudoobscura (Fruit fly), partial (4%)	Rep: GA10127-PA - Drosophila pseudoobscura (Fruit fly), partial (4%) [TC337134]
A_99_P132330	TC424709	-2.65334	0.0213483	0.0441099	Uncharacterized protein			AZO3.102F03R011123 AZO3 Triticum aestivum cDNA clone AZO3102F03, mRNA sequence [CD874496]
A_99_P007146	TC435453	-2.6529	0.0335807	0.0483215	#N/A		similar to UniRef100_Q91CY5 Cluster: ORF1; n=2; Torque teno virus|Rep: ORF1 - Torque teno virus, partial (3%)	BJ212807 Y. Ogihara unpublished cDNA library, Wh Triticum aestivum cDNA clone wh19e05 5', mRNA sequence [BJ212807]
A_99_P228096	TC381811	-2.65202	0.0164181	0.0425589	Myo-inositol 1-phosphate synthase (EC 5.5.1.4)		homologue to UniRef100_Q7XJC0 Cluster: Myo-inositol-1-phosphate synthase INO1; n=1; Xerophyta viscosa|Rep: Myo-inositol-1-phosphate synthase INO1 - Xerophyta viscosa, partial (82%)
A_99_P347001	TC443040	-2.64868	0.0161145	0.0425589	Protein phosphatase (EC 3.1.3.16)
A_99_P542182	TC436665	-2.63659	0.0367875	0.0494143	Uncharacterized protein	Ammonium Transporter Family,Ammonium transporters signature.,amt: ammonium transporter	UniRef100_Q676V6 Cluster: Ammonium transporter; n=1; Triticum aestivum|Rep: Ammonium transporter - Triticum aestivum (Wheat), partial (11%)	Triticum aestivum clone wlm12.pk0020.b10:fis, full insert mRNA sequence [BT009318]
A_99_P314441	TC431290	-2.62702	0.0243256	0.0448836	Auxin-responsive protein	AUX/IAA family,Aldo/keto reductase family,Aux/IAA-ARF dimerization domain profile.,KCNAB voltage-gated K+ channel beta subunit family signature	similar to UniRef100_A2XB18 Cluster: Auxin-responsive protein IAA10; n=1; Oryza sativa Indica Group|Rep: Auxin-responsive protein IAA10 - Oryza sativa subsp. indica (Rice), partial (18%)	Rep: Auxin-responsive protein IAA10 - Oryza sativa subsp. indica (Rice), partial (18%) [TC338498]
A_99_P455942	TC407717	-2.62642	0.00671209	0.0372833	#N/A
A_99_P408482	TC370548	-2.62238	0.0187861	0.0435638	#N/A		UniRef100_Q8S4X5 Cluster: Aquaporin PIP1; n=1; Triticum aestivum|Rep: Aquaporin PIP1 - Triticum aestivum (Wheat), partial (63%)	Rep: Aquaporin PIP1 - Triticum aestivum (Wheat), partial (63%) [TC279095]
A_99_P523087	TC441756	-2.62007	0.0279595	0.0462258	Uncharacterized protein		similar to UniRef100_Q6WSR3 Cluster: Resistance protein T10rga2-1A; n=3; Triticum|Rep: Resistance protein T10rga2-1A - Triticum aestivum (Wheat), partial (6%)	Rep: Resistance protein T10rga2-1A - Triticum aestivum (Wheat), partial (6%) [TC348827]
A_99_P543857	TC449951	-2.61949	0.0140466	0.0418914	Uncharacterized protein
A_99_P465422	TC385915	-2.61786	0.0122295	0.0407344	WD_REPEATS_REGION domain-containing protein	G protein beta WD-40 repeat signature,Trp-Asp (WD) repeats circular profile.,Trp-Asp (WD) repeats profile.,Trp-Asp (WD) repeats signature.,WD domain, G-beta repeat,WD40 repeats	similar to UniRef100_Q0JDA3 Cluster: Os04g0417800 protein; n=1; Oryza sativa Japonica Group|Rep: Os04g0417800 protein - Oryza sativa subsp. japonica (Rice), partial (38%)	Rep: Os04g0417800 protein - Oryza sativa subsp. japonica (Rice), partial (38%) [TC321590]
A_99_P164757	TC406928	-2.61549	0.0138436	0.0418914	Alpha-amylase/trypsin inhibitor CM16 (Chloroform/methanol-soluble protein CM16)		homologue to UniRef100_P16159 Cluster: Alpha-amylase/trypsin inhibitor CM16 precursor; n=2; Triticum|Rep: Alpha-amylase/trypsin inhibitor CM16 precursor - Triticum aestivum (Wheat), partial (51%)	CSB010C12F990908 ITEC CSB Wheat Endosperm Library Triticum aestivum cDNA clone CSB010C12, mRNA sequence [BE402666]
A_99_P062508	TC391521	-2.61056	0.00841326	0.0376758	CP12 domain-containing protein			FGAS000327 Triticum aestivum FGAS: Library 2 Gate 3 Triticum aestivum cDNA, mRNA sequence [DR740380]
A_99_P548392	TC436775	-2.6099	0.020036	0.0435638	Uncharacterized protein		similar to UniRef100_A7PRJ0 Cluster: Chromosome chr14 scaffold_27, whole genome shotgun sequence; n=1; Vitis vinifera|Rep: Chromosome chr14 scaffold_27, whole genome shotgun sequence - Vitis vinifera (Grape), partial (37%)	Rep: Chromosome chr14 scaffold_27, whole genome shotgun sequence - Vitis vinifera (Grape), partial (37%) [TC358526]
A_99_P240736	CK194996;TC427523;TC428277;TC442980;TC455216	-2.60856	0.0308051	0.0474654	#N/A	Dehydrin,Dehydrins signature 1.,Dehydrins signature 2.	homologue to UniRef100_Q5CAQ1 Cluster: Dehydrin; n=1; Triticum turgidum subsp. durum|Rep: Dehydrin - Triticum turgidum subsp. durum (durum wheat), partial (18%)	Triticum aestivum cold acclimation protein WCOR410b (Wcor410b) mRNA, complete cds [U73210]
A_99_P287911	BE431047;TC392484;TC397661	-2.60719	0.00697778	0.0372833	#N/A			SUN010.G04F991222 ITEC SUN Wheat cDNA Library Triticum aestivum cDNA clone SUN010.G04, mRNA sequence [BE431047]
A_99_P186762	TC381672	-2.60453	0.0058434	0.0359839	NAC family transcription factor NAC-B1 (NAC family transcription factor NAC-D1)	NAC domain profile.,No apical meristem (NAM) protein	similar to UniRef100_Q0J0J0 Cluster: Os09g0497900 protein; n=1; Oryza sativa Japonica Group|Rep: Os09g0497900 protein - Oryza sativa subsp. japonica (Rice), partial (36%)	CJ634019 Y.Ogihara unpublished cDNA library Wh_DPA20 Triticum aestivum cDNA clone whdp17b22 5', mRNA sequence [CJ634019]
A_99_P525202	TC440480	-2.5995	0.0267867	0.0458959	#N/A
A_99_P527492	TC443528	-2.59592	0.00745758	0.0372833	AAI domain-containing protein	Hydrophobic seed protein,Plant lipid transfer protein / seed storage protein / trypsin-alpha amylase inhibitor domain family
A_99_P456467	TC408094	-2.59479	0.0390589	0.0495981	Uncharacterized protein	Domain of unknown function (DUF1990),Domain of unknown function DUF221,Late exocytosis, associated with Golgi transport
A_99_P502957	TC407510	-2.59431	0.00582554	0.0359839	AB hydrolase-1 domain-containing protein		similar to UniRef100_A7PPW9 Cluster: Chromosome chr18 scaffold_24, whole genome shotgun sequence; n=1; Vitis vinifera|Rep: Chromosome chr18 scaffold_24, whole genome shotgun sequence - Vitis vinifera (Grape), partial (32%)	Rep: Chromosome chr18 scaffold_24, whole genome shotgun sequence - Vitis vinifera (Grape), partial (19%) [TC340201]
A_99_P499447	TC431492	-2.59374	0.000316466	0	HMG box domain-containing protein		homologue to UniRef100_P40621 Cluster: HMG1/2-like protein; n=2; Triticum aestivum|Rep: HMG1/2-like protein - Triticum aestivum (Wheat), partial (96%)	Rep: HMG1/2-like protein - Triticum aestivum (Wheat), partial (96%) [TC338708]
A_99_P000851	TC442013	-2.59273	0.00733757	0.0372833	Uncharacterized protein		similar to UniRef100_Q0D5H3 Cluster: Os07g0561500 protein; n=1; Oryza sativa Japonica Group|Rep: Os07g0561500 protein - Oryza sativa subsp. japonica (Rice), partial (22%)	WHE2112_A09_B18ZS Wheat salt-stressed crown cDNA library Triticum aestivum cDNA clone WHE2112_A09_B18, mRNA sequence [BF475038]
A_99_P165532	TC378310	-2.58645	0.00975784	0.0399464	1-deoxy-D-xylulose-5-phosphate reductoisomerase (EC 1.1.1.267)			FGAS021104 Triticum aestivum FGAS: Library 5 GATE 7 Triticum aestivum cDNA, mRNA sequence [CK209342]
A_99_P324786	TC451095	-2.58496	0.00445822	0.0326569	Uncharacterized protein	G protein beta WD-40 repeat signature,Protein kinase domain,Trp-Asp (WD) repeats circular profile.,Trp-Asp (WD) repeats profile.,Trp-Asp (WD) repeats signature.,WD domain, G-beta repeat,WD40 repeats	similar to UniRef100_A7PJ50 Cluster: Chromosome chr12 scaffold_18, whole genome shotgun sequence; n=1; Vitis vinifera|Rep: Chromosome chr12 scaffold_18, whole genome shotgun sequence - Vitis vinifera (Grape), partial (27%)	Rep: Chromosome chr12 scaffold_18, whole genome shotgun sequence - Vitis vinifera (Grape), partial (27%) [TC357972]
A_99_P534357	TC446304	-2.58485	0.0029624	0.0296947	Protein-serine/threonine kinase (EC 2.7.11.-)	Bacterial sensor protein C-terminal signature,Histidine kinase domain profile.,Histidine kinase-, DNA gyrase B-, and HSP90-like ATPase,Histidine kinase-like ATPases,Mitochondrial branched-chain alpha-ketoacid dehydrogenase kinase	similar to UniRef100_O82423 Cluster: Pyruvate dehydrogenase kinase isoform 1; n=1; Zea mays|Rep: Pyruvate dehydrogenase kinase isoform 1 - Zea mays (Maize), partial (33%)	Rep: Pyruvate dehydrogenase kinase isoform 1 - Zea mays (Maize), partial (33%) [TC353278]
A_99_P061728	TC396716	-2.58481	0.00552164	0.0359839	Protein kinase domain-containing protein	Protein kinase domain profile.,Protein kinases ATP-binding region signature.,Protein tyrosine kinase		CJ861644 Y. Ogihara unpublished cDNA library, whsctal Triticum aestivum cDNA clone whsctal14o12 3', mRNA sequence [CJ861644]
A_99_P432487	TC390438	-2.58156	0.0264151	0.0457248	#N/A		similar to UniRef100_Q99150 Cluster: Signal recognition particle 54 kDa protein homolog; n=1; Yarrowia lipolytica|Rep: Signal recognition particle 54 kDa protein homolog - Yarrowia lipolytica (Candida lipolytica), partial (4%)	Rep: Signal recognition particle 54 kDa protein homolog - Yarrowia lipolytica (Candida lipolytica), partial (4%) [TC298772]
A_99_P183597	TC418444	-2.58025	0.0371046	0.0494143	C2 NT-type domain-containing protein		similar to UniRef100_Q0IP86 Cluster: Os12g0236100 protein; n=1; Oryza sativa Japonica Group|Rep: Os12g0236100 protein - Oryza sativa subsp. japonica (Rice), partial (6%)
A_99_P553912	TC453771	-2.58018	0.0265203	0.0458959	AA_permease_C domain-containing protein		similar to UniRef100_A7PKC8 Cluster: Chromosome chr15 scaffold_19, whole genome shotgun sequence; n=1; Vitis vinifera|Rep: Chromosome chr15 scaffold_19, whole genome shotgun sequence - Vitis vinifera (Grape), partial (59%)	Rep: Chromosome chr15 scaffold_19, whole genome shotgun sequence - Vitis vinifera (Grape), partial (59%) [TC360561]
A_99_P097355	TC426191	-2.57936	0.00505429	0.0345216	WRKY domain-containing protein	DNA binding domain,Plant zinc cluster domain,WRKY DNA -binding domain,WRKY domain profile.	similar to UniRef100_Q6IES5 Cluster: WRKY transcription factor 6; n=3; Oryza sativa Japonica Group|Rep: WRKY transcription factor 6 - Oryza sativa subsp. japonica (Rice), partial (27%)	wre1n.pk159.b3 wre1n Triticum aestivum cDNA clone wre1n.pk159.b3 5' end, mRNA sequence [CA650746]
A_99_P559427	TC389551	-2.57698	0.0149922	0.0418914	#N/A		UniRef100_Q8S4X5 Cluster: Aquaporin PIP1; n=1; Triticum aestivum|Rep: Aquaporin PIP1 - Triticum aestivum (Wheat), partial (74%)	Rep: Aquaporin PIP1 - Triticum aestivum (Wheat), partial (97%) [TC362514]
A_99_P378617	TC444675	-2.57681	0.00404465	0.0326569	Protein DETOXIFICATION (Multidrug and toxic compound extrusion protein)	MatE,matE: MATE efflux family protein	similar to UniRef100_A7R0I1 Cluster: Chromosome undetermined scaffold_309, whole genome shotgun sequence; n=1; Vitis vinifera|Rep: Chromosome undetermined scaffold_309, whole genome shotgun sequence - Vitis vinifera (Grape), partial (59%)	Rep: Chromosome undetermined scaffold_309, whole genome shotgun sequence - Vitis vinifera (Grape), partial (59%) [TC351700]
A_99_P329911	TC435233	-2.5705	0.0232818	0.0446623	Uncharacterized protein		similar to UniRef100_Q10QF7 Cluster: Expressed protein; n=1; Oryza sativa Japonica Group|Rep: Expressed protein - Oryza sativa subsp. japonica (Rice), partial (59%)	Rep: Expressed protein - Oryza sativa subsp. japonica (Rice), partial (59%) [TC342418]
A_99_P312261	CJ615394;TC378411;TC412402;TC414805	-2.56828	0.00781044	0.0376758	#N/A	Drought induced 19 protein (Di19), zinc-binding,Protein of unknown function (DUF707),Stress-induced protein Di19, C-terminal	similar to UniRef100_Q5JME8 Cluster: Protein DEHYDRATION-INDUCED 19 homolog 5; n=2; Oryza sativa|Rep: Protein DEHYDRATION-INDUCED 19 homolog 5 - Oryza sativa subsp. japonica (Rice), partial (62%)
A_99_P469592	TC416333	-2.56322	0.0208433	0.0441099	Squalene monooxygenase (EC 1.14.14.17)		similar to UniRef100_A7NUD3 Cluster: Chromosome chr18 scaffold_1, whole genome shotgun sequence; n=2; Vitis vinifera|Rep: Chromosome chr18 scaffold_1, whole genome shotgun sequence - Vitis vinifera (Grape), partial (13%)	Rep: Chromosome chr18 scaffold_1, whole genome shotgun sequence - Vitis vinifera (Grape), partial (13%) [TC323984]
A_99_P234091	CK200998;TC428997;TC439279	-2.56153	0.024087	0.0448836	#N/A	Major intrinsic protein	UniRef100_Q019J5 Cluster: Histidinol-phosphate phosphatas; n=1; Ostreococcus tauri|Rep: Histidinol-phosphate, partial (4%)
A_99_P234116	CK195105;TC404048	-2.55966	0.0031384	0.0296947	#N/A		homologue to UniRef100_Q08IH4 Cluster: Aquaporin; n=1; Hordeum vulgare|Rep: Aquaporin - Hordeum vulgare (Barley), partial (9%)	Rep: Aquaporin PIP1 - Triticum aestivum (Wheat), partial (51%) [TC312029]
A_99_P282636	CK216219	-2.55885	0.0197101	0.0435638	DAO domain-containing protein	FAD dependent oxidoreductase
A_99_P401892	TC436498	-2.55227	0.0379961	0.0495084	Genome assembly, chromosome: II
A_99_P376777	TC440876	-2.54646	0.0304525	0.0469629	#N/A		similar to UniRef100_A1QQE0 Cluster: PE-PGRS family protein; n=1; Mycobacterium tuberculosis F11|Rep: PE-PGRS family protein - Mycobacterium tuberculosis (strain F11), partial (10%)	Rep: PE-PGRS family protein - Mycobacterium tuberculosis (strain F11), partial (10%) [TC347909]
A_99_P022624	TC435326	-2.54296	0.0285205	0.0464374	Amylomaltase (EC 2.4.1.25) (Disproportionating enzyme)		similar to UniRef100_A7PTD8 Cluster: Chromosome chr8 scaffold_29, whole genome shotgun sequence; n=1; Vitis vinifera|Rep: Chromosome chr8 scaffold_29, whole genome shotgun sequence - Vitis vinifera (Grape), partial (65%)	CJ846365 Y. Ogihara unpublished cDNA library, whatlal Triticum aestivum cDNA clone whatlal40b07 3', mRNA sequence [CJ846365]
A_99_P234111	CK200998;TC428997;TC439279	-2.54015	0.0217379	0.0446183	#N/A	Major intrinsic protein	UniRef100_Q019J5 Cluster: Histidinol-phosphate phosphatas; n=1; Ostreococcus tauri|Rep: Histidinol-phosphate, partial (4%)
A_99_P202706	TC376436	-2.53873	0.01118	0.0399464	Glutathione transferase (EC 2.5.1.18)		homologue to UniRef100_Q8LGN5 Cluster: Glutathione-S-transferase 19E50; n=1; Triticum aestivum|Rep: Glutathione-S-transferase 19E50 - Triticum aestivum (Wheat), complete
A_99_P414097	CK153375;CK153790;CK172287;TC375722;TC380185	-2.53694	0.00300199	0.0296947	#N/A	Protein kinase domain,Protein kinase domain profile.,Serine/Threonine protein kinases, catalytic domain	homologue to UniRef100_Q6L5D4 Cluster: Mitogen-activated protein kinase 9; n=1; Oryza sativa Japonica Group|Rep: Mitogen-activated protein kinase 9 - Oryza sativa subsp. japonica (Rice), partial (3%)	Rep: Mitogen-activated protein kinase 9 - Oryza sativa subsp. japonica (Rice), partial (3%) [TC284283]
A_99_P030134		-2.53533	0.0357371	0.0490152	#N/A			FGAS006650 Triticum aestivum FGAS: Library 3 Gate 6 Triticum aestivum cDNA, mRNA sequence [CK198167]
A_99_P234121	TC370036;TC460775	-2.53242	0.033181	0.0478425	#N/A		UniRef100_Q8S4X5 Cluster: Aquaporin PIP1; n=1; Triticum aestivum|Rep: Aquaporin PIP1 - Triticum aestivum (Wheat), complete
A_99_P278246	TC425873	-2.52806	0.0272231	0.0458959	Uncharacterized protein		homologue to UniRef100_Q676V6 Cluster: Ammonium transporter; n=1; Triticum aestivum|Rep: Ammonium transporter - Triticum aestivum (Wheat), partial (28%)	Triticum aestivum clone wlm12.pk0020.b10:fis, full insert mRNA sequence [BT009318]
A_99_P230116	TC410527	-2.52407	0.0245147	0.0448836	Defensin		similar to UniRef100_Q39999 Cluster: Gamma-thionin; n=1; Hordeum vulgare|Rep: Gamma-thionin - Hordeum vulgare (Barley), complete	Rep: Gamma-thionin - Hordeum vulgare (Barley), complete [TC318362]
A_99_P234106	TC376028	-2.51968	0.0231083	0.0446623	#N/A		homologue to UniRef100_Q8S4X5 Cluster: Aquaporin PIP1; n=1; Triticum aestivum|Rep: Aquaporin PIP1 - Triticum aestivum (Wheat), partial (47%)	Rep: Aquaporin PIP1 - Triticum aestivum (Wheat), partial (47%) [TC284590]
A_99_P043990	CA600510	-2.51497	0.0286463	0.0464374	Aldehyde oxygenase (deformylating) (EC 4.1.99.5)	Fatty acid hydroxylase superfamily	UniRef100_UPI00005F76B5 Cluster: COG3210: Large exoproteins involved in heme utilization or adhesion; n=1; Yersinia, partial (1%)	waw1c.pk005.c9 waw1c Triticum aestivum cDNA clone waw1c.pk005.c9 5' end, mRNA sequence [CA600510]
A_99_P288586	TC448873	-2.51339	0.0344559	0.0483215	HTH myb-type domain-containing protein		weakly similar to UniRef100_Q5P835 Cluster: RNA polymerase sigma factor; n=1; Azoarcus sp. EbN1|Rep: RNA polymerase sigma factor - Azoarcus sp. (strain EbN1) (Aromatoleum aromaticum (strain EbN1)), partial (7%)	Rep: RNA polymerase sigma factor - Azoarcus sp. (strain EbN1) (Aromatoleum aromaticum (strain EbN1)), partial (7%) [TC356312]
A_99_P234076	TC460775	-2.50683	0.0267411	0.0458959	#N/A		similar to UniRef100_A9VEM8 Cluster: Predicted protein; n=1; Monosiga brevicollis MX1|Rep: Predicted protein - Monosiga brevicollis MX1, partial (5%)	Rep: Aquaporin PIP1 - Triticum aestivum (Wheat), complete [TC278587]
A_99_P165322	TC381261	-2.50472	0.0181856	0.0430652	Aa_trans domain-containing protein	Transmembrane amino acid transporter protein	similar to UniRef100_A7PAH1 Cluster: Chromosome chr14 scaffold_9, whole genome shotgun sequence; n=1; Vitis vinifera|Rep: Chromosome chr14 scaffold_9, whole genome shotgun sequence - Vitis vinifera (Grape), partial (90%)	FGAS014257 Triticum aestivum FGAS: Library 4 Gate 8 Triticum aestivum cDNA, mRNA sequence [CK161685]
A_99_P444212	TC399517	-2.50451	0.0132055	0.0417231	Uncharacterized protein		weakly similar to UniRef100_A7P8U2 Cluster: Chromosome chr3 scaffold_8, whole genome shotgun sequence; n=1; Vitis vinifera|Rep: Chromosome chr3 scaffold_8, whole genome shotgun sequence - Vitis vinifera (Grape), partial (12%)	Rep: Chromosome chr3 scaffold_8, whole genome shotgun sequence - Vitis vinifera (Grape), partial (12%) [TC307619]
A_99_P314451	TC418725	-2.50444	0.0222024	0.0446183	Auxin-responsive protein		similar to UniRef100_Q0DWF2-2 Cluster: Isoform 2 of Q0DWF2 ; n=1; Oryza sativa Japonica Group|Rep: Isoform 2 of Q0DWF2 - Oryza sativa subsp. japonica (Rice), partial (60%)
A_99_P029549	BQ169584	-2.50308	0.0104616	0.0399464	Rx_N domain-containing protein		weakly similar to UniRef100_Q0DCX5 Cluster: Os06g0276300 protein; n=3; Oryza sativa Japonica Group|Rep: Os06g0276300 protein - Oryza sativa subsp. japonica (Rice), partial (3%)	WHE0956_F03_K06ZT Wheat pre-anthesis spike cDNA library Triticum aestivum cDNA clone WHE0956_F03_K06, mRNA sequence [BQ169584]
A_99_P522432	TC441497	-2.50125	0.00284231	0.0296947	RING-type domain-containing protein	Ring finger,Ring finger domain,Zinc finger RING-type profile.		WHE1076_E03_I06ZS Wheat unstressed seedling shoot normalized cDNA library Triticum aestivum cDNA clone WHE1076_E03_I06, mRNA sequence [BE489301]
A_99_P120329	TC408786	-2.50015	0.00565594	0.0359839	Uncharacterized protein			CJ637122 Y.Ogihara unpublished cDNA library Wh_DPA20 Triticum aestivum cDNA clone whdp8h01 5', mRNA sequence [CJ637122]
A_99_P359476	TC446605	-2.4996	0.0013191	0.0228265	Uncharacterized protein		similar to UniRef100_Q0IWM5 Cluster: Os10g0499600 protein; n=1; Oryza sativa Japonica Group|Rep: Os10g0499600 protein - Oryza sativa subsp. japonica (Rice), partial (81%)	Rep: Os10g0499600 protein - Oryza sativa subsp. japonica (Rice), partial (81%) [TC353577]
A_99_P087450	TC387630	-2.49725	0.0136823	0.0418914	Uncharacterized protein		similar to UniRef100_Q8VZ74 Cluster: GTP-binding protein-like; n=1; Arabidopsis thaliana|Rep: GTP-binding protein-like - Arabidopsis thaliana (Mouse-ear cress), partial (72%)	FGAS034932 Triticum aestivum FGAS: TaLt3 Triticum aestivum cDNA, mRNA sequence [CK152047]
A_99_P408522	TC370588;TC413085	-2.49499	0.0241536	0.0448836	#N/A		homologue to UniRef100_Q7XJC0 Cluster: Myo-inositol-1-phosphate synthase INO1; n=1; Xerophyta viscosa|Rep: Myo-inositol-1-phosphate synthase INO1 - Xerophyta viscosa, partial (35%)	Rep: Myo-inositol-1-phosphate synthase INO1 - Xerophyta viscosa, partial (35%) [TC279135]
A_99_P269586	TC429180	-2.49432	0.0157608	0.0425589	Genome assembly, chromosome: II		homologue to UniRef100_Q06I98 Cluster: Fasciclin-like protein FLA8; n=1; Triticum aestivum|Rep: Fasciclin-like protein FLA8 - Triticum aestivum (Wheat), partial (92%)	Triticum aestivum fasciclin-like protein FLA8 mRNA, complete cds [DQ872381]
A_99_P550527	TC452469	-2.49342	0.0193229	0.0435638	Uncharacterized protein		weakly similar to UniRef100_Q84KI7 Cluster: Sorbitol transporter; n=1; Prunus cerasus|Rep: Sorbitol transporter - Prunus cerasus, partial (15%)	Rep: Sorbitol transporter - Prunus cerasus, partial (15%) [TC359298]
A_99_P033279	TC381179;TC414191	-2.49186	0.00914434	0.0396319	#N/A	Alpha/beta hydrolase family,Uncharacterized protein family UPF0017 signature.	similar to UniRef100_A7QJ63 Cluster: Chromosome chr2 scaffold_105, whole genome shotgun sequence; n=1; Vitis vinifera|Rep: Chromosome chr2 scaffold_105, whole genome shotgun sequence - Vitis vinifera (Grape), partial (27%)	CJ555964 Y.Ogihara unpublished cDNA library Wh_KMP Triticum aestivum cDNA clone rwhkp16c14 3', mRNA sequence [CJ555964]
A_99_P080285	CA652252	-2.4898	0.00325881	0.0296947	Expansin		homologue to UniRef100_Q6QFA5 Cluster: Expansin EXPA8; n=1; Triticum aestivum|Rep: Expansin EXPA8 - Triticum aestivum (Wheat), partial (14%)	Triticum aestivum expansin EXPA8 mRNA, complete cds [AY543534]
A_99_P424967	TC384721	-2.4863	0.0158728	0.0425589	Uncharacterized protein		homologue to UniRef100_Q08IH5 Cluster: Aquaporin; n=2; Triticeae|Rep: Aquaporin - Hordeum vulgare (Barley), complete	Rep: Aquaporin - Hordeum vulgare (Barley), complete [TC293190]
A_99_P194678	CK217551	-2.4858	0.0185254	0.0435638	Uncharacterized protein		homologue to UniRef100_A7J2I1 Cluster: Plasma membrane intrinsic protein; n=1; Triticum aestivum|Rep: Plasma membrane intrinsic protein - Triticum aestivum (Wheat), partial (82%)	FGAS013804 Triticum aestivum FGAS: Library 4 Gate 8 Triticum aestivum cDNA, mRNA sequence [CK161239]
A_99_P009026	TC384239	-2.48577	0.0090909	0.0396319	Uncharacterized protein	CAAX protease self-immunity	weakly similar to UniRef100_A7PDR0 Cluster: Chromosome chr11 scaffold_13, whole genome shotgun sequence; n=1; Vitis vinifera|Rep: Chromosome chr11 scaffold_13, whole genome shotgun sequence - Vitis vinifera (Grape), partial (4%)	BJ265690 Y. Ogihara unpublished cDNA library, Wh_h Triticum aestivum cDNA clone whh22p23 3', mRNA sequence [BJ265690]
A_99_P402547	TC461309	-2.48567	0.00267446	0.0296947	3-hydroxy-3-methylglutaryl coenzyme A reductase (HMG-CoA reductase) (EC 1.1.1.34)		similar to UniRef100_Q9XHL5 Cluster: 3-hydroxy-3-methylglutaryl-coenzyme A reductase 3; n=2; Oryza sativa Japonica Group|Rep: 3-hydroxy-3-methylglutaryl-coenzyme A reductase 3 - Oryza sativa subsp. japonica (Rice), partial (8%)	Rep: 3-hydroxy-3-methylglutaryl-coenzyme A reductase 3 - Oryza sativa subsp. japonica (Rice), partial (8%) [TC367812]
A_99_P495412	TC429675	-2.48367	0.011604	0.0407344	Uncharacterized protein
A_99_P087000	TC409294	-2.47886	0.0214881	0.0441099	Uncharacterized protein		UniRef100_A7WLR0 Cluster: Transposase IS630; n=2; cellular organisms|Rep: Transposase IS630 - Listonella anguillarum serovar O2, partial (14%)	FGAS043276 Triticum aestivum FGAS: TaLt6 Triticum aestivum cDNA, mRNA sequence [CK168687]
A_99_P445007	TC419845	-2.47873	0.0237737	0.0448836	SAC domain-containing protein		similar to UniRef100_Q10QV1 Cluster: SacIy domain containing protein, expressed; n=1; Oryza sativa Japonica Group|Rep: SacIy domain containing protein, expressed - Oryza sativa subsp. japonica (Rice), partial (18%)	Rep: SacIy domain containing protein, expressed - Oryza sativa subsp. japonica (Rice), partial (18%) [TC308209]
A_99_P548772	TC451902	-2.47214	0.00958156	0.0399464	F-box domain-containing protein
A_99_P346691	TC441371	-2.47064	0.0327072	0.0478425	#N/A
A_99_P309421	TC394125	-2.46997	0.00781565	0.0376758	Uncharacterized protein	Mitochondrial carrier protein,Mitochondrial carrier protein signature,Solute carrier (Solcar) repeat profile.
A_99_P004886	TC387834;TC396340	-2.46951	0.000978782	0.0228265	#N/A		homologue to UniRef100_Q0JKD0 Cluster: Os01g0681900 protein; n=1; Oryza sativa Japonica Group|Rep: Os01g0681900 protein - Oryza sativa subsp. japonica (Rice), partial (24%)	KUCD01_11_H05_T3 WSWR cDNA library Triticum aestivum cDNA, mRNA sequence [DN829488]
A_99_P115500	TC451472	-2.46802	0.012075	0.0407344	#N/A			CJ732829 Y.Ogihara unpublished cDNA library Wh_SH Triticum aestivum cDNA clone whsh10p01 5', mRNA sequence [CJ732829]
A_99_P234056	TC384721	-2.46635	0.0185614	0.0435638	Uncharacterized protein		homologue to UniRef100_Q08IH5 Cluster: Aquaporin; n=2; Triticeae|Rep: Aquaporin - Hordeum vulgare (Barley), complete	Rep: Aquaporin - Hordeum vulgare (Barley), complete [TC293190]
A_99_P135575	TC412911	-2.46468	0.0294716	0.0464374	#N/A	Major intrinsic protein,Major intrinsic protein family signature	UniRef100_Q8S4X5 Cluster: Aquaporin PIP1; n=1; Triticum aestivum|Rep: Aquaporin PIP1 - Triticum aestivum (Wheat), complete	Triticum aestivum aquaporin PIP1 (Pip1) mRNA, complete cds [AF366564]
A_99_P287496	TC421232	-2.46264	0.0175546	0.0430652	Epimerase domain-containing protein	NAD dependent epimerase/dehydratase family	weakly similar to UniRef100_O65880 Cluster: Cinnamoyl CoA reductase; n=1; Populus trichocarpa|Rep: Cinnamoyl CoA reductase - Populus trichocarpa (Western balsam poplar) (Populus balsamiferasubsp. trichocarpa), partial (33%)	Rep: Cinnamoyl CoA reductase - Populus trichocarpa (Western balsam poplar) (Populus balsamiferasubsp. trichocarpa), partial (33%) [TC328736]
A_99_P557287	TC390606	-2.46252	0.0252445	0.0448836	Uncharacterized protein	Protein kinase domain profile.,Protein tyrosine kinase,Serine/Threonine protein kinases active-site signature.,Serine/Threonine protein kinases, catalytic domain,Tyrosine kinase catalytic domain signature	similar to UniRef100_Q84PC8 Cluster: Protein kinase-like protein; n=1; Oryza sativa Japonica Group|Rep: Protein kinase-like protein - Oryza sativa subsp. japonica (Rice), partial (90%)	Rep: Protein kinase-like protein - Oryza sativa subsp. japonica (Rice), partial (49%) [TC361784]
A_99_P059145	TC405813	-2.46193	0.0166768	0.0427292	Tubulin beta-3 chain (Beta-3-tubulin)			FGAS018188 Triticum aestivum FGAS: Library 5 GATE 7 Triticum aestivum cDNA, mRNA sequence [CK206589]
A_99_P267036	TC439110	-2.45963	0.00428751	0.0326569	FSH1 domain-containing protein		weakly similar to UniRef100_A7NUR0 Cluster: Chromosome chr18 scaffold_1, whole genome shotgun sequence; n=1; Vitis vinifera|Rep: Chromosome chr18 scaffold_1, whole genome shotgun sequence - Vitis vinifera (Grape), partial (27%)	Rep: Chromosome chr18 scaffold_1, whole genome shotgun sequence - Vitis vinifera (Grape), partial (27%) [TC346229]
A_99_P175879	TC371357	-2.45268	0.00469566	0.0345216	Glutathione transferase (EC 2.5.1.18)		UniRef100_Q8LGN5 Cluster: Glutathione-S-transferase 19E50; n=1; Triticum aestivum|Rep: Glutathione-S-transferase 19E50 - Triticum aestivum (Wheat), complete	Triticum aestivum glutathione-S-transferase 19E50 mRNA, complete cds [AY064481]
A_99_P013179	TC410459	-2.45257	0.0223448	0.0446183	Glycosyltransferases (EC 2.4.-.-)		homologue to UniRef100_Q7XHJ5 Cluster: Beta3-glucuronyltransferase; n=1; Triticum aestivum|Rep: Beta3-glucuronyltransferase - Triticum aestivum (Wheat), partial (19%)	FGAS040301 Triticum aestivum FGAS: TaLt5 Triticum aestivum cDNA, mRNA sequence [CK158941]
A_99_P343976	TC449250	-2.44973	0.0390583	0.0495981	Protein phosphatase (EC 3.1.3.16)	Serine/threonine phosphatases, family 2C, catalytic domain,Sigma factor PP2C-like phosphatases,Stage II sporulation protein E (SpoIIE)
A_99_P277776	TC392495	-2.4431	0.00879374	0.0396319	Nitrate reductase		homologue to UniRef100_P27967 Cluster: Nitrate reductase [NADH]; n=1; Hordeum vulgare|Rep: Nitrate reductase [NADH] - Hordeum vulgare (Barley), partial (16%)
A_99_P348336	BQ608810;TC387290;TC436052	-2.44247	0.00291595	0.0296947	#N/A		similar to UniRef100_A6QX80 Cluster: Predicted protein; n=1; Ajellomyces capsulatus NAm1|Rep: Predicted protein - Ajellomyces capsulata (strain NAm1) (Histoplasma capsulatum), partial (20%)
A_99_P312896	TC415096	-2.43796	0.0288314	0.0464374	Uncharacterized protein
A_99_P410352	TC372431	-2.43708	0.0210458	0.0441099	Uncharacterized protein		weakly similar to UniRef100_Q2QNG2 Cluster: GDSL-like Lipase/Acylhydrolase family protein, expressed; n=1; Oryza sativa Japonica Group|Rep: GDSL-like Lipase/Acylhydrolase family protein, expressed - Oryza sativa subsp. japonica (Rice), partial (12%)	Rep: GDSL-like Lipase/Acylhydrolase family protein, expressed - Oryza sativa subsp. japonica (Rice), partial (12%) [TC280994]
A_99_P255256	TC414302	-2.4348	0.0122603	0.0407344	Uncharacterized protein		weakly similar to UniRef100_A8HYC3 Cluster: Hydroxyproline-rich glycoprotein; n=1; Chlamydomonas reinhardtii|Rep: Hydroxyproline-rich glycoprotein - Chlamydomonas reinhardtii, partial (9%)	Rep: Hydroxyproline-rich glycoprotein - Chlamydomonas reinhardtii, partial (9%) [TC321984]
A_99_P234141	CA610291;TC388780	-2.4333	0.00318333	0.0296947	#N/A	Major intrinsic protein,Major intrinsic protein family signature	similar to UniRef100_Q08IH5 Cluster: Aquaporin; n=2; Triticeae|Rep: Aquaporin - Hordeum vulgare (Barley), partial (13%)
A_99_P157462	TC396695	-2.42864	0.0169384	0.0427292	Ribosomal protein		homologue to UniRef100_Q5I7L3 Cluster: Ribosomal protein L10A; n=1; Triticum aestivum|Rep: Ribosomal protein L10A - Triticum aestivum (Wheat), partial (79%)	FGAS040173 Triticum aestivum FGAS: TaLt5 Triticum aestivum cDNA, mRNA sequence [CK158846]
A_99_P189352	CK198353	-2.42786	0.0318956	0.0477545	Uncharacterized protein		homologue to UniRef100_Q41558 Cluster: Transcription factor HBP-1b; n=1; Triticum aestivum|Rep: Transcription factor HBP-1b - Triticum aestivum (Wheat), partial (14%)	FGAS006838 Triticum aestivum FGAS: Library 3 Gate 6 Triticum aestivum cDNA, mRNA sequence [CK198353]
A_99_P343391	CJ633141	-2.42069	0.0321279	0.0477545	Uncharacterized protein		similar to UniRef100_Q5ZE52 Cluster: Cytochrome P450-like; n=1; Oryza sativa Japonica Group|Rep: Cytochrome P450-like - Oryza sativa subsp. japonica (Rice), partial (41%)	Rep: Cytochrome P450-like - Oryza sativa subsp. japonica (Rice), partial (60%) [TC308090]
A_99_P044355	CA603821	-2.41889	0.0102159	0.0399464	Glutamate receptor	Bacterial extracellular solute-binding proteins, family 3,Eukaryotic homologues of bacterial periplasmic substrate binding proteins.,Ligand-gated ion channel,Metabotropic gamma-aminobutyric acid type B receptor signature,Receptor family ligand binding reg	homologue to UniRef100_O00830 Cluster: MRNA, 5' region of clone Lm DRS-2; n=1; Leishmania major|Rep: MRNA, 5' region of clone Lm DRS-2 - Leishmania major, partial (9%)	wr1.pk0031.e7 wr1 Triticum aestivum cDNA clone wr1.pk0031.e7 5' end, mRNA sequence [CA603821]
A_99_P057301	TC399829	-2.41672	0.00990926	0.0399464	Uncharacterized protein	BTB domain profile.,Broad-Complex, Tramtrack and Bric a brac,NPH3 domain profile.,NPH3 family	similar to UniRef100_A7R357 Cluster: Chromosome undetermined scaffold_484, whole genome shotgun sequence; n=1; Vitis vinifera|Rep: Chromosome undetermined scaffold_484, whole genome shotgun sequence - Vitis vinifera (Grape), partial (38%)	FGAS019734 Triticum aestivum FGAS: Library 5 GATE 7 Triticum aestivum cDNA, mRNA sequence [CK208056]
A_99_P139015	CK155309	-2.41627	0.0227463	0.0446623	#N/A		weakly similar to UniRef100_Q6YIV5 Cluster: Cytochrome b; n=1; Phrynosoma platyrhinos|Rep: Cytochrome b - Phrynosoma platyrhinos (Desert horned lizard), partial (6%)	FGAS036097 Triticum aestivum FGAS: TaLt4 Triticum aestivum cDNA, mRNA sequence [CK155309]
A_99_P544517	TC450168	-2.41545	0.0248911	0.0448836	#N/A		similar to UniRef100_Q9LD90 Cluster: H/ACA ribonucleoprotein complex subunit 4; n=1; Arabidopsis thaliana|Rep: H/ACA ribonucleoprotein complex subunit 4 - Arabidopsis thaliana (Mouse-ear cress), partial (44%)	Rep: H/ACA ribonucleoprotein complex subunit 4 - Arabidopsis thaliana (Mouse-ear cress), partial (44%) [TC357094]
A_99_P066840	CD454257	-2.41536	0.0309932	0.0474654	Uncharacterized protein	Protein of unknown function (DUF677)		WHE1770_A04_B08ZT CS wheat pre-anthesis spike cDNA library Triticum aestivum cDNA clone WHE1770_A04_B08, mRNA sequence [CD454257]
A_99_P123040	CO349023;TC394201	-2.41049	0.0231756	0.0446623	#N/A		similar to UniRef100_A5HL70 Cluster: Chromobox homolog 2; n=1; Oryzias latipes|Rep: Chromobox homolog 2 - Oryzias latipes (Medaka fish) (Japanese ricefish), partial (4%)	CJ526834 Y.Ogihara unpublished cDNA library Wh_DPA20 Triticum aestivum cDNA clone rwhdp20m20 3', mRNA sequence [CJ526834]
A_99_P072925	TC405764	-2.40922	0.0182158	0.0430652	#N/A		similar to UniRef100_A9KM43 Cluster: ABC-2 type transporter; n=1; Clostridium phytofermentans ISDg|Rep: ABC-2 type transporter - Clostridium phytofermentans ISDg, partial (5%)	G118.102M06F010601 G118 Triticum aestivum cDNA clone G118102M06, mRNA sequence [CD886613]
A_99_P070585	CD491244	-2.4074	0.00509934	0.0345216	#N/A		homologue to UniRef100_Q7EZD3 Cluster: NAC2 protein-like; n=1; Oryza sativa Japonica Group|Rep: NAC2 protein-like - Oryza sativa subsp. japonica (Rice), partial (11%)	WHE3081_H01_P01ZT CS wheat cold-stressed seedling subtracted cDNA library Triticum aestivum cDNA clone WHE3081_H01_P01, mRNA sequence [CD491244]
A_99_P085775	TC372250	-2.40655	0.00251794	0.0296947	Uncharacterized protein	Glutathione S-transferase, C-terminal domain,Glutathione S-transferase, N-terminal domain,Soluble glutathione S-transferase C-terminal domain profile.,Soluble glutathione S-transferase N-terminal domain profile.	similar to UniRef100_Q9FQB7 Cluster: Glutathione S-transferase GST 22; n=1; Zea mays|Rep: Glutathione S-transferase GST 22 - Zea mays (Maize), partial (83%)	Rep: Glutathione S-transferase GST 22 - Zea mays (Maize), partial (83%) [TC280820]
A_99_P166032	CV780935	-2.40543	0.0119871	0.0407344	CP12 domain-containing protein		homologue to UniRef100_Q50HV8 Cluster: Glycosyltransferase; n=1; Triticum aestivum|Rep: Glycosyltransferase - Triticum aestivum (Wheat), partial (8%)	FGAS075346 Triticum aestivum FGAS: Library 2 Gate 3 Triticum aestivum cDNA, mRNA sequence [CV780935]
A_99_P115295	TC382788	-2.4042	0.00333676	0.0296947	RING-type domain-containing protein	Ring finger,Ring finger domain,Zinc finger RING-type profile.	similar to UniRef100_Q10R22 Cluster: Zinc finger, C3HC4 type family protein, expressed; n=2; Oryza sativa Japonica Group|Rep: Zinc finger, C3HC4 type family protein, expressed - Oryza sativa subsp. japonica (Rice), partial (69%)	CJ811121 Y. Ogihara unpublished cDNA library, whsct Triticum aestivum cDNA clone whsct13l17 3', mRNA sequence [CJ811121]
A_99_P396302	TC447166	-2.40219	0.0202127	0.0435638	#N/A		similar to UniRef100_A7Q8D1 Cluster: Chromosome chr5 scaffold_64, whole genome shotgun sequence; n=1; Vitis vinifera|Rep: Chromosome chr5 scaffold_64, whole genome shotgun sequence - Vitis vinifera (Grape), partial (8%)
A_99_P371812	TC454123	-2.39861	0.0043906	0.0326569	RING-type domain-containing protein	Ring finger,Zinc finger RING-type profile.,Zinc finger RING-type signature.,Zinc finger, C3HC4 type (RING finger)	similar to UniRef100_Q2QLM8 Cluster: Zinc finger, C3HC4 type family protein, expressed; n=1; Oryza sativa Japonica Group|Rep: Zinc finger, C3HC4 type family protein, expressed - Oryza sativa subsp. japonica (Rice), partial (56%)	Rep: Zinc finger, C3HC4 type family protein, expressed - Oryza sativa subsp. japonica (Rice), partial (56%) [TC360917]
A_99_P279631	TC372511;TC390018;TC423130	-2.39427	0.00523788	0.0345216	#N/A	Protein phosphatase 2C,Serine/threonine phosphatases, family 2C, catalytic domain	similar to UniRef100_A7QTB9 Cluster: Chromosome chr1 scaffold_166, whole genome shotgun sequence; n=1; Vitis vinifera|Rep: Chromosome chr1 scaffold_166, whole genome shotgun sequence - Vitis vinifera (Grape), partial (30%)
A_99_P010814	TC403043;TC436710	-2.38844	0.010931	0.0399464	#N/A	Plus-3 domain,Plus3 domain profile.,Short conserved domain in transcriptional regulators.	similar to UniRef100_Q0JIV8 Cluster: Os01g0775100 protein; n=1; Oryza sativa Japonica Group|Rep: Os01g0775100 protein - Oryza sativa subsp. japonica (Rice), partial (13%)	FGAS021407 Triticum aestivum FGAS: Library 5 GATE 7 Triticum aestivum cDNA, mRNA sequence [CK209635]
A_99_P428987	TC387646	-2.38483	0.0152702	0.0418914	Uncharacterized protein	Mpv17 / PMP22 family	similar to UniRef100_Q2QQ37 Cluster: Expressed protein; n=1; Oryza sativa Japonica Group|Rep: Expressed protein - Oryza sativa subsp. japonica (Rice), partial (82%)	Rep: Expressed protein - Oryza sativa subsp. japonica (Rice), partial (82%) [TC296042]
A_99_P240746	CK194996;TC427523;TC428277;TC442980;TC455216	-2.38227	0.0211088	0.0441099	#N/A	Dehydrin,Dehydrins signature 1.,Dehydrins signature 2.	homologue to UniRef100_Q5CAQ1 Cluster: Dehydrin; n=1; Triticum turgidum subsp. durum|Rep: Dehydrin - Triticum turgidum subsp. durum (durum wheat), partial (18%)	Triticum aestivum cold acclimation protein WCOR410b (Wcor410b) mRNA, complete cds [U73210]
A_99_P369342	TC373629	-2.3819	0.0356255	0.0490152	#N/A		similar to UniRef100_Q7PH63 Cluster: AGAP003663-PA; n=1; Anopheles gambiae str. PEST|Rep: AGAP003663-PA - Anopheles gambiae str. PEST, partial (4%)	Rep: AGAP003663-PA - Anopheles gambiae str. PEST, partial (4%) [TC282191]
A_99_P019939	CD881076;TC441497	-2.37733	0.00884093	0.0396319	#N/A	Ring finger,Ring finger domain,Zinc finger RING-type profile.	homologue to UniRef100_Q338B9 Cluster: Histone acetyltransferase GCN5; n=1; Oryza sativa Japonica Group|Rep: Histone acetyltransferase GCN5 - Oryza sativa subsp. japonica (Rice), partial (8%)	WHE1076_E03_I06ZS Wheat unstressed seedling shoot normalized cDNA library Triticum aestivum cDNA clone WHE1076_E03_I06, mRNA sequence [BE489301]
A_99_P442142	TC397994	-2.37535	0.0257824	0.0457248	Plasma membrane ATPase (EC 7.1.2.1)		UniRef100_P83970 Cluster: Plasma membrane ATPase; n=1; Triticum aestivum|Rep: Plasma membrane ATPase - Triticum aestivum (Wheat), complete	Rep: Plasma membrane ATPase - Triticum aestivum (Wheat), complete [TC306135]
A_99_P503922	TC433407	-2.3749	0.0201866	0.0435638	HAP2-GCS1 domain-containing protein		weakly similar to UniRef100_Q1AP31 Cluster: HAP2; n=1; Arabidopsis thaliana|Rep: HAP2 - Arabidopsis thaliana (Mouse-ear cress), partial (30%)	Rep: HAP2 - Arabidopsis thaliana (Mouse-ear cress), partial (30%) [TC340605]
A_99_P259701	TC378636	-2.3683	0.0334642	0.0478425	Uncharacterized protein	Glycosyl hydrolases family 32,Glycosyl hydrolases family 32 C terminal,Glycosyl hydrolases family 32 N-terminal domain,Glycosyl hydrolases family 32 active site.	homologue to UniRef100_O81331 Cluster: Vacuolar invertase; n=1; Triticum aestivum|Rep: Vacuolar invertase - Triticum aestivum (Wheat), complete	Triticum aestivum vacuolar invertase (WIVRV) mRNA, partial cds [AF069309]
A_99_P219431	TC385710;TC423254	-2.36262	0.00547627	0.0345216	#N/A	2OG-Fe(II) oxygenase superfamily,Fe(2+) 2-oxoglutarate dioxygenase domain profile.,Isopenicillin N synthase signature,non-haem dioxygenase in morphine synthesis N-terminal	similar to UniRef100_A7PEH7 Cluster: Chromosome chr11 scaffold_13, whole genome shotgun sequence; n=1; Vitis vinifera|Rep: Chromosome chr11 scaffold_13, whole genome shotgun sequence - Vitis vinifera (Grape), partial (95%)
A_99_P267576	TC373423	-2.36164	0.0257708	0.0457248	Uncharacterized protein	Alcohol dehydrogenase GroES-like domain,Zinc-binding dehydrogenase,Zinc-containing alcohol dehydrogenases signature.	similar to UniRef100_A7QJ44 Cluster: Chromosome chr2 scaffold_105, whole genome shotgun sequence; n=1; Vitis vinifera|Rep: Chromosome chr2 scaffold_105, whole genome shotgun sequence - Vitis vinifera (Grape), partial (60%)	Rep: Chromosome chr2 scaffold_105, whole genome shotgun sequence - Vitis vinifera (Grape), partial (60%) [TC281372]
A_99_P325987	TC429796	-2.35784	0.0247216	0.0448836	Uncharacterized protein		similar to UniRef100_A7NZ38 Cluster: Chromosome chr6 scaffold_3, whole genome shotgun sequence; n=1; Vitis vinifera|Rep: Chromosome chr6 scaffold_3, whole genome shotgun sequence - Vitis vinifera (Grape), partial (28%)	Rep: Chromosome chr6 scaffold_3, whole genome shotgun sequence - Vitis vinifera (Grape), partial (28%) [TC337042]
A_99_P148427	TC409107	-2.35712	0.0235321	0.0448836	Glycos_transf_1 domain-containing protein		similar to UniRef100_A7NT64 Cluster: Chromosome chr18 scaffold_1, whole genome shotgun sequence; n=1; Vitis vinifera|Rep: Chromosome chr18 scaffold_1, whole genome shotgun sequence - Vitis vinifera (Grape), partial (83%)	CJ845213 Y. Ogihara unpublished cDNA library, whatlal Triticum aestivum cDNA clone whatlal37i14 3', mRNA sequence [CJ845213]
A_99_P366737	TC440606	-2.35363	0.0131606	0.0417231	Uncharacterized protein
A_99_P197836	TC389372	-2.35052	0.00472362	0.0345216	Amidase domain-containing protein	Amidase	homologue to UniRef100_Q2QX53 Cluster: Amidase family protein, expressed; n=1; Oryza sativa Japonica Group|Rep: Amidase family protein, expressed - Oryza sativa subsp. japonica (Rice), partial (31%)
A_99_P355546	TC440172	-2.34992	0.00379786	0.0326569	Uncharacterized protein
A_99_P108780		-2.34841	0.031482	0.0474654	#N/A			FGAS073100 Triticum aestivum FGAS: Library 2 Gate 3 Triticum aestivum cDNA, mRNA sequence [CV778691]
A_99_P014789	TC385226	-2.34771	0.0070256	0.0372833	Uncharacterized protein		homologue to UniRef100_Q40051 Cluster: Glycine rich protein; n=1; Hordeum vulgare|Rep: Glycine rich protein - Hordeum vulgare (Barley), partial (44%)
A_99_P509082	TC435650	-2.34185	0.0306484	0.0474654	Uncharacterized protein		similar to UniRef100_A8QW51 Cluster: O-methyltransferase 2; n=1; Sorghum bicolor|Rep: O-methyltransferase 2 - Sorghum bicolor (Sorghum) (Sorghum vulgare), partial (11%)	Rep: O-methyltransferase 2 - Sorghum bicolor (Sorghum) (Sorghum vulgare), partial (11%) [TC342833]
A_99_P454777	TC406938	-2.33745	0.00598422	0.0359839	RING-type E3 ubiquitin transferase (EC 2.3.2.27)	Ring finger,Ring finger domain,Zinc finger RING-type profile.,zinc-finger	weakly similar to UniRef100_A7PTE5 Cluster: Chromosome chr8 scaffold_29, whole genome shotgun sequence; n=1; Vitis vinifera|Rep: Chromosome chr8 scaffold_29, whole genome shotgun sequence - Vitis vinifera (Grape), partial (31%)	Rep: Chromosome chr8 scaffold_29, whole genome shotgun sequence - Vitis vinifera (Grape), partial (31%) [TC314894]
A_99_P120849	CJ729397	-2.33737	0.006137	0.0359839	#N/A	2OG-Fe(II) oxygenase superfamily,Fe(2+) 2-oxoglutarate dioxygenase domain profile.,Isopenicillin N synthase signature,non-haem dioxygenase in morphine synthesis N-terminal		CJ729397 Y.Ogihara unpublished cDNA library Wh_VSCB Triticum aestivum cDNA clone whvs4p15 5', mRNA sequence [CJ729397]
A_99_P198346	TC435871	-2.33697	0.00924226	0.0396319	Glutathione transferase (EC 2.5.1.18)		homologue to UniRef100_Q8LGN5 Cluster: Glutathione-S-transferase 19E50; n=1; Triticum aestivum|Rep: Glutathione-S-transferase 19E50 - Triticum aestivum (Wheat), partial (65%)	Rep: Glutathione-S-transferase 19E50 - Triticum aestivum (Wheat), partial (65%) [TC343050]
A_99_P020539	TC372019	-2.33628	0.0139897	0.0418914	Uncharacterized protein			CJ519470 Y.Ogihara unpublished cDNA library Wh_CSEC Triticum aestivum cDNA clone rwhcs14m11 3', mRNA sequence [CJ519470]
A_99_P051526	TC440606	-2.33416	0.0126392	0.0417231	Uncharacterized protein			CJ799742 Y. Ogihara unpublished cDNA library, whsct Triticum aestivum cDNA clone whsct18b01 5', mRNA sequence [CJ799742]
A_99_P562142	TC456878	-2.33074	0.00275419	0.0296947	PKS_ER domain-containing protein		weakly similar to UniRef100_A7NVL8 Cluster: Chromosome chr18 scaffold_1, whole genome shotgun sequence; n=1; Vitis vinifera|Rep: Chromosome chr18 scaffold_1, whole genome shotgun sequence - Vitis vinifera (Grape), partial (57%)	Rep: Chromosome chr18 scaffold_1, whole genome shotgun sequence - Vitis vinifera (Grape), partial (57%) [TC363537]
A_99_P188527	CK193789	-2.32773	0.0338488	0.0483215	Uncharacterized protein		similar to UniRef100_A7QSI4 Cluster: Chromosome undetermined scaffold_160, whole genome shotgun sequence; n=1; Vitis vinifera|Rep: Chromosome undetermined scaffold_160, whole genome shotgun sequence - Vitis vinifera (Grape), partial (31%)	FGAS002206 Triticum aestivum FGAS: Library 3 Gate 6 Triticum aestivum cDNA, mRNA sequence [CK193789]
A_99_P130580	TC390573	-2.32765	0.0258439	0.0457248	Protein-serine/threonine phosphatase (EC 3.1.3.16)	Protein phosphatase 2C,Protein phosphatase 2C signature.,Serine/threonine phosphatases, family 2C, catalytic domain,cAMP/cGMP binding motif profile.	similar to UniRef100_A7PEK0 Cluster: Chromosome chr11 scaffold_13, whole genome shotgun sequence; n=1; Vitis vinifera|Rep: Chromosome chr11 scaffold_13, whole genome shotgun sequence - Vitis vinifera (Grape), partial (38%)	CJ666979 Y.Ogihara unpublished cDNA library Wh_KMP Triticum aestivum cDNA clone whkp9d24 5', mRNA sequence [CJ666979]
A_99_P372352	BJ263461;TC424229	-2.32403	0.0161521	0.0425589	#N/A		similar to UniRef100_A7QNB4 Cluster: Chromosome chr2 scaffold_132, whole genome shotgun sequence; n=1; Vitis vinifera|Rep: Chromosome chr2 scaffold_132, whole genome shotgun sequence - Vitis vinifera (Grape), partial (62%)	Rep: Chromosome chr2 scaffold_132, whole genome shotgun sequence - Vitis vinifera (Grape), partial (62%) [TC331629]
A_99_P043751	CN012118	-2.3239	0.0223027	0.0446183	Genome assembly, chromosome: II		similar to UniRef100_Q84PD5 Cluster: Scarecrow transcriptional regulator-like protein; n=1; Oryza sativa Japonica Group|Rep: Scarecrow transcriptional regulator-like protein - Oryza sativa subsp. japonica (Rice), partial (25%)	OV.110M19F010309 OV Triticum aestivum cDNA clone OV110M19, mRNA sequence [GH732677]
A_99_P032364	TC461189	-2.32201	0.0140441	0.0418914	PSP domain-containing protein			WHE1401-1404_A09_A09ZS Wheat drought stressed leaf cDNA library Triticum aestivum cDNA clone WHE1401-1404_A09_A09, mRNA sequence [BE604123]
A_99_P348816	TC382297	-2.32124	0.0351678	0.0490152	Protein kinase domain-containing protein	Protein kinase domain,Protein kinase domain profile.,Serine/Threonine protein kinases active-site signature.,Serine/Threonine protein kinases, catalytic domain	homologue to UniRef100_Q0D4L2 Cluster: Os07g0619800 protein; n=2; Oryza sativa Japonica Group|Rep: Os07g0619800 protein - Oryza sativa subsp. japonica (Rice), partial (33%)	Rep: Os07g0619800 protein - Oryza sativa subsp. japonica (Rice), partial (33%) [TC290794]
A_99_P200946	TC372310	-2.31928	0.00184818	0.0281384	Glutathione transferase (EC 2.5.1.18)		homologue to UniRef100_Q8LGN5 Cluster: Glutathione-S-transferase 19E50; n=1; Triticum aestivum|Rep: Glutathione-S-transferase 19E50 - Triticum aestivum (Wheat), complete
A_99_P365541	TC390668	-2.31706	0.00342708	0.0296947	Amylomaltase (EC 2.4.1.25) (Disproportionating enzyme)	4-alpha-glucanotransferase,CBM20 (carbohydrate binding type-20) domain profile.,Starch binding domain	weakly similar to UniRef100_Q6R608 Cluster: 4-alpha-glucanotransferase; n=1; Solanum tuberosum|Rep: 4-alpha-glucanotransferase - Solanum tuberosum (Potato), partial (19%)	Rep: 4-alpha-glucanotransferase - Solanum tuberosum (Potato), partial (19%) [TC298989]
A_99_P479372	TC421779	-2.31704	0.0287534	0.0464374	ABC transporter domain-containing protein		similar to UniRef100_A7PRM1 Cluster: Chromosome chr14 scaffold_27, whole genome shotgun sequence; n=1; Vitis vinifera|Rep: Chromosome chr14 scaffold_27, whole genome shotgun sequence - Vitis vinifera (Grape), partial (50%)	Rep: Chromosome chr14 scaffold_27, whole genome shotgun sequence - Vitis vinifera (Grape), partial (50%) [TC329268]
A_99_P259711	CK200732;TC381667;TC388819;TC404334	-2.31593	0.0151586	0.0418914	#N/A	Glycosyl hydrolases family 32,Glycosyl hydrolases family 32 C terminal,Glycosyl hydrolases family 32 N-terminal domain,Glycosyl hydrolases family 32 active site.	similar to UniRef100_A4XFB4 Cluster: Acetyl-CoA acetyltransferase; n=1; Novosphingobium aromaticivorans DSM 12444|Rep: Acetyl-CoA acetyltransferase - Novosphingobium aromaticivorans (strain DSM 12444), partial (5%)	CJ952490 Y. Ogihara unpublished cDNA library, whchul Triticum aestivum cDNA clone whchul35l18 5', mRNA sequence [CJ952490]
A_99_P083340	TC398185	-2.31516	0.0309235	0.0474654	Dof-type domain-containing protein	Dof domain, zinc finger,Zinc finger Dof-type profile.,Zinc finger Dof-type signature.	homologue to UniRef100_A5HWG5 Cluster: Dof zinc finger protein 16; n=1; Hordeum vulgare subsp. vulgare|Rep: Dof zinc finger protein 16 - Hordeum vulgare var. distichum (Two-rowed barley), partial (45%)	FGAS076756 Triticum aestivum FGAS: Library 2 Gate 3 Triticum aestivum cDNA, mRNA sequence [CV782343]
A_99_P456587	TC408164	-2.3121	0.0226737	0.0446623	#N/A	PB1 domain,RWP-RK domain,RWP-RK domain profile.	similar to UniRef100_A6T309 Cluster: Uncharacterized conserved protein; n=1; Janthinobacterium sp. Marseille|Rep: Uncharacterized conserved protein - Janthinobacterium sp. (strain Marseille) (Minibacterium massiliensis), partial (14%)	Rep: Uncharacterized conserved protein - Janthinobacterium sp. (strain Marseille) (Minibacterium massiliensis), partial (14%) [TC316092]
A_99_P421142	TC381638	-2.3092	0.0251354	0.0448836	Uncharacterized protein		weakly similar to UniRef100_Q0IZ79 Cluster: Os10g0124300 protein; n=1; Oryza sativa Japonica Group|Rep: Os10g0124300 protein - Oryza sativa subsp. japonica (Rice), partial (5%)	Rep: Os10g0124300 protein - Oryza sativa subsp. japonica (Rice), partial (5%) [TC290121]
A_99_P381232	TC435065	-2.30595	0.0251495	0.0448836	#N/A		similar to UniRef100_A9FD25 Cluster: Glycosyl hydrolase; n=1; Sorangium cellulosum 'So ce 56'|Rep: Glycosyl hydrolase - Sorangium cellulosum (strain So ce56) (Polyangium cellulosum (strainSo ce56)), partial (3%)	Rep: Glycosyl hydrolase - Sorangium cellulosum (strain So ce56) (Polyangium cellulosum (strainSo ce56)), partial (3%) [TC342250]
A_99_P162187	TC390606	-2.30366	0.00820864	0.0376758	Uncharacterized protein		similar to UniRef100_Q84PC8 Cluster: Protein kinase-like protein; n=1; Oryza sativa Japonica Group|Rep: Protein kinase-like protein - Oryza sativa subsp. japonica (Rice), partial (90%)
A_99_P397852	TC438628	-2.3001	0.0239473	0.0448836	#N/A
A_99_P279511	TC370209	-2.2978	0.0111935	0.0399464	Protein kinase domain-containing protein	Leucine Rich Repeat,Leucine Rich repeat,Leucine rich repeat,Leucine-rich repeats, typical (most populated) subfamily,Protein kinase domain,Protein kinase domain profile.,Protein kinases ATP-binding region signature.,Serine/Threonine protein kinases active	UniRef100_Q0ZA03 Cluster: Brassinosteroid-insensitive 1; n=1; Triticum aestivum|Rep: Brassinosteroid-insensitive 1 - Triticum aestivum (Wheat), complete	Triticum aestivum brassinosteroid-insensitive 1 (Bri1) mRNA, complete cds [DQ655711]
A_99_P640516	TC393449;TC399183	-2.29384	0.000171933	0	#N/A	Endomembrane protein 70	homologue to UniRef100_Q0PCF3 Cluster: Deoxymugineic acid synthase1; n=1; Triticum aestivum|Rep: Deoxymugineic acid synthase1 - Triticum aestivum (Wheat), complete	Triticum aestivum TaDMAS1 mRNA for deoxymugineic acid synthase1, complete cds [AB269908]
A_99_P360651	TC421693	-2.29207	9.13257e-07	0	Uncharacterized protein		weakly similar to UniRef100_Q8RWR7 Cluster: Anther-specific protein; n=1; Pisum sativum|Rep: Anther-specific protein - Pisum sativum (Garden pea), partial (43%)	Rep: Anther-specific protein - Pisum sativum (Garden pea), partial (43%) [TC329179]
A_99_P349336	TC400160	-2.29195	0.0100729	0.0399464	Protein kinase domain-containing protein
A_99_P109795	TC391360	-2.2916	0.0303462	0.0469629	Non-specific serine/threonine protein kinase (EC 2.7.11.1)	NAF domain,NAF domain profile.,Protein kinase domain,Protein kinase domain profile.,Serine/Threonine protein kinases active-site signature.,Serine/Threonine protein kinases, catalytic domain	weakly similar to UniRef100_A7NVZ4 Cluster: Chromosome chr5 scaffold_2, whole genome shotgun sequence; n=1; Vitis vinifera|Rep: Chromosome chr5 scaffold_2, whole genome shotgun sequence - Vitis vinifera (Grape), partial (52%)
A_99_P034889	TC461221	-2.28725	0.00607681	0.0359839	#N/A		homologue to UniRef100_Q75I52 Cluster: Expressed protein; n=2; Oryza sativa Japonica Group|Rep: Expressed protein - Oryza sativa subsp. japonica (Rice), partial (34%)	WHE4318_A02_A04ZS Wheat meiotic anther cDNA library Triticum aestivum cDNA clone WHE4318_A02_A04, mRNA sequence [CA485377]
A_99_P513022	TC437418	-2.28374	0.00093875	0.0228265	#N/A		similar to UniRef100_A7EAR1 Cluster: Predicted protein; n=1; Sclerotinia sclerotiorum 1980|Rep: Predicted protein - Sclerotinia sclerotiorum (strain ATCC 18683 / 1980 / Ss-1) (Whitemold) (Whetzelinia sclerotiorum), partial (14%)	Rep: Predicted protein - Sclerotinia sclerotiorum (strain ATCC 18683 / 1980 / Ss-1) (Whitemold) (Whetzelinia sclerotiorum), partial (14%) [TC344553]
A_99_P463367	TC412666	-2.28283	0.0126224	0.0417231	Uncharacterized protein
A_99_P320186	TC385607	-2.28101	0.030619	0.0474654	TMEM135_C_rich domain-containing protein		similar to UniRef100_A7NUY7 Cluster: Chromosome chr18 scaffold_1, whole genome shotgun sequence; n=1; Vitis vinifera|Rep: Chromosome chr18 scaffold_1, whole genome shotgun sequence - Vitis vinifera (Grape), partial (28%)	Rep: Chromosome chr18 scaffold_1, whole genome shotgun sequence - Vitis vinifera (Grape), partial (28%) [TC294037]
A_99_P481632	CJ616995;TC380712;TC422990	-2.27976	0.0289097	0.0464374	#N/A		similar to UniRef100_Q5K6K5 Cluster: ATA15 protein; n=1; Arabidopsis thaliana|Rep: ATA15 protein - Arabidopsis thaliana (Mouse-ear cress), partial (15%)
A_99_P219246	BE430330;BE430358	-2.27882	0.00169358	0.0281384	#N/A		similar to UniRef100_A7PEH7 Cluster: Chromosome chr11 scaffold_13, whole genome shotgun sequence; n=1; Vitis vinifera|Rep: Chromosome chr11 scaffold_13, whole genome shotgun sequence - Vitis vinifera (Grape), partial (42%)
A_99_P236841	TC388969	-2.27788	0.0165332	0.0427292	Uncharacterized protein	Protein of unknown function, DUF538	similar to UniRef100_Q2QNJ0 Cluster: Expressed protein; n=1; Oryza sativa Japonica Group|Rep: Expressed protein - Oryza sativa subsp. japonica (Rice), partial (70%)
A_99_P234126	CK195105;TC404048	-2.2757	0.0185554	0.0435638	#N/A	MIP family signature.,MIP: MIP family channel proteins,Major intrinsic protein,Major intrinsic protein family signature	homologue to UniRef100_Q08IH4 Cluster: Aquaporin; n=1; Hordeum vulgare|Rep: Aquaporin - Hordeum vulgare (Barley), partial (9%)
A_99_P000201	TC385716	-2.27423	0.00181296	0.0281384	Beta-amylase (EC 3.2.1.2)		homologue to UniRef100_Q9ZR48 Cluster: Beta-amylase; n=1; Triticum aestivum|Rep: Beta-amylase - Triticum aestivum (Wheat), complete	Triticum aestivum mRNA for beta-amylase [Y16242]
A_99_P255846	TC439001	-2.27021	0.0110814	0.0399464	Aldedh domain-containing protein	Aldehyde dehydrogenase family,Aldehyde dehydrogenases cysteine active site.,Aldehyde dehydrogenases glutamic acid active site.	UniRef100_Q8LK61 Cluster: NADP-dependent glyceraldehyde-3-phosphate dehydrogenase; n=1; Triticum aestivum|Rep: NADP-dependent glyceraldehyde-3-phosphate dehydrogenase - Triticum aestivum (Wheat), complete	Triticum aestivum from leaf nonphosphorylating glyceraldehyde-3-phosphate dehydrogenase mRNA, complete cds [AF521191]
A_99_P526022	CK212028	-2.26916	0.0196117	0.0435638	Ozone-responsive stress-related protein		similar to UniRef100_Q0IUE8 Cluster: Os11g0161200 protein; n=3; Oryza sativa|Rep: Os11g0161200 protein - Oryza sativa subsp. japonica (Rice), partial (39%)	Rep: Os11g0161200 protein - Oryza sativa subsp. japonica (Rice), partial (39%) [TC349987]
A_99_P022844	TC397596	-2.26464	0.0153425	0.0418914	MLO-like protein	Mlo family	salt-stress responding gene	BJ247851 Y. Ogihara unpublished cDNA library, Wh_f Triticum aestivum cDNA clone whf3p21 5', mRNA sequence [BJ247851]
A_99_P401642	TC401841	-2.26308	0.0236189	0.0448836	Uncharacterized protein		homologue to UniRef100_Q40025 Cluster: Beta-glucosidase; n=1; Hordeum vulgare|Rep: Beta-glucosidase - Hordeum vulgare (Barley), partial (8%)	Rep: Beta-glucosidase - Hordeum vulgare (Barley), partial (8%) [TC309862]
A_99_P032829	BQ171777	-2.25772	0.0128027	0.0417231	Uncharacterized protein			WHE1659-1662_L17_L17ZT Wheat heat stressed flag leaf cDNA library Triticum aestivum cDNA clone WHE1659-1662_L17_L17, mRNA sequence [BQ171777]
A_99_P319031	CD895831;TC375607	-2.2569	0.0181987	0.0430652	#N/A		weakly similar to UniRef100_Q0JKQ8 Cluster: Os01g0656600 protein; n=2; Oryza sativa Japonica Group|Rep: Os01g0656600 protein - Oryza sativa subsp. japonica (Rice), partial (23%)
A_99_P327256	TC383717	-2.25624	0.00558149	0.0359839	#N/A	PB1 domain,RWP-RK domain,RWP-RK domain profile.
A_99_P067945	CD452808	-2.256	0.00336507	0.0296947	#N/A		UniRef100_A9V7V6 Cluster: Predicted protein; n=1; Monosiga brevicollis MX1|Rep: Predicted protein - Monosiga brevicollis MX1, partial (20%)	WHE1129_E09_I17ZT CS wheat etiolated seedling root normalized cDNA library Triticum aestivum cDNA clone WHE1129_E09_I17, mRNA sequence [CD452808]
A_99_P386427	TC444169	-2.25431	0.0178081	0.0430652	#N/A		similar to UniRef100_A1KXC3 Cluster: Arginine kinase; n=1; Dermatophagoides farinae|Rep: Arginine kinase - Dermatophagoides farinae (House-dust mite), partial (85%)	Rep: Arginine kinase - Dermatophagoides farinae (House-dust mite), partial (85%) [TC351199]
A_99_P156612		-2.25358	0.0183618	0.0430652	#N/A			FGAS051394 Triticum aestivum FGAS: TaLt7 Triticum aestivum cDNA, mRNA sequence [CK167110]
A_99_P259461	TC371502	-2.24943	0.00163516	0.0281384	Uncharacterized protein	RbcX protein	similar to UniRef100_A7Q2A4 Cluster: Chromosome chr13 scaffold_45, whole genome shotgun sequence; n=1; Vitis vinifera|Rep: Chromosome chr13 scaffold_45, whole genome shotgun sequence - Vitis vinifera (Grape), partial (87%)	Rep: Chromosome chr13 scaffold_45, whole genome shotgun sequence - Vitis vinifera (Grape), partial (87%) [TC280061]
A_99_P065485	TC398339	-2.24641	0.0142054	0.0418914	J domain-containing protein		similar to UniRef100_Q0J0L7 Cluster: Os09g0493800 protein; n=1; Oryza sativa Japonica Group|Rep: Os09g0493800 protein - Oryza sativa subsp. japonica (Rice), complete	CJ562526 Y.Ogihara unpublished cDNA library Wh_KMV Triticum aestivum cDNA clone rwhkv19k05 3', mRNA sequence [CJ562526]
A_99_P361801	TC421124	-2.24146	0.018657	0.0435638	Uncharacterized protein	PA domain,Peptidase inhibitor I9,Serine proteases, subtilase family, serine active site.,Subtilase family,Subtilisin serine protease family (S8) signature	weakly similar to UniRef100_Q6H732 Cluster: Subtilisin-like serine protease AIR3-like protein; n=2; Oryza sativa Japonica Group|Rep: Subtilisin-like serine protease AIR3-like protein - Oryza sativa subsp. japonica (Rice), partial (68%)	Rep: Subtilisin-like serine protease AIR3-like protein - Oryza sativa subsp. japonica (Rice), partial (68%) [TC328631]
A_99_P267551	TC419490	-2.24043	0.00202744	0.0281384	Uncharacterized protein		similar to UniRef100_Q8LPV2 Cluster: One helix protein; n=1; Deschampsia antarctica|Rep: One helix protein - Deschampsia antarctica (Antarctic hairgrass), partial (87%)	Rep: One helix protein - Deschampsia antarctica (Antarctic hairgrass), partial (87%) [TC327033]
A_99_P499837	TC444880	-2.23773	0.0105749	0.0399464	BHLH domain-containing protein		similar to UniRef100_Q9XSM2 Cluster: Tryptase-2 precursor; n=1; Ovis aries|Rep: Tryptase-2 precursor - Ovis aries (Sheep), partial (6%)	Rep: Tryptase-2 precursor - Ovis aries (Sheep), partial (6%) [TC351911]
A_99_P398742	TC443797	-2.23762	0.00249382	0.0281384	Protein kinase domain-containing protein
A_99_P316391	TC420816	-2.23662	0.0282473	0.0462258	AB hydrolase-1 domain-containing protein		similar to UniRef100_A2WYS7 Cluster: Esterase PIR7B; n=3; Oryza sativa|Rep: Esterase PIR7B - Oryza sativa subsp. indica (Rice), partial (46%)
A_99_P266511	CA728921;TC391368;TC394834;TC399644	-2.23662	0.0146309	0.0418914	#N/A	Major facilitator superfamily (MFS) profile.,SP: MFS transporter, sugar porter (SP) family,Sugar (and other) transporter,Sugar transport proteins signature 1.,Sugar transport proteins signature 2.,Sugar transporter signature	weakly similar to UniRef100_Q2V4B9 Cluster: Probable plastidic glucose transporter 3; n=2; Arabidopsis thaliana|Rep: Probable plastidic glucose transporter 3 - Arabidopsis thaliana (Mouse-ear cress), partial (29%)	FGAS044509 Triticum aestivum FGAS: TaLt6 Triticum aestivum cDNA, mRNA sequence [CK169851]
A_99_P156842		-2.23107	0.0319657	0.0477545	#N/A			FGAS029735 Triticum aestivum FGAS: Library 6 CAP GATE 1 Triticum aestivum cDNA, mRNA sequence [CK217733]
A_99_P318586	TC414563	-2.23069	0.016646	0.0427292	Uncharacterized protein		homologue to UniRef100_Q0D842 Cluster: Os07g0185800 protein; n=1; Oryza sativa Japonica Group|Rep: Os07g0185800 protein - Oryza sativa subsp. japonica (Rice), partial (92%)	Rep: Os07g0185800 protein - Oryza sativa subsp. japonica (Rice), partial (92%) [TC322233]
A_99_P172129	TC369452	-2.22379	0.0228658	0.0446623	zf-XS domain-containing protein			FGAS046799 Triticum aestivum FGAS: TaLt6 Triticum aestivum cDNA, mRNA sequence [CK171512]
A_99_P502447	TC432774	-2.22265	0.0360401	0.0490152	Uncharacterized protein	DnaJ domain	homologue to UniRef100_Q10QF7 Cluster: Expressed protein; n=1; Oryza sativa Japonica Group|Rep: Expressed protein - Oryza sativa subsp. japonica (Rice), partial (6%)	Rep: Expressed protein - Oryza sativa subsp. japonica (Rice), partial (6%) [TC339957]
A_99_P282786	CK155314;TC376323	-2.22052	0.01813	0.0430652	#N/A	EF-hand calcium-binding domain profile.,EF-hand calcium-binding domain.,EF-hand domain,EF-hand domain pair,EF-hand, calcium binding motif	similar to UniRef100_Q6H739 Cluster: Calcium-binding EF hand-like protein; n=2; Oryza sativa Japonica Group|Rep: Calcium-binding EF hand-like protein - Oryza sativa subsp. japonica (Rice), partial (41%)
A_99_P435792	TC393178	-2.21709	0.0214094	0.0441099	Uncharacterized protein		similar to UniRef100_A7Q2S8 Cluster: Chromosome chr1 scaffold_46, whole genome shotgun sequence; n=1; Vitis vinifera|Rep: Chromosome chr1 scaffold_46, whole genome shotgun sequence - Vitis vinifera (Grape), partial (43%)	Rep: Chromosome chr1 scaffold_46, whole genome shotgun sequence - Vitis vinifera (Grape), partial (43%) [TC301425]
A_99_P414897	TC376411	-2.21637	0.0107972	0.0399464	rRNA N-glycosidase (EC 3.2.2.22)		similar to UniRef100_A0JTQ1 Cluster: Major facilitator superfamily MFS_1; n=1; Arthrobacter sp. FB24|Rep: Major facilitator superfamily MFS_1 - Arthrobacter sp. (strain FB24), partial (5%)	Rep: Major facilitator superfamily MFS_1 - Arthrobacter sp. (strain FB24), partial (5%) [TC284984]
A_99_P500572	TC431954	-2.21188	0.000197934	0	Uncharacterized protein		similar to UniRef100_A5LFW9 Cluster: Testis cDNA, clone: QtsA-14950; n=1; Macaca fascicularis|Rep: Testis cDNA, clone: QtsA-14950 - Macaca fascicularis (Crab eating macaque) (Cynomolgus monkey), partial (27%)	Rep: Testis cDNA, clone: QtsA-14950 - Macaca fascicularis (Crab eating macaque) (Cynomolgus monkey), partial (27%) [TC339164]
A_99_P106960	TC417709	-2.21183	0.000914744	0.0228265	#N/A			WHE1116_A12_B24ZS Wheat etiolated seedling root normalized cDNA library Triticum aestivum cDNA clone WHE1116_A12_B24, mRNA sequence [BE443627]
A_99_P368497	TC435060	-2.21027	0.00200218	0.0281384	Uncharacterized protein
A_99_P437782	TC394655	-2.20945	0.0248841	0.0448836	ZT_dimer domain-containing protein	CDF: cation diffusion facilitator family transporter,Cation efflux family	similar to UniRef100_A4ZUV2 Cluster: Mn-specific cation diffusion facilitator transporter; n=1; Populus trichocarpa|Rep: Mn-specific cation diffusion facilitator transporter - Populus trichocarpa (Western balsam poplar) (Populus balsamiferasubsp. trichocarpa), partial (31%)	Rep: Mn-specific cation diffusion facilitator transporter - Populus trichocarpa (Western balsam poplar) (Populus balsamiferasubsp. trichocarpa), partial (31%) [TC302899]
A_99_P567427	TC458903	-2.20843	0.00762202	0.0376758	#N/A	Complex I intermediate-associated protein 30 (CIA30),NADH(P)-binding
A_99_P256571	TC371529	-2.20663	0.00460332	0.0345216	ABC transporter domain-containing protein		similar to UniRef100_A7Q050 Cluster: Chromosome chr8 scaffold_41, whole genome shotgun sequence; n=1; Vitis vinifera|Rep: Chromosome chr8 scaffold_41, whole genome shotgun sequence - Vitis vinifera (Grape), partial (26%)	Rep: Chromosome chr8 scaffold_41, whole genome shotgun sequence - Vitis vinifera (Grape), partial (26%) [TC280088]
A_99_P458897	TC409790	-2.20584	0.0319739	0.0477545	PMEI domain-containing protein
A_99_P190197	CK197469	-2.20443	0.00341109	0.0296947	Cyclin N-terminal domain-containing protein		similar to UniRef100_Q01J96 Cluster: Cyclin-B2-1; n=1; Oryza sativa Indica Group|Rep: Cyclin-B2-1 - Oryza sativa subsp. indica (Rice), partial (5%)	FGAS005942 Triticum aestivum FGAS: Library 3 Gate 6 Triticum aestivum cDNA, mRNA sequence [CK197469]
A_99_P450817	CK200732;TC381667;TC404334	-2.20367	0.0254417	0.0448836	#N/A	Glycosyl hydrolases family 32,Glycosyl hydrolases family 32 C terminal	similar to UniRef100_A4XFB4 Cluster: Acetyl-CoA acetyltransferase; n=1; Novosphingobium aromaticivorans DSM 12444|Rep: Acetyl-CoA acetyltransferase - Novosphingobium aromaticivorans (strain DSM 12444), partial (5%)	CJ952490 Y. Ogihara unpublished cDNA library, whchul Triticum aestivum cDNA clone whchul35l18 5', mRNA sequence [CJ952490]
A_99_P070035	CD491590	-2.20314	0.00947626	0.0396319	#N/A		UniRef100_A7P7Y4 Cluster: Chromosome chr3 scaffold_8, whole genome shotgun sequence; n=1; Vitis vinifera|Rep: Chromosome chr3 scaffold_8, whole genome shotgun sequence - Vitis vinifera (Grape), partial (6%)	WHE3091_H10_O19ZT CS wheat cold-stressed seedling subtracted cDNA library Triticum aestivum cDNA clone WHE3091_H10_O19, mRNA sequence [CD491590]
A_99_P399862	TC457821	-2.20261	0.0280985	0.0462258	#N/A		similar to UniRef100_Q8UUT9 Cluster: Eukaryotic translation elongation factor 2; n=1; Rana sylvatica|Rep: Eukaryotic translation elongation factor 2 - Rana sylvatica (Wood frog), partial (6%)
A_99_P470667	TC416971	-2.20224	0.0145467	0.0418914	Uncharacterized protein
A_99_P572107	TC460514	-2.19926	0.0165296	0.0427292	ENTH domain-containing protein		similar to UniRef100_A7PFA2 Cluster: Chromosome chr11 scaffold_13, whole genome shotgun sequence; n=1; Vitis vinifera|Rep: Chromosome chr11 scaffold_13, whole genome shotgun sequence - Vitis vinifera (Grape), partial (43%)	Rep: Chromosome chr11 scaffold_13, whole genome shotgun sequence - Vitis vinifera (Grape), partial (43%) [TC367072]
A_99_P526567	TC443119	-2.1966	0.00735277	0.0372833	#N/A		weakly similar to UniRef100_A0RWR5 Cluster: Histone H1 DNA binding protein; n=1; Cenarchaeum symbiosum|Rep: Histone H1 DNA binding protein - Cenarchaeum symbiosum, partial (19%)	Rep: Bacterioferritin comigratory protein - Plesiocystis pacifica SIR-1, partial (6%) [TC350195]
A_99_P492177	CK163864;CK163865;CK194996;TC442980;TC455216	-2.19602	0.0320985	0.0477545	#N/A	Dehydrin,Dehydrins signature 1.,Dehydrins signature 2.	similar to UniRef100_P93607 Cluster: Cold acclimation protein WCOR410b; n=1; Triticum aestivum|Rep: Cold acclimation protein WCOR410b - Triticum aestivum (Wheat), partial (54%)	Triticum aestivum cold acclimation protein WCOR410b (Wcor410b) mRNA, complete cds [U73210]
A_99_P146647	TC455204	-2.19466	0.0129122	0.0417231	Uncharacterized protein		similar to UniRef100_Q9SNU8 Cluster: Formiminotransferase-cyclodeaminase-like; n=2; Oryza sativa|Rep: Formiminotransferase-cyclodeaminase-like - Oryza sativa subsp. japonica (Rice), partial (40%)	Rep: Chromosome chr12 scaffold_36, whole genome shotgun sequence - Vitis vinifera (Grape), partial (5%) [TC364120]
A_99_P488612	TC426488	-2.19184	0.0187398	0.0435638	#N/A		homologue to UniRef100_A4S5V3 Cluster: Predicted protein; n=1; Ostreococcus lucimarinus CCE9901|Rep: Predicted protein - Ostreococcus lucimarinus (strain CCE9901), partial (5%)	Rep: Predicted protein - Ostreococcus lucimarinus (strain CCE9901), partial (5%) [TC333856]
A_99_P259696	CK200732;TC381667;TC404334	-2.19126	0.0169662	0.0427292	#N/A	Glycosyl hydrolases family 32,Glycosyl hydrolases family 32 C terminal	similar to UniRef100_A4XFB4 Cluster: Acetyl-CoA acetyltransferase; n=1; Novosphingobium aromaticivorans DSM 12444|Rep: Acetyl-CoA acetyltransferase - Novosphingobium aromaticivorans (strain DSM 12444), partial (5%)	CJ952490 Y. Ogihara unpublished cDNA library, whchul Triticum aestivum cDNA clone whchul35l18 5', mRNA sequence [CJ952490]
A_99_P482097	CJ729397;TC423254	-2.191	0.00832689	0.0376758	#N/A	2OG-Fe(II) oxygenase superfamily,Fe(2+) 2-oxoglutarate dioxygenase domain profile.,Isopenicillin N synthase signature,non-haem dioxygenase in morphine synthesis N-terminal	;	CJ729397 Y.Ogihara unpublished cDNA library Wh_VSCB Triticum aestivum cDNA clone whvs4p15 5', mRNA sequence [CJ729397]
A_99_P141123	TC432503	-2.19079	0.0311245	0.0474654	Uncharacterized protein	Terpene synthase family, metal binding domain,Terpene synthase, N-terminal domain	similar to UniRef100_Q673G0 Cluster: Copalyl diphosphate synthase-like protein; n=1; Hordeum vulgare subsp. vulgare|Rep: Copalyl diphosphate synthase-like protein - Hordeum vulgare var. distichum (Two-rowed barley), partial (31%)	CJ553448 Y.Ogihara unpublished cDNA library Wh_HGCPCDAM Triticum aestivum cDNA clone rwhhg7a02 3', mRNA sequence [CJ553448]
A_99_P194593	TC381667	-2.18903	0.0202038	0.0435638	Uncharacterized protein	Glycosyl hydrolases family 32,Glycosyl hydrolases family 32 C terminal	homologue to UniRef100_O81331 Cluster: Vacuolar invertase; n=1; Triticum aestivum|Rep: Vacuolar invertase - Triticum aestivum (Wheat), partial (26%)	CJ952490 Y. Ogihara unpublished cDNA library, whchul Triticum aestivum cDNA clone whchul35l18 5', mRNA sequence [CJ952490]
A_99_P038199	TC392626;TC403502	-2.18761	0.0271878	0.0458959	#N/A			FGAS018561 Triticum aestivum FGAS: Library 5 GATE 7 Triticum aestivum cDNA, mRNA sequence [CK206949]
A_99_P451687	TC404925	-2.18731	0.00502919	0.0345216	#N/A
A_99_P434272	TC391929;TC444652	-2.18461	0.0212842	0.0441099	#N/A	Rhodanese domain profile.,Rhodanese-like domain	similar to UniRef100_Q6S3G1 Cluster: Extracellular calcium sensing receptor; n=1; Oryza sativa|Rep: Extracellular calcium sensing receptor - Oryza sativa (Rice), partial (41%)	Rep: Extracellular calcium sensing receptor - Oryza sativa (Rice), partial (41%) [TC300195]
A_99_P285021	BJ215150	-2.18434	0.00339845	0.0296947	Uncharacterized protein		weakly similar to UniRef100_A7PK22 Cluster: Chromosome chr15 scaffold_19, whole genome shotgun sequence; n=1; Vitis vinifera|Rep: Chromosome chr15 scaffold_19, whole genome shotgun sequence - Vitis vinifera (Grape), partial (29%)
A_99_P187127	TC436381	-2.18394	0.00191044	0.0281384	#N/A		weakly similar to UniRef100_Q8L7J3 Cluster: Gag-pol polyprotein; n=1; Zea mays|Rep: Gag-pol polyprotein - Zea mays (Maize), partial (9%)	CJ619192 Y.Ogihara unpublished cDNA library Wh_VHS Triticum aestivum cDNA clone rwhvh19j03 3', mRNA sequence [CJ619192]
A_99_P191277	TC377457	-2.17769	0.0068354	0.0372833	Uncharacterized protein		weakly similar to UniRef100_Q2R1E4 Cluster: Protein kinase domain containing protein, expressed; n=1; Oryza sativa Japonica Group|Rep: Protein kinase domain containing protein, expressed - Oryza sativa subsp. japonica (Rice), partial (48%)	FGAS030440 Triticum aestivum FGAS: Library 2 Gate 3 Triticum aestivum cDNA, mRNA sequence [DR741384]
A_99_P339551	TC444113	-2.17639	0.0127497	0.0417231	Uncharacterized protein		similar to UniRef100_Q7X9M9 Cluster: Yabby14 protein; n=1; Zea mays|Rep: Yabby14 protein - Zea mays (Maize), partial (60%)	Rep: Yabby14 protein - Zea mays (Maize), partial (60%) [TC309464]
A_99_P561302	TC456557	-2.17282	0.0223436	0.0446183	Uncharacterized protein		similar to UniRef100_Q0IWM5 Cluster: Os10g0499600 protein; n=1; Oryza sativa Japonica Group|Rep: Os10g0499600 protein - Oryza sativa subsp. japonica (Rice), partial (60%)	Rep: Os10g0499600 protein - Oryza sativa subsp. japonica (Rice), partial (60%) [TC363234]
A_99_P344036	TC404257	-2.17259	0.0210129	0.0441099	Uncharacterized protein		similar to UniRef100_A7QNB4 Cluster: Chromosome chr2 scaffold_132, whole genome shotgun sequence; n=1; Vitis vinifera|Rep: Chromosome chr2 scaffold_132, whole genome shotgun sequence - Vitis vinifera (Grape), partial (62%)	Rep: Chromosome chr2 scaffold_132, whole genome shotgun sequence - Vitis vinifera (Grape), partial (62%) [TC312240]
A_99_P133230	TC387671	-2.17225	0.0112859	0.0399464	Uncharacterized protein		similar to UniRef100_Q0DDZ8 Cluster: Os06g0186600 protein; n=3; Oryza sativa Japonica Group|Rep: Os06g0186600 protein - Oryza sativa subsp. japonica (Rice), partial (32%)	CJ524359 Y.Ogihara unpublished cDNA library Wh_DPA20 Triticum aestivum cDNA clone rwhdp13a14 3', mRNA sequence [CJ524359]
A_99_P324761	TC416761	-2.16883	0.0167282	0.0427292	Uncharacterized protein		similar to UniRef100_Q93XM7 Cluster: Mitochondrial carnitine/acylcarnitine carrier-like protein; n=1; Arabidopsis thaliana|Rep: Mitochondrial carnitine/acylcarnitine carrier-like protein - Arabidopsis thaliana (Mouse-ear cress), partial (47%)
A_99_P522477	TC441507	-2.16876	0.00252829	0.0296947	Protein transport protein sec16		similar to UniRef100_A7R6A4 Cluster: Chromosome undetermined scaffold_1205, whole genome shotgun sequence; n=1; Vitis vinifera|Rep: Chromosome undetermined scaffold_1205, whole genome shotgun sequence - Vitis vinifera (Grape), partial (14%)	Rep: Chromosome undetermined scaffold_1205, whole genome shotgun sequence - Vitis vinifera (Grape), partial (14%) [TC348596]
A_99_P119694	GH726822	-2.16604	0.0381173	0.0495084	Uncharacterized protein
A_99_P088140	TC402564	-2.16097	0.00993486	0.0399464	#N/A		similar to UniRef100_Q0JMA8 Cluster: Os01g0519700 protein; n=1; Oryza sativa Japonica Group|Rep: Os01g0519700 protein - Oryza sativa subsp. japonica (Rice), partial (4%)	CJ531029 Y.Ogihara unpublished cDNA library Wh_EMC Triticum aestivum cDNA clone rwhec17a08 3', mRNA sequence [CJ531029]
A_99_P494292	TC429190	-2.16055	0.0308688	0.0474654	SASA domain-containing protein	Domain of unknown function (DUF303)	similar to UniRef100_Q0DLL8 Cluster: Os03g0857500 protein; n=2; Oryza sativa Japonica Group|Rep: Os03g0857500 protein - Oryza sativa subsp. japonica (Rice), partial (48%)	WHE1116_B08_D16ZS Wheat etiolated seedling root normalized cDNA library Triticum aestivum cDNA clone WHE1116_B08_D16, mRNA sequence [BE443619]
A_99_P112790	TC369044;TC403682	-2.1562	0.00827546	0.0376758	#N/A		UniRef100_Q4W8R0 Cluster: Fructan exohydrolase; n=1; Triticum aestivum|Rep: Fructan exohydrolase - Triticum aestivum (Wheat), complete	Triticum aestivum C311 mRNA for fructan exohydrolase, complete cds [AB089271]
A_99_P088210	CV759907	-2.15596	0.00481248	0.0345216	Lipase_3 domain-containing protein			FGAS054291 Triticum aestivum FGAS: Library 2 Gate 3 Triticum aestivum cDNA, mRNA sequence [CV759907]
A_99_P563297	TC457320	-2.15049	0.0100733	0.0399464	GUN4 domain-containing protein		similar to UniRef100_A7QM65 Cluster: Chromosome chr5 scaffold_124, whole genome shotgun sequence; n=1; Vitis vinifera|Rep: Chromosome chr5 scaffold_124, whole genome shotgun sequence - Vitis vinifera (Grape), partial (22%)	Rep: Chromosome chr5 scaffold_124, whole genome shotgun sequence - Vitis vinifera (Grape), partial (22%) [TC363980]
A_99_P158737	CK211427	-2.14989	0.0163904	0.0425589	Uncharacterized protein			FGAS023271 Triticum aestivum FGAS: Library 6 CAP GATE 1 Triticum aestivum cDNA, mRNA sequence [CK211427]
A_99_P345166	TC387575;TC409217	-2.1476	0.0101293	0.0399464	#N/A	AUX/IAA family,Aux/IAA-ARF dimerization domain profile.	similar to UniRef100_Q6Z2W3 Cluster: Auxin response factor 5; n=1; Oryza sativa Japonica Group|Rep: Auxin response factor 5 - Oryza sativa subsp. japonica (Rice), partial (21%)	Rep: Auxin response factor 5 - Oryza sativa subsp. japonica (Rice), partial (21%) [TC295977]
A_99_P149607	TC439090	-2.14325	0.00341251	0.0296947	Uncharacterized protein			CJ804301 Y. Ogihara unpublished cDNA library, whsct Triticum aestivum cDNA clone whsct30f03 5', mRNA sequence [CJ804301]
A_99_P205816	TC406954	-2.14248	0.0171764	0.0427292	Uncharacterized protein		homologue to UniRef100_A1YKG8 Cluster: Early nodulin protein; n=1; Brachypodium sylvaticum|Rep: Early nodulin protein - Brachypodium sylvaticum (False brome), partial (90%)
A_99_P599612	TC414312	-2.13812	0.00521383	0.0345216	Plasma membrane intrinsic protein (Plasma membrane intrinsic protein 2-3)		homologue to UniRef100_A7J2I3 Cluster: Plasma membrane intrinsic protein; n=2; Triticum|Rep: Plasma membrane intrinsic protein - Triticum aestivum (Wheat), partial (92%)	FGAS021435 Triticum aestivum FGAS: Library 5 GATE 7 Triticum aestivum cDNA, mRNA sequence [CK209661]
A_99_P510137	TC436157	-2.13558	0.000407628	0	Uncharacterized protein		similar to UniRef100_Q0E300 Cluster: Os02g0201300 protein; n=2; Oryza sativa Japonica Group|Rep: Os02g0201300 protein - Oryza sativa subsp. japonica (Rice), partial (31%)	Rep: Os02g0201300 protein - Oryza sativa subsp. japonica (Rice), partial (31%) [TC343331]
A_99_P173639	TC461063	-2.13435	0.000987955	0.0228265	3-ketoacyl-CoA synthase (EC 2.3.1.-)		weakly similar to UniRef100_Q9FG87 Cluster: 3-ketoacyl-CoA synthase 19; n=1; Arabidopsis thaliana|Rep: 3-ketoacyl-CoA synthase 19 - Arabidopsis thaliana (Mouse-ear cress), partial (43%)	FGAS071952 Triticum aestivum FGAS: Library 2 Gate 3 Triticum aestivum cDNA, mRNA sequence [CV777546]
A_99_P050284	TC409824	-2.12817	0.0120618	0.0407344	Uncharacterized protein		homologue to UniRef100_A9XB13 Cluster: Metallothinein-like protein; n=2; Saccharum officinarum complex|Rep: Metallothinein-like protein - Saccharum officinarum (Sugarcane), partial (98%)	wl1n.pk0145.d10 wl1n Triticum aestivum cDNA clone wl1n.pk0145.d10 5' end, mRNA sequence [CA626973]
A_99_P082865	TC371483	-2.12768	0.0317268	0.0477545	Uncharacterized protein	Cytochrome B-245 heavy chain signature,FAD-binding domain,Ferredoxin reductase-type FAD binding domain profile.,Ferric reductase NAD binding domain,Ferric reductase like transmembrane component	UniRef100_Q5YD58 Cluster: NADPH oxidase; n=1; Triticum aestivum|Rep: NADPH oxidase - Triticum aestivum (Wheat), complete	Triticum aestivum NADPH oxidase mRNA, partial cds [AY561153]
A_99_P378987	TC441571	-2.12422	0.0162445	0.0425589	#N/A
A_99_P111325	DR732457	-2.12154	0.0176279	0.0430652	AAA domain-containing protein		similar to UniRef100_A0ZSZ0 Cluster: IS10-right transposase; n=1; Photobacterium sp. TC21|Rep: IS10-right transposase - Photobacterium sp. TC21, partial (12%)	FGAS078377 Triticum aestivum FGAS: TaLt5 Triticum aestivum cDNA, mRNA sequence [DR732457]
A_99_P341416	CD921119	-2.11801	0.014694	0.0418914	SAM_MPBQ_MSBQ_MT domain-containing protein	Methyltransferase domain	similar to UniRef100_Q0D875 Cluster: Os07g0179300 protein; n=2; Oryza sativa Japonica Group|Rep: Os07g0179300 protein - Oryza sativa subsp. japonica (Rice), partial (31%)	Rep: 37kDa chloroplast inner envelope membrane polypeptide - Nicotiana tabacum (Common tobacco), partial (85%) [TC287780]
A_99_P541172	TC448870	-2.11326	0.00605151	0.0359839	Peroxidase (EC 1.11.1.7)
A_99_P161182	TC391404;TC422159	-2.11283	0.00364483	0.0326569	#N/A		UniRef100_P38076 Cluster: Cysteine synthase (O-acetylserine sulfhydrylase) (O- acetylserine (Thiol)-lyase); n=1; Triticum aestivum|Rep: Cysteine synthase (O-acetylserine sulfhydrylase) (O- acetylserine (Thiol)-lyase) - Triticum aestivum (Wheat), partial (30%)	CJ899882 Y. Ogihara unpublished cDNA library, whthkles Triticum aestivum cDNA clone whthkles20b09 5', mRNA sequence [CJ899882]
A_99_P404462	TC404321	-2.1118	0.028288	0.0462258	#N/A		weakly similar to UniRef100_Q9JHJ8-2 Cluster: Isoform 2 of Q9JHJ8 ; n=1; Mus musculus|Rep: Isoform 2 of Q9JHJ8 - Mus musculus (Mouse), partial (7%)
A_99_P159117	TC375856	-2.11053	0.0121255	0.0407344	C2 NT-type domain-containing protein			FGAS082074 Triticum aestivum FGAS: Library 5 GATE 7 Triticum aestivum cDNA, mRNA sequence [DR736704]
A_99_P513187	TC437506	-2.10871	0.000810516	0.0228265	#N/A
A_99_P342841	TC392381	-2.10464	0.00740281	0.0372833	Glutaredoxin domain-containing protein		homologue to UniRef100_Q9LI27 Cluster: Peptide transporter protein-like; n=1; Oryza sativa Japonica Group|Rep: Peptide transporter protein-like - Oryza sativa subsp. japonica (Rice), partial (34%)	Rep: Peptide transporter protein-like - Oryza sativa subsp. japonica (Rice), partial (34%) [TC300662]
A_99_P243766	TC405937	-2.10119	0.0351684	0.0490152	Reticulon-like protein		homologue to UniRef100_Q306I3 Cluster: Reticulon; n=1; Hordeum vulgare|Rep: Reticulon - Hordeum vulgare (Barley), partial (48%)	Rep: Reticulon - Hordeum vulgare (Barley), partial (48%) [TC313914]
A_99_P069690	CD491365	-2.09937	0.000478132	0	#N/A		homologue to UniRef100_Q7EYK9 Cluster: Glucose-6-phosphate 1-dehydrogenase; n=1; Oryza sativa Japonica Group|Rep: Glucose-6-phosphate 1-dehydrogenase - Oryza sativa subsp. japonica (Rice), partial (15%)	WHE3085_E06_J11ZT CS wheat cold-stressed seedling subtracted cDNA library Triticum aestivum cDNA clone WHE3085_E06_J11, mRNA sequence [CD491365]
A_99_P278256	TC413422	-2.09658	0.0275288	0.0462258	Protein kinase domain-containing protein	ABC1 family,Phosphotransferase enzyme family,Protein kinase domain profile.	similar to UniRef100_A7QTH8 Cluster: Chromosome undetermined scaffold_168, whole genome shotgun sequence; n=1; Vitis vinifera|Rep: Chromosome undetermined scaffold_168, whole genome shotgun sequence - Vitis vinifera (Grape), partial (69%)
A_99_P328921	TC376795	-2.09631	0.00164467	0.0281384	Uncharacterized protein		weakly similar to UniRef100_A7QIP1 Cluster: Chromosome chr9 scaffold_104, whole genome shotgun sequence; n=1; Vitis vinifera|Rep: Chromosome chr9 scaffold_104, whole genome shotgun sequence - Vitis vinifera (Grape), partial (59%)	Rep: Chromosome chr9 scaffold_104, whole genome shotgun sequence - Vitis vinifera (Grape), partial (59%) [TC285361]
A_99_P445522	TC394511;TC400549	-2.09551	0.0323876	0.0477545	#N/A	Zinc finger C-x8-C-x5-C-x3-H type (and similar),Zinc finger C3H1-type profile.,zinc finger	similar to UniRef100_Q5JLB5 Cluster: Zinc finger CCCH domain-containing protein ZFN-like 2; n=1; Oryza sativa Japonica Group|Rep: Zinc finger CCCH domain-containing protein ZFN-like 2 - Oryza sativa subsp. japonica (Rice), partial (62%)	FGAS021375 Triticum aestivum FGAS: Library 5 GATE 7 Triticum aestivum cDNA, mRNA sequence [CK209603]
A_99_P127250	CJ879781;TC394693	-2.0948	0.0223139	0.0446183	#N/A		similar to UniRef100_A7PR17 Cluster: Chromosome chr6 scaffold_25, whole genome shotgun sequence; n=1; Vitis vinifera|Rep: Chromosome chr6 scaffold_25, whole genome shotgun sequence - Vitis vinifera (Grape), partial (20%)	CJ699621 Y.Ogihara unpublished cDNA library Wh_SHDr Triticum aestivum cDNA clone whsd17m04 5', mRNA sequence [CJ699621]
A_99_P013944	TC424450	-2.09357	0.0249041	0.0448836	Transketolase (EC 2.2.1.1)	Transketolase, C-terminal domain,Transketolase, pyrimidine binding domain,Transketolase, thiamine diphosphate binding domain,tktlase_bact: transketolase		CJ700126 Y.Ogihara unpublished cDNA library Wh_SHDr Triticum aestivum cDNA clone whsd19l24 5', mRNA sequence [CJ700126]
A_99_P063512	TC382640;TC393010	-2.08931	0.0165491	0.0427292	#N/A		homologue to UniRef100_Q43201 Cluster: 1-aminocyclopropane-1-carboxylate synthase; n=1; Triticum aestivum|Rep: 1-aminocyclopropane-1-carboxylate synthase - Triticum aestivum (Wheat), partial (47%)	FGAS016235 Triticum aestivum FGAS: Library 4 Gate 8 Triticum aestivum cDNA, mRNA sequence [CK163606]
A_99_P112135	DR731746	-2.08631	0.00602941	0.0359839	#N/A		similar to UniRef100_Q9URX4 Cluster: Uncharacterized family 31 glucosidase C1039.11c precursor; n=1; Schizosaccharomyces pombe|, partial (1%)	FGAS077666 Triticum aestivum FGAS: TaLt3 Triticum aestivum cDNA, mRNA sequence [DR731746]
A_99_P258956	BE420372;TC369793;TC376549	-2.08076	0.0141793	0.0418914	#N/A		homologue to UniRef100_Q01AD2 Cluster: Chromosome 04 contig 1, DNA sequence; n=1; Ostreococcus tauri|Rep: Chromosome 04 contig 1, DNA sequence - Ostreococcus tauri, partial (6%)
A_99_P371467	TC415162	-2.0789	0.0127366	0.0417231	Uncharacterized protein		similar to UniRef100_Q0ISV0 Cluster: Os11g0457300 protein; n=1; Oryza sativa Japonica Group|Rep: Os11g0457300 protein - Oryza sativa subsp. japonica (Rice), partial (34%)	Rep: Os11g0457300 protein - Oryza sativa subsp. japonica (Rice), partial (34%) [TC322821]
A_99_P320046	TC440365	-2.07642	0.0121348	0.0407344	Sulfotransferase (EC 2.8.2.-)		weakly similar to UniRef100_Q0DYL6 Cluster: Os02g0684100 protein; n=2; Oryza sativa Japonica Group|Rep: Os02g0684100 protein - Oryza sativa subsp. japonica (Rice), partial (20%)	Rep: Os02g0684100 protein - Oryza sativa subsp. japonica (Rice), partial (20%) [TC347448]
A_99_P266946	TC368721	-2.07268	0.00459582	0.0345216	Methyltransferase (EC 2.1.1.-)	ERGosterol biosynthesis methyltransferase (ERG6) family profile.,Methyltransferase domain,Sterol methyltransferase C-terminal	UniRef100_Q41587 Cluster: Delta-24-sterol methyltransferase; n=1; Triticum aestivum|Rep: Delta-24-sterol methyltransferase - Triticum aestivum (Wheat), complete	Triticum aestivum delta-24-sterol methyltransferase (TA-MT) mRNA, complete cds [U60754]
A_99_P061978	TC382066;TC396056	-2.07243	0.0233752	0.0446623	#N/A	Protein phosphatase 2C,Protein phosphatase 2C signature.,Serine/threonine phosphatases, family 2C, catalytic domain	homologue to UniRef100_A5A6P8 Cluster: Protein phosphatase 2C; n=1; Triticum aestivum|Rep: Protein phosphatase 2C - Triticum aestivum (Wheat), complete	Triticum aestivum TaABI1 mRNA for protein phosphatase 2C, complete cds [AB238930]
A_99_P304906	TC381178	-2.06993	0.0273776	0.0458959	AB hydrolase-1 domain-containing protein	Alpha/beta hydrolase family,Alpha/beta hydrolase fold signature	similar to UniRef100_Q6YVH6 Cluster: Hydrolase, alpha/beta fold family-like; n=1; Oryza sativa Japonica Group|Rep: Hydrolase, alpha/beta fold family-like - Oryza sativa subsp. japonica (Rice), partial (43%)	Rep: Hydrolase, alpha/beta fold family-like - Oryza sativa subsp. japonica (Rice), partial (43%) [TC289680]
A_99_P040289	TC458688	-2.06804	0.0280259	0.0462258	#N/A	TPR repeat,TPR repeat profile.,TPR repeat region circular profile.,Tetratricopeptide repeats,Thioredoxin	similar to UniRef100_A1ALI2 Cluster: ErfK/YbiS/YcfS/YnhG family protein; n=1; Pelobacter propionicus DSM 2379|Rep: ErfK/YbiS/YcfS/YnhG family protein - Pelobacter propionicus (strain DSM 2379), partial (5%)	WHE4005_C12_E23ZT Wheat meiotic anther cDNA library Triticum aestivum cDNA clone WHE4005_C12_E23, mRNA sequence [CA499264]
A_99_P022644	TC416201	-2.06727	0.0118728	0.0407344	Uncharacterized protein		similar to UniRef100_Q0IQA2 Cluster: Os12g0134200 protein; n=2; Oryza sativa Japonica Group|Rep: Os12g0134200 protein - Oryza sativa subsp. japonica (Rice), partial (71%)	CJ518374 Y.Ogihara unpublished cDNA library Wh_CSEC Triticum aestivum cDNA clone rwhcs10k03 3', mRNA sequence [CJ518374]
A_99_P028304	BQ166513	-2.06203	0.00281475	0.0296947	#N/A	B-cell receptor-associated protein 31-like		WHE0872_D05_G10ZT Wheat 20-45 DAP spike cDNA library Triticum aestivum cDNA clone WHE0872_D05_G10, mRNA sequence [BQ166513]
A_99_P162147	CK196822	-2.06199	0.0204608	0.0435638	Uncharacterized protein		similar to UniRef100_A7PQN9 Cluster: Chromosome chr6 scaffold_25, whole genome shotgun sequence; n=1; Vitis vinifera|Rep: Chromosome chr6 scaffold_25, whole genome shotgun sequence - Vitis vinifera (Grape), partial (51%)	FGAS005285 Triticum aestivum FGAS: Library 3 Gate 6 Triticum aestivum cDNA, mRNA sequence [CK196822]
A_99_P586362	TC385716	-2.05586	0.00238931	0.0281384	Beta-amylase (EC 3.2.1.2)		homologue to UniRef100_Q9ZR48 Cluster: Beta-amylase; n=1; Triticum aestivum|Rep: Beta-amylase - Triticum aestivum (Wheat), complete	Triticum aestivum mRNA for beta-amylase [Y16242]
A_99_P454832	TC456843	-2.05562	0.0158496	0.0425589	Ditrans,polycis-polyprenyl diphosphate synthase ((2E,6E)-farnesyldiphosphate specific) (EC 2.5.1.87)
A_99_P259356	TC393886	-2.05424	0.0149816	0.0418914	Uncharacterized protein		weakly similar to UniRef100_Q9FJF0 Cluster: Similarity to gibberellin-stimulated transcript 1 like protein; n=1; Arabidopsis thaliana|Rep: Similarity to gibberellin-stimulated transcript 1 like protein - Arabidopsis thaliana (Mouse-ear cress), partial (40%)
A_99_P171669	TC374706;TC445684	-2.05419	0.0203811	0.0435638	#N/A		similar to UniRef100_Q6K5X9 Cluster: Transmembrane protein-like; n=1; Oryza sativa Japonica Group|Rep: Transmembrane protein-like - Oryza sativa subsp. japonica (Rice), partial (94%)	CJ563233 Y.Ogihara unpublished cDNA library Wh_KMV Triticum aestivum cDNA clone rwhkv2c11 3', mRNA sequence [CJ563233]
A_99_P024159	TC429062	-2.05235	0.0226491	0.0446623	Aldo_ket_red domain-containing protein			FGAS017820 Triticum aestivum FGAS: Library 5 GATE 7 Triticum aestivum cDNA, mRNA sequence [CK206237]
A_99_P470047	TC416597	-2.0507	0.00905928	0.0396319	Uncharacterized protein		similar to UniRef100_Q5K2M9 Cluster: START domain-containing protein; n=1; Poa pratensis|Rep: START domain-containing protein - Poa pratensis (Kentucky bluegrass) (Phalaris japonica), partial (24%)	Rep: START domain-containing protein - Poa pratensis (Kentucky bluegrass) (Phalaris japonica), partial (24%) [TC324226]
A_99_P064385		-2.04969	0.0358295	0.0490152	#N/A			FGAS000480 Triticum aestivum FGAS: Library 2 Gate 3 Triticum aestivum cDNA, mRNA sequence [DR740533]
A_99_P205786	TC406928	-2.04909	0.0137582	0.0418914	Alpha-amylase/trypsin inhibitor CM16 (Chloroform/methanol-soluble protein CM16)		homologue to UniRef100_P16159 Cluster: Alpha-amylase/trypsin inhibitor CM16 precursor; n=2; Triticum|Rep: Alpha-amylase/trypsin inhibitor CM16 precursor - Triticum aestivum (Wheat), partial (51%)	CSB010C12F990908 ITEC CSB Wheat Endosperm Library Triticum aestivum cDNA clone CSB010C12, mRNA sequence [BE402666]
A_99_P127805	TC381248	-2.04573	0.000664504	0.0228265	Uncharacterized protein		weakly similar to UniRef100_Q2QQ24 Cluster: Expressed protein; n=1; Oryza sativa Japonica Group|Rep: Expressed protein - Oryza sativa subsp. japonica (Rice), partial (5%)	CJ577823 Y.Ogihara unpublished cDNA library Wh_PCDAM Triticum aestivum cDNA clone rwhpc17a06 3', mRNA sequence [CJ577823]
A_99_P461047	TC411180	-2.0428	0.0152015	0.0418914	Aa_trans domain-containing protein	Transmembrane amino acid transporter protein	similar to UniRef100_A7PKT9 Cluster: Chromosome chr7 scaffold_20, whole genome shotgun sequence; n=1; Vitis vinifera|Rep: Chromosome chr7 scaffold_20, whole genome shotgun sequence - Vitis vinifera (Grape), partial (29%)	Rep: Chromosome chr7 scaffold_20, whole genome shotgun sequence - Vitis vinifera (Grape), partial (29%) [TC318994]
A_99_P450137	TC403807	-2.04	0.00725274	0.0372833	#N/A	START domain,START domain profile.
A_99_P149107	TC434811	-2.02758	0.0328976	0.0478425	#N/A			CJ803688 Y. Ogihara unpublished cDNA library, whsct Triticum aestivum cDNA clone whsct29n13 5', mRNA sequence [CJ803688]
A_99_P171484	BJ280147	-2.02126	5.05983e-06	0	Uncharacterized protein	ABC1 family,Beta-lactamase,Lipopolysaccharide core biosynthesis protein (WaaY)	similar to UniRef100_Q5Z8Y3 Cluster: ABC transporter-like; n=1; Oryza sativa Japonica Group|Rep: ABC transporter-like - Oryza sativa subsp. japonica (Rice), partial (21%)	BJ280147 Y. Ogihara unpublished cDNA library, Wh_r Triticum aestivum cDNA clone whr6l23 5', mRNA sequence [BJ280147]
A_99_P255246	TC445266	-2.02051	0.0362647	0.0490152	Uncharacterized protein		similar to UniRef100_Q0JLW9 Cluster: Os01g0559700 protein; n=1; Oryza sativa Japonica Group|Rep: Os01g0559700 protein - Oryza sativa subsp. japonica (Rice), partial (46%)	Rep: Os01g0559700 protein - Oryza sativa subsp. japonica (Rice), partial (46%) [TC352250]
A_99_P354836	TC374791	-2.01613	0.0203017	0.0435638	Uncharacterized protein		similar to UniRef100_Q0DCD3 Cluster: Os06g0343500 protein; n=1; Oryza sativa Japonica Group|Rep: Os06g0343500 protein - Oryza sativa subsp. japonica (Rice), partial (81%)	Rep: Os06g0343500 protein - Oryza sativa subsp. japonica (Rice), partial (81%) [TC283371]
A_99_P517047	TC439301	-2.0147	0.0141069	0.0418914	#N/A	GDP-fucose protein O-fucosyltransferase
A_99_P524832	TC442459	-2.0085	0.0111957	0.0399464	WRKY domain-containing protein		similar to UniRef100_Q10M65 Cluster: WRKY DNA binding domain containing protein, expressed; n=3; Oryza sativa|Rep: WRKY DNA binding domain containing protein, expressed - Oryza sativa subsp. japonica (Rice), partial (65%)	Rep: WRKY DNA binding domain containing protein, expressed - Oryza sativa subsp. japonica (Rice), partial (65%) [TC349519]
A_99_P327566	TC433077	-2.00772	0.0326558	0.0478425	Uncharacterized protein	Domain of unknown function (DUF4281)
A_99_P544407	TC450161	-2.00745	0.0229329	0.0446623	Glutamine synthetase (EC 6.3.1.2)	Glutamine synthetase putative ATP-binding region signature.,Glutamine synthetase signature 1.,Glutamine synthetase, beta-Grasp domain,Glutamine synthetase, catalytic domain	UniRef100_Q6RUI9 Cluster: Glutamine synthetase; n=1; Triticum aestivum|Rep: Glutamine synthetase - Triticum aestivum (Wheat), partial (12%)	Rep: Glutamine synthetase - Triticum aestivum (Wheat), partial (12%) [TC357053]
A_99_P115820	TC380623	-2.00641	0.0361819	0.0490152	MFS domain-containing protein	Major facilitator superfamily (MFS) profile.,SP: MFS transporter, sugar porter (SP) family,Sugar (and other) transporter,Sugar transport proteins signature 1.,Sugar transport proteins signature 2.,Sugar transporter signature	similar to UniRef100_A7QYP6 Cluster: Chromosome undetermined scaffold_252, whole genome shotgun sequence; n=1; Vitis vinifera|Rep: Chromosome undetermined scaffold_252, whole genome shotgun sequence - Vitis vinifera (Grape), partial (42%)	CJ966964 Y. Ogihara unpublished cDNA library, whchul Triticum aestivum cDNA clone whchul5n21 3', mRNA sequence [CJ966964]
A_99_P302161	TC407457	-2.0052	0.0247851	0.0448836	Uncharacterized protein
A_99_P445587	TC400603	-2.00247	0.00576339	0.0359839	Protein DETOXIFICATION (Multidrug and toxic compound extrusion protein)

## Sheet: C306_Up_0_vs_72_hpi
ProbeName	TC/EST hit (release 12)	C7_GeomeanFold	P-Value	FDR_Value	TC hit descriptions (Includes UniRef100 hits)	Description
A_99_P309556	TC451994	5.54847	0.000196087	0	weakly similar to UniRef100_A7QT36 Cluster: Chromosome undetermined scaffold_165, whole genome shotgun sequence; n=1; Vitis vinifera|Rep: Chromosome undetermined scaffold_165, whole genome shotgun sequence - Vitis vinifera (Grape), partial (42%)	Rep: Chromosome undetermined scaffold_165, whole genome shotgun sequence - Vitis vinifera (Grape), partial (42%) [TC358846]
A_99_P086290	TC382930	5.345	0.0196203	0.0464859
A_99_P466432	TC414502	4.87938	0.0193174	0.0454983	homologue to UniRef100_A7PS28 Cluster: Chromosome chr14 scaffold_27, whole genome shotgun sequence; n=1; Vitis vinifera|Rep: Chromosome chr14 scaffold_27, whole genome shotgun sequence - Vitis vinifera (Grape), partial (8%)	Rep: Chromosome chr14 scaffold_27, whole genome shotgun sequence - Vitis vinifera (Grape), partial (8%) [TC322178]
A_99_P137844	TC382366	4.85113	0.0277828	0.0477579		FGAS069331 Triticum aestivum FGAS: Library 2 Gate 3 Triticum aestivum cDNA, mRNA sequence [CV774931]
A_99_P003611	TC413742	4.41754	0.0312336	0.0488262		WHE1104_C12_F24ZT CS wheat etiolated seedling root normalized cDNA library Triticum aestivum cDNA clone WHE1104_C12_F24, mRNA sequence [CD452449]
A_99_P002226	TC400699	4.3665	0.0201678	0.0464859	similar to UniRef100_A7QSL4 Cluster: Chromosome undetermined scaffold_161, whole genome shotgun sequence; n=1; Vitis vinifera|Rep: Chromosome undetermined scaffold_161, whole genome shotgun sequence - Vitis vinifera (Grape), partial (91%)	FGAS001019 Triticum aestivum FGAS: Library 2 Gate 3 Triticum aestivum cDNA, mRNA sequence [DR741088]
A_99_P246026	TC376968	4.29771	0.000601854	0.0289718	homologue to UniRef100_P93614 Cluster: Cold acclimation protein WCOR615; n=1; Triticum aestivum|Rep: Cold acclimation protein WCOR615 - Triticum aestivum (Wheat), complete
A_99_P197031	TC410989	4.14189	0.00247647	0.0345714	similar to UniRef100_A9RJI9 Cluster: Predicted protein; n=1; Physcomitrella patens subsp. patens|Rep: Predicted protein - Physcomitrella patens subsp. patens, partial (74%)	Rep: Predicted protein - Physcomitrella patens subsp. patens, partial (74%) [TC318818]
A_99_P346476	TC423468	4.132	0.0260364	0.0477549	weakly similar to UniRef100_Q0IZC6 Cluster: Os10g0105800 protein; n=1; Oryza sativa Japonica Group|Rep: Os10g0105800 protein - Oryza sativa subsp. japonica (Rice), partial (34%)	Rep: Os10g0105800 protein - Oryza sativa subsp. japonica (Rice), partial (34%) [TC330881]
A_99_P244216	TC419881	4.03992	0.0212389	0.0464984	cytochrome b/f complex subunit 5 [Triticum aestivum]
A_99_P263046	TC452770	4.02676	0.0145764	0.0445882	homologue to UniRef100_Q8RYB1 Cluster: Porphobilinogen deaminase; n=1; Triticum aestivum|Rep: Porphobilinogen deaminase - Triticum aestivum (Wheat), partial (43%)
A_99_P067780	TC399639	3.99166	0.00598687	0.0403333		WHE1104_G09_N18ZT CS wheat etiolated seedling root normalized cDNA library Triticum aestivum cDNA clone WHE1104_G09_N18, mRNA sequence [CD452457]
A_99_P647011	TC428473;TC440035;TC449493	3.93055	0.0208009	0.0464984	alpha/beta-gliadin [Triticum aestivum];	Wheat (T.aestivum) alpha- [M10092]
A_99_P089035	TC437540	3.91621	0.00594104	0.0403333
A_99_P200166	CK215471;TC389693;TC420799;TC422600;TC431024	3.89858	0.00522929	0.0403333	similar to UniRef100_Q9AYP4 Cluster: 40S ribosomal protein S10; n=4; Oryza sativa|Rep: 40S ribosomal protein S10 - Oryza sativa subsp. japonica (Rice), partial (90%)
A_99_P247097		3.88491	0.00179866	0.0345714
A_99_P515452	TC442996	3.791	0.00429839	0.0403333
A_99_P421312	CK215237	3.75369	0.0137695	0.0438994	UniRef100_Q4U0C9 Cluster: Stress responsive protein; n=1; Triticum aestivum|Rep: Stress responsive protein - Triticum aestivum (Wheat), partial (77%)	Rep: Stress responsive protein - Triticum aestivum (Wheat), complete [TC290262]
A_99_P211006		3.66635	0.00335568	0.0403333
A_99_P156377	TC397006	3.65666	0.00629842	0.0403333	homologue to UniRef100_Q7X9M0 Cluster: Metallothionein; n=1; Triticum aestivum|Rep: Metallothionein - Triticum aestivum (Wheat), partial (79%)	FGAS050115 Triticum aestivum FGAS: TaLt7 Triticum aestivum cDNA, mRNA sequence [CK166064]
A_99_P167859	TC413193	3.58739	0.0149882	0.0445882	homologue to UniRef100_Q9FS06 Cluster: Cysteine proteinase inhibitor; n=1; Triticum aestivum|Rep: Cysteine proteinase inhibitor - Triticum aestivum (Wheat), partial (95%)	FGAS065813 Triticum aestivum FGAS: Library 2 Gate 3 Triticum aestivum cDNA, mRNA sequence [CV771420]
A_99_P121449	TC422293	3.55367	0.00731572	0.0409062		CJ692994 Y.Ogihara unpublished cDNA library Wh_SHC Triticum aestivum cDNA clone whsc11h14 5', mRNA sequence [CJ692994]
A_99_P240036	TC397779	3.55159	0.00437327	0.0403333
A_99_P018194	TC398487	3.53315	0.00204424	0.0345714		BJ312897 Y. Ogihara unpublished cDNA library, Wh_yf Triticum aestivum cDNA clone whyf12j01 5', mRNA sequence [BJ312897]
A_99_P455737	TC407592	3.52725	0.00532397	0.0403333	homologue to UniRef100_Q50HV8 Cluster: Glycosyltransferase; n=1; Triticum aestivum|Rep: Glycosyltransferase - Triticum aestivum (Wheat), partial (8%)	Rep: Glycosyltransferase - Triticum aestivum (Wheat), partial (8%) [TC315528]
A_99_P209966	TC370775;TC421647	3.49273	0.00367798	0.0403333	similar to UniRef100_Q9XEX8 Cluster: Remorin 1; n=1; Solanum lycopersicum|Rep: Remorin 1 - Solanum lycopersicum (Tomato) (Lycopersicon esculentum), partial (78%)
A_99_P538892	CK193017	3.47762	0.0214512	0.0464984	similar to UniRef100_Q0DKP3 Cluster: Os05g0150500 protein; n=3; Oryza sativa|Rep: Os05g0150500 protein - Oryza sativa subsp. japonica (Rice), partial (12%)	Rep: Os05g0150500 protein - Oryza sativa subsp. japonica (Rice), partial (12%) [TC354978]
A_99_P151287	TC439069	3.47468	0.00493582	0.0403333		CJ808166 Y. Ogihara unpublished cDNA library, whsct Triticum aestivum cDNA clone whsct4f17 5', mRNA sequence [CJ808166]
A_99_P514377	TC438029	3.44343	0.0249269	0.0476599
A_99_P498362	TC431003	3.43455	0.00154233	0.0345714	UniRef100_P26517 Cluster: Glyceraldehyde-3-phosphate dehydrogenase, cytosolic; n=3; Hordeum vulgare|Rep: Glyceraldehyde-3-phosphate dehydrogenase, cytosolic - Hordeum vulgare (Barley), partial (62%)	Rep: Glyceraldehyde-3-phosphate dehydrogenase, cytosolic - Hordeum vulgare (Barley), partial (62%) [TC338220]
A_99_P490532	TC427459	3.42747	0.00396522	0.0403333	similar to UniRef100_A7Q206 Cluster: Chromosome chr13 scaffold_45, whole genome shotgun sequence; n=1; Vitis vinifera|Rep: Chromosome chr13 scaffold_45, whole genome shotgun sequence - Vitis vinifera (Grape), partial (54%)	Rep: Chromosome chr13 scaffold_45, whole genome shotgun sequence - Vitis vinifera (Grape), partial (54%) [TC334792]
A_99_P234901	CA615546	3.41633	0.0143427	0.0438994	UniRef100_P83970 Cluster: Plasma membrane ATPase; n=1; Triticum aestivum|Rep: Plasma membrane ATPase - Triticum aestivum (Wheat), partial (5%)
A_99_P202671	CA668674	3.40186	6.25598e-06	0	weakly similar to UniRef100_P82900 Cluster: Non-specific lipid-transfer protein 2G; n=3; Triticum|Rep: Non-specific lipid-transfer protein 2G - Triticum aestivum (Wheat), partial (52%)
A_99_P034319	TC436378	3.39649	0.0101185	0.0435805	weakly similar to UniRef100_A8HR30 Cluster: Phage portal protein; n=1; Azorhizobium caulinodans ORS 571|Rep: Phage portal protein - Azorhizobium caulinodans (strain ATCC 43989 / DSM 5975 / ORS 571), partial (5%)	FGAS074444 Triticum aestivum FGAS: Library 2 Gate 3 Triticum aestivum cDNA, mRNA sequence [CV780035]
A_99_P558607	TC455497	3.37707	0.0190613	0.0454983
A_99_P148237	TC383532	3.33105	0.0249854	0.0476599		CJ549599 Y.Ogihara unpublished cDNA library Wh_HGCPCDAM Triticum aestivum cDNA clone rwhhg10e10 3', mRNA sequence [CJ549599]
A_99_P070100	TC446734	3.31258	0.0181527	0.0454983	similar to UniRef100_P82869 Cluster: Peptidyl-prolyl cis-trans isomerase CYP37, chloroplast precursor; n=1; Arabidopsis thaliana|Rep: Peptidyl-prolyl cis-trans isomerase CYP37, chloroplast precursor - Arabidopsis thaliana (Mouse-ear cress), partial (64%)	WHE3092_H05_O10ZT CS wheat cold-stressed seedling subtracted cDNA library Triticum aestivum cDNA clone WHE3092_H05_O10, mRNA sequence [CD491627]
A_99_P178754	CD886175;TC458640	3.31115	0.023796	0.0472421	similar to UniRef100_P65193 Cluster: 4-hydroxy-3-methylbut-2-enyl diphosphate reductase; n=3; Xylella fastidiosa|Rep: 4-hydroxy-3-methylbut-2-enyl diphosphate reductase - Xylella fastidiosa, partial (5%)	G118.101I22R010921 G118 Triticum aestivum cDNA clone G118101I22, mRNA sequence [CD886175]
A_99_P230061	CA694195	3.27331	0.00577846	0.0403333	homologue to UniRef100_Q8LRM9 Cluster: Translation initiation factor; n=1; Triticum aestivum|Rep: Translation initiation factor - Triticum aestivum (Wheat), partial (97%)
A_99_P107595	TC384673	3.24705	0.000353634	0	homologue to UniRef100_Q337R4 Cluster: Ubiquitin carrier protein; n=1; Oryza sativa Japonica Group|Rep: Ubiquitin carrier protein - Oryza sativa subsp. japonica (Rice), complete	WHE4311_B09_D17ZS Wheat meiotic anther cDNA library Triticum aestivum cDNA clone WHE4311_B09_D17, mRNA sequence [CA484830]
A_99_P232321	CA609238	3.22922	0.0154302	0.0445882	UniRef100_Q42841 Cluster: Cytochrome c oxidase polypeptide Vc; n=1; Hordeum vulgare|Rep: Cytochrome c oxidase polypeptide Vc - Hordeum vulgare (Barley), partial (83%)
A_99_P522467	TC442101	3.21723	0.00979193	0.0435805	similar to UniRef100_Q0DID5 Cluster: Os05g0399100 protein; n=2; Oryza sativa Japonica Group|Rep: Os05g0399100 protein - Oryza sativa subsp. japonica (Rice), partial (19%)	Rep: Os05g0399100 protein - Oryza sativa subsp. japonica (Rice), partial (19%) [TC348594]
A_99_P499187	CA620733;TC398356	3.18075	0.00724375	0.0409062	similar to UniRef100_A7PEL6 Cluster: Chromosome chr11 scaffold_13, whole genome shotgun sequence; n=1; Vitis vinifera|Rep: Chromosome chr11 scaffold_13, whole genome shotgun sequence - Vitis vinifera (Grape), partial (7%)	Rep: Phosphorylase - Malus domestica (Apple) (Malus sylvestris), partial (51%) [TC338586]
A_99_P379222	TC447162	3.18033	0.00639167	0.0403333	similar to UniRef100_Q0WWF9 Cluster: Elongation factor Ts; n=1; Arabidopsis thaliana|Rep: Elongation factor Ts - Arabidopsis thaliana (Mouse-ear cress), partial (31%)	Rep: Elongation factor Ts - Arabidopsis thaliana (Mouse-ear cress), partial (31%) [TC354189]
A_99_P202891	TC368948	3.17311	0.00813389	0.0415556
A_99_P115775	CJ606304	3.16225	0.0146541	0.0445882		CJ606304 Y.Ogihara unpublished cDNA library Wh_V483 Triticum aestivum cDNA clone rwhv3n8f21 3', mRNA sequence [CJ606304]
A_99_P243866	TC456328	3.1569	0.00367393	0.0403333	similar to UniRef100_P22285 Cluster: Pollen allergen KBG 41 precursor; n=1; Poa pratensis|Rep: Pollen allergen KBG 41 precursor - Poa pratensis (Kentucky bluegrass) (Phalaris japonica), partial (81%)	Rep: Pollen allergen KBG 41 precursor - Poa pratensis (Kentucky bluegrass) (Phalaris japonica), partial (81%) [TC363009]
A_99_P214131		3.14696	0.00517313	0.0403333
A_99_P174644	TC381304	3.13657	0.0107742	0.0438437		FGAS022707 Triticum aestivum FGAS: Library 5 GATE 7 Triticum aestivum cDNA, mRNA sequence [CK210880]
A_99_P093330	TC417148	3.11793	0.0234437	0.0468426	UniRef100_Q6YMJ6 Cluster: Cytochrome c oxidase subunit 2; n=1; Arytinnis nigralineata|Rep: Cytochrome c oxidase subunit 2 - Arytinnis nigralineata, partial (14%)	WHE0954_H10_P20ZT Wheat pre-anthesis spike cDNA library Triticum aestivum cDNA clone WHE0954_H10_P20, mRNA sequence [BQ169573]
A_99_P556767	TC454849	3.11295	0.0118815	0.0438437	homologue to UniRef100_Q0DUU5 Cluster: Os03g0167100 protein; n=2; Oryza sativa Japonica Group|Rep: Os03g0167100 protein - Oryza sativa subsp. japonica (Rice), partial (58%)	Rep: Os03g0167100 protein - Oryza sativa subsp. japonica (Rice), partial (58%) [TC361598]
A_99_P162127	CK200569	3.11149	0.013945	0.0438994	similar to UniRef100_Q335Z2 Cluster: Ribosomal protein S19; n=1; Earina autumnalis|Rep: Ribosomal protein S19 - Earina autumnalis, partial (92%)	FGAS009085 Triticum aestivum FGAS: Library 3 Gate 6 Triticum aestivum cDNA, mRNA sequence [CK200569]
A_99_P458142	TC409301	3.11073	0.0137778	0.0438994
A_99_P307581	TC391959	3.09417	0.0054414	0.0403333	similar to UniRef100_A7QFH8 Cluster: Chromosome chr8 scaffold_88, whole genome shotgun sequence; n=1; Vitis vinifera|Rep: Chromosome chr8 scaffold_88, whole genome shotgun sequence - Vitis vinifera (Grape), partial (83%)
A_99_P055190	CA660553	3.07492	0.0165599	0.0454983		wlm1.pk0023.a5 wlm1 Triticum aestivum cDNA clone wlm1.pk0023.a5 5' end, mRNA sequence [CA660553]
A_99_P491807	TC428113	3.07037	0.00550728	0.0403333
A_99_P017389	TC442452	3.06752	0.00376766	0.0403333	weakly similar to UniRef100_A4RTU5 Cluster: DMT family transporter: phosphate/phosphoenolpyruvate; n=1; Ostreococcus lucimarinus CCE9901|Rep: DMT family transporter: phosphate/phosphoenolpyruvate - Ostreococcus lucimarinus (strain CCE9901), partial (7%)	CJ818668 Y. Ogihara unpublished cDNA library, whsct Triticum aestivum cDNA clone whsct35b01 3', mRNA sequence [CJ818668]
A_99_P407212	TC369316	3.06539	0.0118517	0.0438437	homologue to UniRef100_Q6L5M3 Cluster: Ribosomal protein; n=1; Bromus inermis|Rep: Ribosomal protein - Bromus inermis (Smooth brome grass), partial (92%)	Rep: Ribosomal protein - Bromus inermis (Smooth brome grass), partial (93%) [TC277854]
A_99_P557847	TC455228	3.06411	0.0289926	0.0479141		CJ638928 Y.Ogihara unpublished cDNA library Wh_EMC Triticum aestivum cDNA clone whec15b19 5', mRNA sequence [CJ638928]
A_99_P224641		3.04574	0.00425336	0.0403333
A_99_P215531	TC388555	3.04285	0.0102436	0.0435805	homologue to UniRef100_Q93WC0 Cluster: Flavin containing polyamine oxidase precursor; n=1; Hordeum vulgare|Rep: Flavin containing polyamine oxidase precursor - Hordeum vulgare (Barley), partial (46%)	Rep: Flavin containing polyamine oxidase precursor - Hordeum vulgare (Barley), partial (46%) [TC296933]
A_99_P224851	TC377612	3.02784	0.00158196	0.0345714	homologue to UniRef100_O23755 Cluster: Elongation factor 2; n=1; Beta vulgaris|Rep: Elongation factor 2 - Beta vulgaris (Sugar beet), partial (25%)	Rep: Elongation factor 2 - Beta vulgaris (Sugar beet), partial (25%) [TC286168]
A_99_P134815	CK163557	3.02748	0.0266208	0.0477549	similar to UniRef100_Q0JQP7 Cluster: Os01g0148000 protein; n=1; Oryza sativa Japonica Group|Rep: Os01g0148000 protein - Oryza sativa subsp. japonica (Rice), partial (14%)	FGAS016186 Triticum aestivum FGAS: Library 4 Gate 8 Triticum aestivum cDNA, mRNA sequence [CK163557]
A_99_P168524	CK201586	3.02679	0.0162184	0.0452088
A_99_P479607	TC421797	3.02051	0.0217388	0.0466536	UniRef100_A1E9K8 Cluster: Cytochrome b6-f complex subunit 6; n=3; Pooideae|Rep: Cytochrome b6-f complex subunit 6 - Hordeum vulgare (Barley), complete	Rep: Cytochrome b6-f complex subunit 6 - Hordeum vulgare (Barley), partial (87%) [TC329389]
A_99_P454167	TC406535	3.01555	0.020244	0.0464859	similar to UniRef100_Q8V7H2 Cluster: ORF1; n=3; Torque teno virus|Rep: ORF1 - Torque teno virus, partial (5%)	Rep: SH3, type 3 - Burkholderia phymatum STM815, partial (6%) [TC314502]
A_99_P278526	TC394610	2.99079	0.0181816	0.0454983
A_99_P573292	TC460942	2.98056	0.00368258	0.0403333
A_99_P372822	TC448246	2.96121	0.0113497	0.0438437	similar to UniRef100_Q10B90 Cluster: Expressed protein; n=2; Oryza sativa|Rep: Expressed protein - Oryza sativa subsp. japonica (Rice), partial (43%)	Rep: Expressed protein - Oryza sativa subsp. japonica (Rice), partial (43%) [TC355094]
A_99_P528327	TC443915	2.95232	0.00146314	0.0289718	similar to UniRef100_Q9FKA5 Cluster: Uncharacterized protein At5g39570; n=1; Arabidopsis thaliana|Rep: Uncharacterized protein At5g39570 - Arabidopsis thaliana (Mouse-ear cress), partial (8%)	Rep: Uncharacterized protein At5g39570 - Arabidopsis thaliana (Mouse-ear cress), partial (8%) [TC350903]
A_99_P487867	TC382546	2.95175	0.0290312	0.0479141	homologue to UniRef100_A7J2I5 Cluster: Tonoplast intrinsic protein; n=1; Triticum aestivum|Rep: Tonoplast intrinsic protein - Triticum aestivum (Wheat), complete	Rep: Tonoplast intrinsic protein - Triticum aestivum (Wheat), complete [TC333522]
A_99_P410932	TC373000	2.9399	0.00325216	0.0403333
A_99_P044550	CA605009	2.92449	0.00886666	0.0427552	similar to UniRef100_Q71EV9 Cluster: Szp protein; n=1; Streptococcus equi subsp. zooepidemicus|Rep: Szp protein - Streptococcus equi subsp. zooepidemicus, partial (11%)	wr1.pk0050.e9 wr1 Triticum aestivum cDNA clone wr1.pk0050.e9 5' end, mRNA sequence [CA605009]
A_99_P436597	TC393803	2.90479	0.0184415	0.0454983	weakly similar to UniRef100_A8J969 Cluster: Predicted protein; n=1; Chlamydomonas reinhardtii|Rep: Predicted protein - Chlamydomonas reinhardtii, partial (3%)	Rep: Predicted protein - Chlamydomonas reinhardtii, partial (3%) [TC302045]
A_99_P117250	TC396169	2.89065	0.00501459	0.0403333		CJ658906 Y.Ogihara unpublished cDNA library Wh_HGCPCDAM Triticum aestivum cDNA clone whhg17e03 5', mRNA sequence [CJ658906]
A_99_P231646		2.8777	0.0278559	0.0477579
A_99_P414927	TC376439	2.87368	0.000761029	0.0289718	homologue to UniRef100_Q96S84 Cluster: Ribosomal protein L15; n=1; Homo sapiens|Rep: Ribosomal protein L15 - Homo sapiens (Human), partial (98%)	Rep: Ribosomal protein L15 - Homo sapiens (Human), partial (98%) [TC285019]
A_99_P054759	TC372991	2.85557	0.0141209	0.0438994	UniRef100_Q6QU78 Cluster: Delta tonoplast intrinsic protein TIP2;2; n=1; Triticum aestivum|Rep: Delta tonoplast intrinsic protein TIP2;2 - Triticum aestivum (Wheat), complete	FGAS082230 Triticum aestivum FGAS: Library 5 GATE 7 Triticum aestivum cDNA, mRNA sequence [DR736860]
A_99_P533662	TC446011	2.8386	0.030065	0.0485523	weakly similar to UniRef100_Q4TAS7 Cluster: Chromosome undetermined SCAF7261, whole genome shotgun sequence; n=1; Tetraodon nigroviridis|Rep: Chromosome undetermined SCAF7261, whole genome shotgun sequence - Tetraodon nigroviridis (Green puffer), partial (3%)	Rep: Chromosome undetermined SCAF7261, whole genome shotgun sequence - Tetraodon nigroviridis (Green puffer), partial (3%) [TC352996]
A_99_P493972	TC429050	2.83239	0.00494775	0.0403333
A_99_P240226	CA703999;CJ614695;TC404560;TC409403;TC422670	2.82701	0.0178353	0.0454983	homologue to UniRef100_Q9SMG5 Cluster: Acyl-CoA binding protein; n=1; Digitalis lanata|Rep: Acyl-CoA binding protein - Digitalis lanata (Foxglove), partial (29%)
A_99_P276551	TC397659	2.8134	0.0124311	0.0438437
A_99_P158652	TC381637	2.79857	0.00631322	0.0403333	homologue to UniRef100_Q945R5 Cluster: Ascorbate peroxidase; n=1; Hordeum vulgare|Rep: Ascorbate peroxidase - Hordeum vulgare (Barley), complete	FGAS000966 Triticum aestivum FGAS: Library 2 Gate 3 Triticum aestivum cDNA, mRNA sequence [DR741035]
A_99_P190767	TC368594;TC431927	2.79758	0.0288421	0.0479141	homologue to UniRef100_Q5QPY9 Cluster: Glycosyltransferase; n=1; Triticum aestivum|Rep: Glycosyltransferase - Triticum aestivum (Wheat), complete	Triticum aestivum mRNA for glycosyltransferase (a3a gene) [AJ867398]
A_99_P043146	TC445963	2.79018	0.0259535	0.0477549	weakly similar to UniRef100_A7PCY4 Cluster: Chromosome chr17 scaffold_12, whole genome shotgun sequence; n=1; Vitis vinifera|Rep: Chromosome chr17 scaffold_12, whole genome shotgun sequence - Vitis vinifera (Grape), partial (13%)	CJ889123 Y. Ogihara unpublished cDNA library, whthls Triticum aestivum cDNA clone whthls24g13 3', mRNA sequence [CJ889123]
A_99_P011414		2.76443	0.00853636	0.0427552		FGAS017558 Triticum aestivum FGAS: Library 5 GATE 7 Triticum aestivum cDNA, mRNA sequence [CK205986]
A_99_P407862	TC371572	2.75915	0.0144882	0.0438994	homologue to UniRef100_Q6L5M3 Cluster: Ribosomal protein; n=1; Bromus inermis|Rep: Ribosomal protein - Bromus inermis (Smooth brome grass), complete	Rep: Ribosomal protein - Bromus inermis (Smooth brome grass), complete [TC278498]
A_99_P551282	TC452714	2.7448	0.0108793	0.0438437	homologue to UniRef100_Q43486 Cluster: B32E protein; n=1; Hordeum vulgare|Rep: B32E protein - Hordeum vulgare (Barley), partial (69%)	Rep: B32E protein - Hordeum vulgare (Barley), partial (69%) [TC359566]
A_99_P057681	CK160518	2.72931	0.000123414	0	similar to UniRef100_A7NT32 Cluster: Chromosome chr18 scaffold_1, whole genome shotgun sequence; n=1; Vitis vinifera|Rep: Chromosome chr18 scaffold_1, whole genome shotgun sequence - Vitis vinifera (Grape), partial (64%)	FGAS042111 Triticum aestivum FGAS: TaLt5 Triticum aestivum cDNA, mRNA sequence [CK160518]
A_99_P157687	CK196845	2.72354	0.0240876	0.0472421	homologue to UniRef100_A6MZM7 Cluster: 40S ribosomal protein S14; n=2; Oryza sativa|Rep: 40S ribosomal protein S14 - Oryza sativa subsp. indica (Rice), partial (46%)
A_99_P019009		2.71472	0.0273652	0.0477549		FGAS018837 Triticum aestivum FGAS: Library 5 GATE 7 Triticum aestivum cDNA, mRNA sequence [CK207218]
A_99_P485962	TC425199	2.68869	0.025884	0.0477549	homologue to UniRef100_O23812 Cluster: Metallothionein-like protein; n=1; Hordeum vulgare|Rep: Metallothionein-like protein - Hordeum vulgare (Barley), complete	Rep: Metallothionein-like protein - Hordeum vulgare (Barley), complete [TC332580]
A_99_P260181	CK153405	2.68014	0.000583624	0.0289718	similar to UniRef100_Q9ST24 Cluster: ZmGR2b protein; n=1; Zea mays|Rep: ZmGR2b protein - Zea mays (Maize), partial (17%)	Rep: ZmGR2b protein - Zea mays (Maize), partial (35%) [TC323848]
A_99_P423807	TC383781	2.67974	0.00404953	0.0403333	weakly similar to UniRef100_A7Z026 Cluster: LOC516932 protein; n=1; Bos taurus|Rep: LOC516932 protein - Bos taurus (Bovine), partial (4%)	Rep: LOC516932 protein - Bos taurus (Bovine), partial (4%) [TC292262]
A_99_P082150	CV776803	2.67776	0.0161024	0.0452088	weakly similar to UniRef100_O82232 Cluster: UPF0057 membrane protein At2g24040; n=1; Arabidopsis thaliana|Rep: UPF0057 membrane protein At2g24040 - Arabidopsis thaliana (Mouse-ear cress), partial (65%)	FGAS071207 Triticum aestivum FGAS: Library 2 Gate 3 Triticum aestivum cDNA, mRNA sequence [CV776803]
A_99_P057216	TC427587	2.67653	0.0294316	0.0479141	similar to UniRef100_Q0IT26 Cluster: Os11g0425600 protein; n=1; Oryza sativa Japonica Group|Rep: Os11g0425600 protein - Oryza sativa subsp. japonica (Rice), partial (97%)	wl1n.pk0080.f11 wl1n Triticum aestivum cDNA clone wl1n.pk0080.f11 5' end, mRNA sequence [CA621970]
A_99_P112495	TC387740	2.6607	0.0103522	0.0435805	weakly similar to UniRef100_Q93GZ5 Cluster: Non-ribosomal peptide synthetase; n=1; Streptomyces avermitilis|Rep: Non-ribosomal peptide synthetase - Streptomyces avermitilis, partial (3%)	FGAS019057 Triticum aestivum FGAS: Library 5 GATE 7 Triticum aestivum cDNA, mRNA sequence [CK207434]
A_99_P227466	CA675531;CK212548;CV767964;DR731800;TC446383	2.64101	0.0268261	0.0477549	similar to UniRef100_Q40039 Cluster: Precursor of CP29, core chlorophyll a/b binding (CAB) protein of photosystem II; n=1; Hordeum vulgare|Rep: Precursor of CP29, core chlorophyll a/b binding (CAB) protein of photosystem II - Hordeum vulgare (Barley), partial (22%)
A_99_P554672	TC422855	2.63305	0.0342054	0.0498134	homologue to UniRef100_Q84VJ1 Cluster: Biostress-resistance-related protein; n=1; Triticum aestivum|Rep: Biostress-resistance-related protein - Triticum aestivum (Wheat), partial (71%)	Rep: Biostress-resistance-related protein - Triticum aestivum (Wheat), partial (71%) [TC360837]
A_99_P488817	CK211980	2.63268	2.87887e-06	0	homologue to UniRef100_A5YVV3 Cluster: Glyceraldehyde-3-phosphate dehydrogenase; n=3; Triticum|Rep: Glyceraldehyde-3-phosphate dehydrogenase - Triticum aestivum (Wheat), partial (61%)	Rep: Glyceraldehyde-3-phosphate dehydrogenase - Triticum aestivum (Wheat), partial (61%) [TC333938]
A_99_P049749	TC453147	2.62328	0.0205548	0.0464984	UniRef100_Q946V4 Cluster: 22kD alpha zein 4; n=2; Zea mays|Rep: 22kD alpha zein 4 - Zea mays (Maize), partial (21%)	wl1n.pk0125.c6 wl1n Triticum aestivum cDNA clone wl1n.pk0125.c6 5' end, mRNA sequence [CA624909]
A_99_P586952	TC386997	2.60888	0.0154646	0.0445882	homologue to UniRef100_A2XME9 Cluster: Malate dehydrogenase; n=2; Oryza sativa|Rep: Malate dehydrogenase - Oryza sativa subsp. indica (Rice), partial (94%)	FGAS000972 Triticum aestivum FGAS: Library 2 Gate 3 Triticum aestivum cDNA, mRNA sequence [DR741041]
A_99_P408917	TC370944	2.6034	0.0140358	0.0438994
A_99_P083145	DN829158	2.57765	0.0224319	0.0466536	similar to UniRef100_A6H1S0 Cluster: Probable TonB-dependent outer membrane receptorprecursor; n=1; Flavobacterium psychrophilum JIP02/86|Rep: Probable TonB-dependent outer membrane receptorprecursor - Flavobacterium psychrophilum (strain JIP02/86 / ATCC 49511), partial (26%)	KUCD01_01_D10_T3 WSWR cDNA library Triticum aestivum cDNA, mRNA sequence [DN829158]
A_99_P240851	CV771045	2.57375	0.0247922	0.0476599	homologue to UniRef100_A2ZBW5 Cluster: Vacuolar ATP synthase 16 kDa proteolipid subunit; n=2; Oryza sativa|Rep: Vacuolar ATP synthase 16 kDa proteolipid subunit - Oryza sativa subsp. indica (Rice), partial (96%)
A_99_P358666	TC416124	2.56964	0.0106277	0.0438437	similar to UniRef100_A2YQL4 Cluster: Fructokinase-2; n=2; Oryza sativa|Rep: Fructokinase-2 - Oryza sativa subsp. indica (Rice), partial (33%)	Rep: Fructokinase-2 - Oryza sativa subsp. indica (Rice), partial (33%) [TC323759]
A_99_P497477	CK157206	2.56806	0.0202704	0.0464859	weakly similar to UniRef100_A7NQ99 Cluster: TPR repeat-containing protein; n=1; Roseiflexus castenholzii DSM 13941|Rep: TPR, partial (1%)	Rep: Small subunit ribosomal protein - Dendrocalamus strictus, partial (51%) [TC337816]
A_99_P283661	CK196973	2.56598	0.0267409	0.0477549	similar to UniRef100_Q5C1I0 Cluster: SJCHGC03140 protein; n=1; Schistosoma japonicum|Rep: SJCHGC03140 protein - Schistosoma japonicum (Blood fluke), partial (16%)
A_99_P092710	TC386617	2.55772	0.00958096	0.0435805	similar to UniRef100_A7Q7W8 Cluster: Chromosome chr18 scaffold_61, whole genome shotgun sequence; n=1; Vitis vinifera|Rep: Chromosome chr18 scaffold_61, whole genome shotgun sequence - Vitis vinifera (Grape), partial (34%)	FGAS019154 Triticum aestivum FGAS: Library 5 GATE 7 Triticum aestivum cDNA, mRNA sequence [CK207525]
A_99_P389147	BJ253243;BJ263702;CA643476;CV065021;DR735808	2.55646	0.0206864	0.0464984	homologue to UniRef100_A9V3X8 Cluster: Predicted protein; n=1; Monosiga brevicollis MX1|Rep: Predicted protein - Monosiga brevicollis MX1, partial (3%)
A_99_P378742	TC447280	2.55422	0.00476012	0.0403333
A_99_P515207	TC424848;TC438433	2.54289	0.0141426	0.0438994	;	Rep: Yarrowia lipolytica chromosome C of strain CLIB122 of Yarrowia lipolytica - Yarrowia lipolytica (Candida lipolytica), partial (4%) [TC345545]
A_99_P424102	TC383980	2.54034	0.0314102	0.0488262
A_99_P124345	TC397456	2.53858	3.33112e-05	0	homologue to UniRef100_A3FBF8 Cluster: WRKY transcription factor; n=1; Triticum aestivum|Rep: WRKY transcription factor - Triticum aestivum (Wheat), complete	CJ583190 Y.Ogihara unpublished cDNA library Wh_RDr Triticum aestivum cDNA clone rwhrd18i22 3', mRNA sequence [CJ583190]
A_99_P475877	TC419869	2.53254	0.0118631	0.0438437	similar to UniRef100_Q0IXV0 Cluster: Os10g0397400 protein; n=3; Oryza sativa|Rep: Os10g0397400 protein - Oryza sativa subsp. japonica (Rice), partial (38%)	Rep: Os10g0397400 protein - Oryza sativa subsp. japonica (Rice), partial (38%) [TC327412]
A_99_P072475	CV772435	2.52265	0.0245975	0.0476599	weakly similar to UniRef100_A8MS04 Cluster: Uncharacterized protein At1g55140.2; n=1; Arabidopsis thaliana|Rep: Uncharacterized protein At1g55140.2 - Arabidopsis thaliana (Mouse-ear cress), partial (35%)	FGAS066828 Triticum aestivum FGAS: Library 2 Gate 3 Triticum aestivum cDNA, mRNA sequence [CV772435]
A_99_P412167	TC374175	2.5211	0.0172872	0.0454983	similar to UniRef100_Q9SBQ7 Cluster: S-adenosylmethionine synthetase; n=1; Petunia x hybrida|Rep: S-adenosylmethionine synthetase - Petunia hybrida (Petunia), partial (65%)	Rep: S-adenosylmethionine synthetase - Petunia hybrida (Petunia), partial (65%) [TC282718]
A_99_P410077	TC372144	2.51355	0.00144833	0.0289718	UniRef100_Q9SDM1 Cluster: Chlorophyll a/b binding protein precursor; n=1; Hordeum vulgare|Rep: Chlorophyll a/b binding protein precursor - Hordeum vulgare (Barley), complete	Rep: Chlorophyll a/b binding protein precursor - Hordeum vulgare (Barley), complete [TC280708]
A_99_P073745	TC382533	2.50804	0.0304317	0.0485523	similar to UniRef100_A1BY93 Cluster: 12K movement protein; n=1; Cowpea mild mottle virus|Rep: 12K movement protein - Cowpea mild mottle virus, partial (12%)	WHE4369_E12_J23ZT Wheat meiotic floret cDNA library Triticum aestivum cDNA clone WHE4369_E12_J23, mRNA sequence [CF134241]
A_99_P491052	CK211650	2.49768	0.000986919	0.0289718	homologue to UniRef100_Q2L3U6 Cluster: Photosystem 1 subunit 5; n=1; Triticum aestivum|Rep: Photosystem 1 subunit 5 - Triticum aestivum (Wheat), partial (90%)	Rep: Photosystem 1 subunit 5 - Triticum aestivum (Wheat), partial (90%) [TC335043]
A_99_P153332	TC406027	2.49455	0.0157182	0.0452088	similar to UniRef100_Q0DJN1 Cluster: Os05g0250700 protein; n=1; Oryza sativa Japonica Group|Rep: Os05g0250700 protein - Oryza sativa subsp. japonica (Rice), partial (8%)	CJ896794 Y. Ogihara unpublished cDNA library, whthkles Triticum aestivum cDNA clone whthkles10p02 5', mRNA sequence [CJ896794]
A_99_P003501	TC398943	2.49149	0.0269249	0.0477549	weakly similar to UniRef100_Q1AKH8 Cluster: Reverse transcriptase family member; n=1; Glycine max|Rep: Reverse transcriptase family member - Glycine max (Soybean), partial (14%)	FGAS015077 Triticum aestivum FGAS: Library 4 Gate 8 Triticum aestivum cDNA, mRNA sequence [CK162482]
A_99_P248496		2.48012	0.02569	0.0477549
A_99_P070035	CD491590	2.47548	0.0164884	0.0452088	UniRef100_A7P7Y4 Cluster: Chromosome chr3 scaffold_8, whole genome shotgun sequence; n=1; Vitis vinifera|Rep: Chromosome chr3 scaffold_8, whole genome shotgun sequence - Vitis vinifera (Grape), partial (6%)	WHE3091_H10_O19ZT CS wheat cold-stressed seedling subtracted cDNA library Triticum aestivum cDNA clone WHE3091_H10_O19, mRNA sequence [CD491590]
A_99_P020429	TC427704	2.47231	0.0135584	0.0438994	similar to UniRef100_A7QB90 Cluster: Chromosome chr4 scaffold_73, whole genome shotgun sequence; n=1; Vitis vinifera|Rep: Chromosome chr4 scaffold_73, whole genome shotgun sequence - Vitis vinifera (Grape), partial (94%)	FGAS073032 Triticum aestivum FGAS: Library 2 Gate 3 Triticum aestivum cDNA, mRNA sequence [CV778623]
A_99_P244471	TC379083	2.46341	0.00532989	0.0403333	weakly similar to UniRef100_Q9SXG1 Cluster: Nuclease I; n=1; Hordeum vulgare|Rep: Nuclease I - Hordeum vulgare (Barley), partial (77%)	Rep: Nuclease I - Hordeum vulgare (Barley), partial (77%) [TC287591]
A_99_P254311	CK197087;TC409205	2.46178	0.0138625	0.0438994	homologue to UniRef100_Q9ZTV1 Cluster: Chaperonin 60 alpha subunit; n=1; Canavalia lineata|Rep: Chaperonin 60 alpha subunit - Canavalia lineata, partial (9%)
A_99_P366031	TC457510	2.44646	0.00107839	0.0289718
A_99_P251481	TC430026	2.44409	0.00166579	0.0345714	homologue to UniRef100_A7NSN5 Cluster: Chromosome chr18 scaffold_1, whole genome shotgun sequence; n=1; Vitis vinifera|Rep: Chromosome chr18 scaffold_1, whole genome shotgun sequence - Vitis vinifera (Grape), partial (63%)	Rep: Chromosome chr18 scaffold_1, whole genome shotgun sequence - Vitis vinifera (Grape), partial (63%) [TC337280]
A_99_P125845	TC447026	2.43959	0.0120625	0.0438437	homologue to UniRef100_A5WYH4 Cluster: DNA-binding protein S1FA; n=1; Triticum aestivum|Rep: DNA-binding protein S1FA - Triticum aestivum (Wheat), partial (90%)	G118.116I20F010723 G118 Triticum aestivum cDNA clone G118116I20, mRNA sequence [CD891213]
A_99_P255281		2.42374	0.00951138	0.0435805
A_99_P535672	TC446806	2.41885	0.00838375	0.0415556	similar to UniRef100_Q0IUT0 Cluster: Os11g0136500 protein; n=1; Oryza sativa Japonica Group|Rep: Os11g0136500 protein - Oryza sativa subsp. japonica (Rice), partial (69%)	Rep: Os11g0136500 protein - Oryza sativa subsp. japonica (Rice), partial (69%) [TC353763]
A_99_P216666		2.41727	0.00357811	0.0403333
A_99_P146227	TC402661	2.41535	0.0183192	0.0454983	similar to UniRef100_Q8LKP3 Cluster: Receptor-like kinase; n=1; Hordeum vulgare subsp. vulgare|Rep: Receptor-like kinase - Hordeum vulgare var. distichum (Two-rowed barley), partial (10%)	CJ541377 Y.Ogihara unpublished cDNA library Wh_EM Triticum aestivum cDNA clone rwhem17i04 3', mRNA sequence [CJ541377]
A_99_P048264	CA620972	2.41263	0.0147239	0.0445882		wl1n.pk0070.b8 wl1n Triticum aestivum cDNA clone wl1n.pk0070.b8 5' end, mRNA sequence [CA620972]
A_99_P119839	TC424517	2.41008	0.0283364	0.0477579	similar to UniRef100_Q9XAG2 Cluster: Possible membrane protein; n=1; Streptomyces coelicolor|Rep: Possible membrane protein - Streptomyces coelicolor, partial (6%)	CJ681925 Y.Ogihara unpublished cDNA library Wh_OKCS Triticum aestivum cDNA clone whok6g01 5', mRNA sequence [CJ681925]
A_99_P123805	CA702371	2.40999	0.0229288	0.0468426	similar to UniRef100_Q1JXX2 Cluster: Heat shock protein Hsp20; n=1; Desulfuromonas acetoxidans DSM 684|Rep: Heat shock protein Hsp20 - Desulfuromonas acetoxidans DSM 684, partial (9%)	wdk1c.pk005.e15 wdk1c Triticum aestivum cDNA clone wdk1c.pk005.e15 5' end, mRNA sequence [CA702371]
A_99_P247236	TC458230	2.40362	0.0178236	0.0454983
A_99_P157082	TC370721;TC398686	2.40317	0.00205799	0.0345714	similar to UniRef100_Q84P96 Cluster: 3-ketoacyl-CoA thiolase-like protein; n=2; Oryza sativa|Rep: 3-ketoacyl-CoA thiolase-like protein - Oryza sativa subsp. japonica (Rice), partial (60%)	FGAS014805 Triticum aestivum FGAS: Library 4 Gate 8 Triticum aestivum cDNA, mRNA sequence [CK162218]
A_99_P386402	TC417053	2.39719	0.0301488	0.0485523	similar to UniRef100_A7QET2 Cluster: Chromosome chr16 scaffold_86, whole genome shotgun sequence; n=1; Vitis vinifera|Rep: Chromosome chr16 scaffold_86, whole genome shotgun sequence - Vitis vinifera (Grape), partial (32%)	Rep: Chromosome chr16 scaffold_86, whole genome shotgun sequence - Vitis vinifera (Grape), partial (32%) [TC324663]
A_99_P436237	TC393511	2.39614	0.00736023	0.0409062	weakly similar to UniRef100_A7Q1H5 Cluster: Chromosome chr7 scaffold_44, whole genome shotgun sequence; n=1; Vitis vinifera|Rep: Chromosome chr7 scaffold_44, whole genome shotgun sequence - Vitis vinifera (Grape), partial (58%)	Rep: Chromosome chr7 scaffold_44, whole genome shotgun sequence - Vitis vinifera (Grape), partial (58%) [TC301767]
A_99_P296536	CJ552396	2.38814	0.00514963	0.0403333
A_99_P270911	TC384392;TC392988	2.38773	0.0261658	0.0477549	weakly similar to UniRef100_Q2Z1Q1 Cluster: ZIP family metal transporter; n=1; Chengiopanax sciadophylloides|Rep: ZIP family metal transporter - Acanthopanax sciadophylloides (Koshiabura), partial (14%)
A_99_P102850	TC381382	2.38681	0.00506452	0.0403333	similar to UniRef100_Q4L0H4 Cluster: Membrane acyl-CoA binding protein; n=1; Agave americana|Rep: Membrane acyl-CoA binding protein - Agave americana (Century plant), partial (68%)	FGAS065758 Triticum aestivum FGAS: Library 2 Gate 3 Triticum aestivum cDNA, mRNA sequence [CV771365]
A_99_P033454	TC385928	2.38188	0.0219739	0.0466536	similar to UniRef100_Q0JAK0 Cluster: Os04g0593700 protein; n=1; Oryza sativa Japonica Group|Rep: Os04g0593700 protein - Oryza sativa subsp. japonica (Rice), partial (13%)	BJ284163 Y. Ogihara unpublished cDNA library, Wh_r Triticum aestivum cDNA clone whr1e04 3', mRNA sequence [BJ284163]
A_99_P348676	TC449462	2.37935	0.000398048	0
A_99_P189547	TC378351	2.37695	0.0353305	0.0499965		FGAS008430 Triticum aestivum FGAS: Library 3 Gate 6 Triticum aestivum cDNA, mRNA sequence [CK199923]
A_99_P383642	TC408836	2.37598	0.011694	0.0438437	similar to UniRef100_A5FE69 Cluster: Adenosine deaminase precursor; n=1; Flavobacterium johnsoniae UW101|Rep: Adenosine deaminase precursor - Flavobacterium johnsoniae UW101, partial (4%)	Rep: Adenosine deaminase precursor - Flavobacterium johnsoniae UW101, partial (4%) [TC316743]
A_99_P204176	CA677065;CK196451;TC384779	2.37217	0.00359683	0.0403333	;
A_99_P515947	TC438735	2.36257	0.00835177	0.0415556	homologue to UniRef100_Q0JHH7 Cluster: Os01g0863300 protein; n=1; Oryza sativa Japonica Group|Rep: Os01g0863300 protein - Oryza sativa subsp. japonica (Rice), partial (14%)	Rep: Os01g0863300 protein - Oryza sativa subsp. japonica (Rice), partial (14%) [TC345852]
A_99_P154612	CK215486;CK215865	2.35895	0.0181569	0.0454983	homologue to UniRef100_Q9FRZ4 Cluster: Ribulose bisphosphate carboxylase small chain; n=1; Triticum aestivum|Rep: Ribulose bisphosphate carboxylase small chain - Triticum aestivum (Wheat), partial (87%)	CJ934840 Y. Ogihara unpublished cDNA library, whchan Triticum aestivum cDNA clone whchan19d01 3', mRNA sequence [CJ934840]
A_99_P210971		2.35852	0.019393	0.0454983
A_99_P351231	CA639904	2.35806	0.000539563	0.0289718		Rep: Stomatin-like protein - Arabidopsis thaliana (Mouse-ear cress), partial (29%) [TC317272]
A_99_P074585	TC378225	2.34933	0.0107564	0.0438437	UniRef100_Q71CZ3 Cluster: Multidrug resistance associated protein MRP2; n=1; Triticum aestivum|Rep: Multidrug resistance associated protein MRP2 - Triticum aestivum (Wheat), complete	Triticum aestivum multidrug resistance associated protein MRP2 mRNA, complete cds [AF532601]
A_99_P216601	CA678270;TC455107	2.34924	0.0272652	0.0477549
A_99_P037404	AL830862	2.34907	0.00368731	0.0403333	weakly similar to UniRef100_Q8V7I4 Cluster: ORF1; n=3; Torque teno virus|Rep: ORF1 - Torque teno virus, partial (5%)	AL830862 q:242 Triticum aestivum cDNA clone B04_q242_plate_14, mRNA sequence [AL830862]
A_99_P482892	TC423593	2.34774	0.00931738	0.0427552	homologue to UniRef100_Q5YFA2 Cluster: Brassinosteroid biosynthesis-like protein; n=1; Zea mays|Rep: Brassinosteroid biosynthesis-like protein - Zea mays (Maize), partial (30%)	Rep: Brassinosteroid biosynthesis-like protein - Zea mays (Maize), partial (30%) [TC331005]
A_99_P394207	TC409680	2.34453	0.0126254	0.0438994	homologue to UniRef100_Q6AWX8 Cluster: Growth-regulating factor 11; n=3; Oryza sativa|Rep: Growth-regulating factor 11 - Oryza sativa subsp. japonica (Rice), partial (73%)	Rep: Growth-regulating factor 11 - Oryza sativa subsp. japonica (Rice), partial (73%) [TC317600]
A_99_P342331	TC425831	2.34191	0.0255081	0.0477549
A_99_P543752	CD490690;TC449923	2.3381	0.0283141	0.0477579	weakly similar to UniRef100_Q59ZH3 Cluster: Likely peroxisomal import RING finger complex component Pex2; n=1; Candida albicans|Rep: Likely peroxisomal import RING finger complex component Pex2 - Candida albicans (Yeast), partial (5%)
A_99_P241471		2.32989	0.00079137	0.0289718
A_99_P199726	GH727141;GH728971;TC410781;TC430668;TC455277	2.32778	0.0327843	0.0494399	homologue to UniRef100_A3FKE5 Cluster: Superoxide dismutase; n=1; Triticum aestivum|Rep: Superoxide dismutase - Triticum aestivum (Wheat), partial (71%)
A_99_P311481	TC408795	2.31529	0.00158105	0.0345714	similar to UniRef100_A7NXF9 Cluster: Chromosome chr5 scaffold_2, whole genome shotgun sequence; n=2; Vitis vinifera|Rep: Chromosome chr5 scaffold_2, whole genome shotgun sequence - Vitis vinifera (Grape), partial (63%)
A_99_P137764	CA656488	2.31206	0.0155907	0.0452088	similar to UniRef100_Q9N2M9 Cluster: Nucleolar protein; n=1; Drosophila subobscura|Rep: Nucleolar protein - Drosophila subobscura (Fruit fly), partial (4%)	wlm0.pk0036.b10 wlm0 Triticum aestivum cDNA clone wlm0.pk0036.b10 5' end, mRNA sequence [CA656488]
A_99_P495717	TC429561	2.31097	0.0171527	0.0454983
A_99_P176029	TC414626	2.30976	0.0177101	0.0454983	similar to UniRef100_A7QLD5 Cluster: Chromosome chr11 scaffold_118, whole genome shotgun sequence; n=1; Vitis vinifera|Rep: Chromosome chr11 scaffold_118, whole genome shotgun sequence - Vitis vinifera (Grape), partial (57%)	CJ825363 Y. Ogihara unpublished cDNA library, whatlal Triticum aestivum cDNA clone whatlal17j22 5', mRNA sequence [CJ825363]
A_99_P041836	CA485694;TC419925	2.30549	0.0283839	0.0477579	similar to UniRef100_A7QHW8 Cluster: Chromosome undetermined scaffold_100, whole genome shotgun sequence; n=1; Vitis vinifera|Rep: Chromosome undetermined scaffold_100, whole genome shotgun sequence - Vitis vinifera (Grape), partial (41%)	WHE4321_H05_O09ZS Wheat meiotic anther cDNA library Triticum aestivum cDNA clone WHE4321_H05_O09, mRNA sequence [CA485694]
A_99_P216316	CA666544;TC371034;TC428194;TC430871	2.30235	0.000590541	0.0289718	homologue to UniRef100_A7QNB7 Cluster: Ubiquitin carrier protein; n=2; core eudicotyledons|Rep: Ubiquitin carrier protein - Vitis vinifera (Grape), partial (30%)
A_99_P164558		2.30017	0.0214775	0.0464984		FGAS076560 Triticum aestivum FGAS: Library 2 Gate 3 Triticum aestivum cDNA, mRNA sequence [CV782147]
A_99_P465612	TC413995	2.29868	0.0210643	0.0464984	similar to UniRef100_O82424 Cluster: Pyruvate dehydrogenase kinase isoform 2; n=1; Zea mays|Rep: Pyruvate dehydrogenase kinase isoform 2 - Zea mays (Maize), partial (38%)	Rep: Pyruvate dehydrogenase kinase isoform 2 - Zea mays (Maize), partial (38%) [TC321688]
A_99_P420992	TC381487	2.28879	0.0111894	0.0438437	homologue to UniRef100_Q0DJ65 Cluster: Os05g0323800 protein; n=2; Oryza sativa Japonica Group|Rep: Os05g0323800 protein - Oryza sativa subsp. japonica (Rice), partial (45%)	Rep: Os05g0323800 protein - Oryza sativa subsp. japonica (Rice), partial (45%) [TC289980]
A_99_P448742	TC402777	2.28306	0.0212849	0.0464984	UniRef100_Q0WXG7 Cluster: Triticain beta; n=1; Triticum aestivum|Rep: Triticain beta - Triticum aestivum (Wheat), partial (26%)	Rep: Triticain beta - Triticum aestivum (Wheat), partial (26%) [TC310807]
A_99_P235156		2.28057	0.00837705	0.0415556
A_99_P216541	TC384907	2.27345	0.0057477	0.0403333	similar to UniRef100_P00228 Cluster: Ferredoxin, chloroplast precursor; n=1; Triticum aestivum|Rep: Ferredoxin, chloroplast precursor - Triticum aestivum (Wheat), partial (73%)
A_99_P071160	TC377780	2.26118	0.00966354	0.0435805	similar to UniRef100_Q8S2Z6 Cluster: S-like RNase; n=1; Triticum aestivum|Rep: S-like RNase - Triticum aestivum (Wheat), partial (98%)	WHE4323_H05_P09ZS Wheat meiotic anther cDNA library Triticum aestivum cDNA clone WHE4323_H05_P09, mRNA sequence [CA485852]
A_99_P440202	TC396527	2.26089	0.0230499	0.0468426	similar to UniRef100_Q42847 Cluster: Lipoxygenase 2; n=1; Hordeum vulgare subsp. vulgare|Rep: Lipoxygenase 2 - Hordeum vulgare var. distichum (Two-rowed barley), partial (17%)	Rep: Lipoxygenase 2 - Hordeum vulgare var. distichum (Two-rowed barley), partial (17%) [TC304702]
A_99_P110705	DR734662	2.26077	0.00712646	0.0409062	similar to UniRef100_P02334 Cluster: Protamine-2C; n=1; Oncorhynchus mykiss|Rep: Protamine-2C - Oncorhynchus mykiss (Rainbow trout) (Salmo gairdneri), partial (58%)	FGAS080416 Triticum aestivum FGAS: Library 2 Gate 3 Triticum aestivum cDNA, mRNA sequence [DR734662]
A_99_P072665	CD864200	2.25949	0.0113663	0.0438437	similar to UniRef100_Q8RVZ8 Cluster: Ferredoxin-NADP(H) oxidoreductase; n=1; Triticum aestivum|Rep: Ferredoxin-NADP(H) oxidoreductase - Triticum aestivum (Wheat), partial (6%)	AZO1.109G16R000817 AZO1 Triticum aestivum cDNA clone AZO1109G16, mRNA sequence [CD864200]
A_99_P126155	TC443912	2.25855	0.0150644	0.0445882		AZO2.114A13F001116 AZO2 Triticum aestivum cDNA clone AZO2114A13, mRNA sequence [CD870315]
A_99_P180475		2.25773	0.0148168	0.0445882
A_99_P073215	CD920805	2.25712	0.0120593	0.0438437		G608.118H01F010910 G608 Triticum aestivum cDNA clone G608118H01, mRNA sequence [CD920805]
A_99_P353966	TC451504	2.25646	0.0268447	0.0477549
A_99_P542462	CV782078	2.25631	0.0294549	0.0479141
A_99_P474427	TC419086	2.24404	0.0112163	0.0438437	similar to UniRef100_Q5DPX9 Cluster: GrpE1; n=1; Saccharum hybrid cultivar|Rep: GrpE1 - Saccharum hybrid cultivar, partial (34%)	Rep: GrpE1 - Saccharum hybrid cultivar, partial (34%) [TC326633]
A_99_P192682	CA628009;CA703974;CK154389;CK154876;CK199413	2.23902	0.017092	0.0454983	homologue to UniRef100_Q03033 Cluster: Elongation factor 1-alpha; n=2; Triticeae|Rep: Elongation factor 1-alpha - Triticum aestivum (Wheat), partial (35%)
A_99_P488447	TC426394	2.23812	0.0093698	0.0427552	similar to UniRef100_Q8L8Y0 Cluster: 40S ribosomal protein S2-1; n=1; Arabidopsis thaliana|Rep: 40S ribosomal protein S2-1 - Arabidopsis thaliana (Mouse-ear cress), partial (6%)
A_99_P257346	TC392245	2.23669	0.0130866	0.0438994	similar to UniRef100_Q9AT00 Cluster: Non-intrinsic ABC protein 11, chloroplast precursor; n=2; Arabidopsis|Rep: Non-intrinsic ABC protein 11, chloroplast precursor - Arabidopsis thaliana (Mouse-ear cress), partial (76%)	Rep: Non-intrinsic ABC protein 11, chloroplast precursor - Arabidopsis thaliana (Mouse-ear cress), partial (76%) [TC300515]
A_99_P561187	TC456516	2.23376	0.0291199	0.0479141
A_99_P250721	CA680970;TC456277	2.22992	0.0272819	0.0477549	similar to UniRef100_A1QTB8 Cluster: PPE family protein; n=1; Mycobacterium tuberculosis F11|Rep: PPE family protein - Mycobacterium tuberculosis (strain F11), partial (4%)
A_99_P237446	TC421268;TC442649	2.2267	0.00760454	0.0415556	similar to UniRef100_Q43153 Cluster: Cysteine synthase precursor; n=1; Spinacia oleracea|Rep: Cysteine synthase precursor - Spinacia oleracea (Spinach), partial (30%)
A_99_P494037	TC429078	2.2237	0.00545374	0.0403333	weakly similar to UniRef100_Q9SHX5 Cluster: F1E22.17; n=1; Arabidopsis thaliana|Rep: F1E22.17 - Arabidopsis thaliana (Mouse-ear cress), partial (30%)	Rep: F1E22.17 - Arabidopsis thaliana (Mouse-ear cress), partial (30%) [TC336351]
A_99_P049254	CA623647	2.20932	0.00167578	0.0345714	similar to UniRef100_O27258 Cluster: N(2) N(2)-dimethylguanosine tRNA methyltransferase (EC 2.1.1.32) (tRNA(guanine-26 N(2)-N(2), partial (3%)	wl1n.pk0112.e4 wl1n Triticum aestivum cDNA clone wl1n.pk0112.e4 5' end, mRNA sequence [CA623647]
A_99_P509467	TC435853	2.20649	0.0117196	0.0438437	similar to UniRef100_A9S6M2 Cluster: Predicted protein; n=1; Physcomitrella patens subsp. patens|Rep: Predicted protein - Physcomitrella patens subsp. patens, partial (93%)	Rep: Predicted protein - Physcomitrella patens subsp. patens, partial (93%) [TC343031]
A_99_P418602	TC379512	2.20637	0.00633366	0.0403333	homologue to UniRef100_A7NXF9 Cluster: Chromosome chr5 scaffold_2, whole genome shotgun sequence; n=2; Vitis vinifera|Rep: Chromosome chr5 scaffold_2, whole genome shotgun sequence - Vitis vinifera (Grape), partial (67%)	Rep: Chromosome chr5 scaffold_2, whole genome shotgun sequence - Vitis vinifera (Grape), partial (63%) [TC288024]
A_99_P050194	CA626656	2.20168	0.0133334	0.0438994	homologue to UniRef100_Q0J0G8 Cluster: Os09g0510200 protein; n=2; Oryza sativa|Rep: Os09g0510200 protein - Oryza sativa subsp., partial (38%)	wl1n.pk0146.g1 wl1n Triticum aestivum cDNA clone wl1n.pk0146.g1 5' end, mRNA sequence [CA626656]
A_99_P114265	TC399749	2.19662	0.0238983	0.0472421		CJ686711 Y.Ogihara unpublished cDNA library Wh_PCDAM Triticum aestivum cDNA clone whpc7d13 5', mRNA sequence [CJ686711]
A_99_P515187	TC438423	2.19346	0.0110626	0.0438437	similar to UniRef100_A8QZ79 Cluster: AN110; n=1; Zea mays|Rep: AN110 - Zea mays (Maize), partial (45%)	Rep: AN110 - Zea mays (Maize), partial (45%) [TC345532]
A_99_P254016	CA606595;CK198257	2.18998	0.0141747	0.0438994	;	Rep: O-methyltransferase - Oryza sativa subsp. japonica (Rice), partial (26%) [TC306034]
A_99_P031819	TC381081	2.18993	0.0111861	0.0438437	similar to UniRef100_Q6ERC2 Cluster: Cytidine/deoxycytidylate deaminase-like protein; n=1; Oryza sativa Japonica Group|Rep: Cytidine/deoxycytidylate deaminase-like protein - Oryza sativa subsp. japonica (Rice), partial (34%)	CJ796452 Y. Ogihara unpublished cDNA library, whatl Triticum aestivum cDNA clone whatl7h16 3', mRNA sequence [CJ796452]
A_99_P407792	TC369877	2.18275	0.0326183	0.0494399	homologue to UniRef100_Q0IXV0 Cluster: Os10g0397400 protein; n=3; Oryza sativa|Rep: Os10g0397400 protein - Oryza sativa subsp. japonica (Rice), partial (76%)	Rep: Os10g0397400 protein - Oryza sativa subsp. japonica (Rice), partial (76%) [TC278422]
A_99_P114925	TC433185	2.18242	0.0183565	0.0454983	similar to UniRef100_Q8WSZ3 Cluster: Dragline silk protein spidroin 2; n=1; Nephila clavata|Rep: Dragline silk protein spidroin 2 - Nephila clavata (Joro spider), partial (8%)	CJ654052 Y.Ogihara unpublished cDNA library Wh_GCPCDAM Triticum aestivum cDNA clone whgc16c17 5', mRNA sequence [CJ654052]
A_99_P064825	CK207614	2.17994	0.0256975	0.0477549	similar to UniRef100_Q0JMA1 Cluster: Os01g0521600 protein; n=1; Oryza sativa Japonica Group|Rep: Os01g0521600 protein - Oryza sativa subsp. japonica (Rice), partial (13%)	FGAS019259 Triticum aestivum FGAS: Library 5 GATE 7 Triticum aestivum cDNA, mRNA sequence [CK207614]
A_99_P450732	TC404256	2.17647	0.000812462	0.0289718	similar to UniRef100_Q0D3P8 Cluster: Os07g0673900 protein; n=2; Oryza sativa|Rep: Os07g0673900 protein - Oryza sativa subsp. japonica (Rice), partial (38%)	Rep: Os07g0673900 protein - Oryza sativa subsp. japonica (Rice), partial (38%) [TC312239]
A_99_P295616	TC410211;TC426242	2.17641	0.0172994	0.0454983	similar to UniRef100_Q9ZTA6 Cluster: Low temperature induced protein; n=1; Hordeum vulgare|Rep: Low temperature induced protein - Hordeum vulgare (Barley), complete	Rep: Low temperature induced protein - Hordeum vulgare (Barley), complete [TC333619]
A_99_P179276		2.16808	0.0188186	0.0454983
A_99_P197651	TC433368	2.15982	0.00230589	0.0345714
A_99_P394037	TC407517	2.13934	0.0280074	0.0477579
A_99_P448462	TC417319	2.1383	0.00827688	0.0415556	similar to UniRef100_A7P7C0 Cluster: Chromosome chr9 scaffold_7, whole genome shotgun sequence; n=1; Vitis vinifera|Rep: Chromosome chr9 scaffold_7, whole genome shotgun sequence - Vitis vinifera (Grape), partial (97%)	Rep: Chromosome chr9 scaffold_7, whole genome shotgun sequence - Vitis vinifera (Grape), partial (97%) [TC310625]
A_99_P007046	CA628531;CA679939;CJ551520;CK211884;GH727699	2.13568	0.029594	0.0485523	homologue to UniRef100_Q7XY24 Cluster: Autophagy; n=1; Triticum aestivum|Rep: Autophagy - Triticum aestivum (Wheat), partial (70%)	FGAS022928 Triticum aestivum FGAS: Library 6 CAP GATE 1 Triticum aestivum cDNA, mRNA sequence [CK211095]
A_99_P076840	CK193005	2.13529	0.0125375	0.0438994	similar to UniRef100_UPI0000D9E9D1 Cluster: PREDICTED: neurturin; n=1; Macaca mulatta|Rep: PREDICTED: neurturin - Macaca mulatta, partial (13%)	FGAS001414 Triticum aestivum FGAS: Library 3 Gate 6 Triticum aestivum cDNA, mRNA sequence [CK193005]
A_99_P550782	TC452563	2.12839	0.0103508	0.0435805	similar to UniRef100_Q84ZN5 Cluster: DNA binding protein-like; n=1; Oryza sativa Japonica Group|Rep: DNA binding protein-like - Oryza sativa subsp. japonica (Rice), partial (45%)	FGAS009575 Triticum aestivum FGAS: Library 3 Gate 6 Triticum aestivum cDNA, mRNA sequence [CK201056]
A_99_P017759	TC407211	2.12286	0.0106318	0.0438437	weakly similar to UniRef100_A7QGU0 Cluster: Chromosome chr16 scaffold_94, whole genome shotgun sequence; n=1; Vitis vinifera|Rep: Chromosome chr16 scaffold_94, whole genome shotgun sequence - Vitis vinifera (Grape), partial (64%)	FGAS083397 Triticum aestivum FGAS: Library 6 CAP GATE 1 Triticum aestivum cDNA, mRNA sequence [DR738180]
A_99_P512582	TC446657	2.11596	0.0193377	0.0454983	similar to UniRef100_O82715 Cluster: Pathogenisis-related protein 1.2 precursor; n=1; Triticum aestivum|Rep: Pathogenisis-related protein 1.2 precursor - Triticum aestivum (Wheat), complete	Rep: Pathogenisis-related protein 1.2 precursor - Triticum aestivum (Wheat), complete [TC344346]
A_99_P532407	BE585994	2.11561	0.0026878	0.0403333
A_99_P265796	TC420485	2.11467	0.0231792	0.0468426	homologue to UniRef100_A8CFX1 Cluster: Shattering 4; n=1; Oryza rufipogon|Rep: Shattering 4 - Oryza rufipogon (Brownbeard rice) (Asian wild rice), partial (30%)	Rep: Shattering 4 - Oryza rufipogon (Brownbeard rice) (Asian wild rice), partial (30%) [TC327996]
A_99_P042796	TC443550	2.11143	0.0136367	0.0438994		WHE4338_A04_A08ZS Wheat meiotic anther cDNA library Triticum aestivum cDNA clone WHE4338_A04_A08, mRNA sequence [CA502644]
A_99_P443477	TC399018	2.10945	0.0174192	0.0454983	similar to UniRef100_A7PM86 Cluster: Chromosome chr14 scaffold_21, whole genome shotgun sequence; n=1; Vitis vinifera|Rep: Chromosome chr14 scaffold_21, whole genome shotgun sequence - Vitis vinifera (Grape), partial (92%)	Rep: Chromosome chr14 scaffold_21, whole genome shotgun sequence - Vitis vinifera (Grape), partial (92%) [TC307130]
A_99_P382037	TC443180	2.10318	0.00687619	0.0409062	similar to UniRef100_A0KU89 Cluster: Peptidase M23B; n=1; Shewanella sp. ANA-3|Rep: Peptidase M23B - Shewanella sp. (strain ANA-3), partial (5%)	Rep: Peptidase M23B - Shewanella sp. (strain ANA-3), partial (5%) [TC350230]
A_99_P448837	TC402835	2.10133	0.00847893	0.0415556	weakly similar to UniRef100_A7PPG1 Cluster: Chromosome chr8 scaffold_23, whole genome shotgun sequence; n=1; Vitis vinifera|Rep: Chromosome chr8 scaffold_23, whole genome shotgun sequence - Vitis vinifera (Grape), partial (41%)	Rep: Chromosome chr8 scaffold_23, whole genome shotgun sequence - Vitis vinifera (Grape), partial (41%) [TC310858]
A_99_P230066	CA614898	2.10025	0.0309557	0.0488262	UniRef100_P56330 Cluster: Protein translation factor SUI1 homolog; n=1; Zea mays|Rep: Protein translation factor SUI1 homolog - Zea mays (Maize), partial (26%)
A_99_P521717	TC441089	2.09975	0.0236446	0.0472421	homologue to UniRef100_Q2TN84 Cluster: USP family protein; n=1; Triticum aestivum|Rep: USP family protein - Triticum aestivum (Wheat), partial (98%)	Rep: USP family protein - Triticum aestivum (Wheat), partial (98%) [TC348248]
A_99_P509987	TC436116	2.09458	0.00589544	0.0403333	similar to UniRef100_A7P2Q0 Cluster: Chromosome chr1 scaffold_5, whole genome shotgun sequence; n=1; Vitis vinifera|Rep: Chromosome chr1 scaffold_5, whole genome shotgun sequence - Vitis vinifera (Grape), partial (28%)	Rep: Chromosome chr1 scaffold_5, whole genome shotgun sequence - Vitis vinifera (Grape), partial (28%) [TC343285]
A_99_P022244	TC376279	2.09249	0.0322711	0.0493064	homologue to UniRef100_O04834 Cluster: GTP-binding protein SAR1A; n=1; Arabidopsis thaliana|Rep: GTP-binding protein SAR1A - Arabidopsis thaliana (Mouse-ear cress), complete	FGAS082256 Triticum aestivum FGAS: Library 5 GATE 7 Triticum aestivum cDNA, mRNA sequence [DR736886]
A_99_P125680	TC395205	2.0837	0.0235381	0.0472421	similar to UniRef100_A7QHC5 Cluster: Chromosome chr2 scaffold_97, whole genome shotgun sequence; n=1; Vitis vinifera|Rep: Chromosome chr2 scaffold_97, whole genome shotgun sequence - Vitis vinifera (Grape), partial (16%)
A_99_P452962		2.08214	0.0169987	0.0454983		Rep: Os04g0287400 protein - Oryza sativa subsp. japonica (Rice), partial (83%) [TC313721]
A_99_P278691	CK195084;TC418874;TC420266;TC425113	2.07339	0.00247088	0.0345714	weakly similar to UniRef100_A3MWP9 Cluster: Valyl-tRNA synthetase; n=1; Pyrobaculum calidifontis JCM 11548|Rep: Valyl-tRNA synthetase - Pyrobaculum calidifontis (strain JCM 11548 / VA1), partial (3%)
A_99_P443232	TC398848	2.07023	0.00450466	0.0403333	homologue to UniRef100_Q2L3U6 Cluster: Photosystem 1 subunit 5; n=1; Triticum aestivum|Rep: Photosystem 1 subunit 5 - Triticum aestivum (Wheat), partial (92%)	Rep: Photosystem 1 subunit 5 - Triticum aestivum (Wheat), partial (92%) [TC306975]
A_99_P361316	TC378624	2.06856	0.0130183	0.0438994
A_99_P557537	TC455123	2.0679	0.0222884	0.0466536
A_99_P069750	TC420864	2.06726	0.0281048	0.0477579	similar to UniRef100_Q5VMK2 Cluster: RNA-binding protein-like; n=1; Oryza sativa Japonica Group|Rep: RNA-binding protein-like - Oryza sativa subsp. japonica (Rice), partial (66%)	WHE3086_H11_P22ZT CS wheat cold-stressed seedling subtracted cDNA library Triticum aestivum cDNA clone WHE3086_H11_P22, mRNA sequence [CD491405]
A_99_P151707	TC439280	2.06465	0.0299526	0.0485523		CJ826971 Y. Ogihara unpublished cDNA library, whatlal Triticum aestivum cDNA clone whatlal21d10 5', mRNA sequence [CJ826971]
A_99_P369357	TC424711	2.06052	0.0212581	0.0464984	homologue to UniRef100_Q0V9Q4 Cluster: STIP1 homology and U-Box containing protein 1; n=1; Xenopus tropicalis|Rep: STIP1 homology and U-Box containing protein 1 - Xenopus tropicalis (Western clawed frog) (Silurana tropicalis), partial (5%)
A_99_P535007	TC451157	2.05344	0.00207138	0.0345714	similar to UniRef100_A2WMG6 Cluster: Salt stress root protein RS1; n=2; Oryza sativa|Rep: Salt stress root protein RS1 - Oryza sativa subsp. indica (Rice), partial (90%)	Rep: Salt stress root protein RS1 - Oryza sativa subsp. indica (Rice), partial (67%) [TC353506]
A_99_P472617	TC405853	2.05273	0.0269355	0.0477549
A_99_P117055	TC435214	2.04787	0.00678842	0.0409062	weakly similar to UniRef100_A9VE36 Cluster: Predicted protein; n=1; Monosiga brevicollis MX1|Rep: Predicted protein - Monosiga brevicollis MX1, partial (10%)	CJ635662 Y.Ogihara unpublished cDNA library Wh_DPA20 Triticum aestivum cDNA clone whdp3a19 5', mRNA sequence [CJ635662]
A_99_P148672	TC393141	2.04678	0.0054031	0.0403333	similar to UniRef100_Q7Q0B3 Cluster: AGAP012367-PA; n=1; Anopheles gambiae str. PEST|Rep: AGAP012367-PA - Anopheles gambiae str. PEST, partial (4%)	CJ797267 Y. Ogihara unpublished cDNA library, whsct Triticum aestivum cDNA clone whsct10m07 5', mRNA sequence [CJ797267]
A_99_P020589	TC432376	2.03982	0.000699887	0.0289718		WHE1103_F09_L17ZS Wheat etiolated seedling root normalized cDNA library Triticum aestivum cDNA clone WHE1103_F09_L17, mRNA sequence [BE442537]
A_99_P128705	TC396854	2.02968	0.0129807	0.0438994		FGAS020204 Triticum aestivum FGAS: Library 5 GATE 7 Triticum aestivum cDNA, mRNA sequence [CK208490]
A_99_P110220	DR737734	2.0285	0.0122782	0.0438437	similar to UniRef100_A7QYS4 Cluster: Chromosome undetermined scaffold_254, whole genome shotgun sequence; n=1; Vitis vinifera|Rep: Chromosome undetermined scaffold_254, whole genome shotgun sequence - Vitis vinifera (Grape), partial (84%)	FGAS082952 Triticum aestivum FGAS: Library 6 CAP GATE 1 Triticum aestivum cDNA, mRNA sequence [DR737734]
A_99_P509522	TC435878	2.02191	0.00570932	0.0403333	UniRef100_A9UR56 Cluster: Predicted protein; n=1; Monosiga brevicollis MX1|Rep: Predicted protein - Monosiga brevicollis MX1, partial (10%)	Rep: Predicted protein - Monosiga brevicollis MX1, partial (10%) [TC343057]
A_99_P018904	CK217309	2.0204	0.0139097	0.0438994	similar to UniRef100_Q5JML8 Cluster: DNA-binding protein-related-like; n=1; Oryza sativa Japonica Group|Rep: DNA-binding, partial (97%)	FGAS029311 Triticum aestivum FGAS: Library 6 CAP GATE 1 Triticum aestivum cDNA, mRNA sequence [CK217309]
A_99_P381042	TC427638	2.02029	0.0135622	0.0438994	weakly similar to UniRef100_A9VBV0 Cluster: Predicted protein; n=1; Monosiga brevicollis MX1|Rep: Predicted protein - Monosiga brevicollis MX1, partial (3%)
A_99_P447122	TC376011	2.01391	0.0220691	0.0466536
A_99_P195718	CD491520	2.01164	0.0231356	0.0468426	similar to UniRef100_A7PLR4 Cluster: Chromosome chr14 scaffold_21, whole genome shotgun sequence; n=1; Vitis vinifera|Rep: Chromosome chr14 scaffold_21, whole genome shotgun sequence - Vitis vinifera (Grape), partial (74%)	WHE3089_E04_J07ZT CS wheat cold-stressed seedling subtracted cDNA library Triticum aestivum cDNA clone WHE3089_E04_J07, mRNA sequence [CD491520]
A_99_P528677	TC443690	2.01134	0.00298136	0.0403333	similar to UniRef100_A7QM14 Cluster: Chromosome undetermined scaffold_123, whole genome shotgun sequence; n=1; Vitis vinifera|Rep: Chromosome undetermined scaffold_123, whole genome shotgun sequence - Vitis vinifera (Grape), partial (39%)	Rep: Chromosome undetermined scaffold_123, whole genome shotgun sequence - Vitis vinifera (Grape), partial (39%) [TC351035]
A_99_P210266	CA676101	2.00879	0.00279468	0.0403333	similar to UniRef100_Q8LLA7 Cluster: CI2C; n=1; Hordeum vulgare|Rep: CI2C - Hordeum vulgare (Barley), partial (50%)
A_99_P287566	TC380212	2.0074	0.0250083	0.0476599	UniRef100_Q58A30 Cluster: P450; n=1; Triticum aestivum|Rep: P450 - Triticum aestivum (Wheat), complete	Triticum aestivum CYP71C6v3 mRNA for P450, complete cds [AB124855]
A_99_P541707	TC449120	2.00579	0.0346053	0.0499965		CJ829469 Y. Ogihara unpublished cDNA library, whatlal Triticum aestivum cDNA clone whatlal29g10 5', mRNA sequence [CJ829469]
A_99_P405577	TC428339	2.00335	0.0167554	0.0454983	weakly similar to UniRef100_P25326 Cluster: Cathepsin S precursor; n=1; Bos taurus|Rep: Cathepsin S precursor - Bos taurus (Bovine), partial (24%)	Rep: Cathepsin S precursor - Bos taurus (Bovine), partial (24%) [TC335639]

## Sheet: C306_Down_0_vs_72_hpi
ProbeName	TC/EST hit (release 12)	C7_GeomeanFold	P-Value	FDR_Value	TC hit descriptions (Includes UniRef100 hits)	Description
A_99_P448272	TC402487	-4.52894	0.0174851	0.0461228	similar to UniRef100_Q2A701 Cluster: Transcription factor MYB39; n=2; Zea mays|Rep: Transcription factor MYB39 - Zea mays (Maize), partial (15%)	Rep: Transcription factor MYB39 - Zea mays (Maize), partial (15%) [TC310502]
A_99_P322156	TC400572	-4.08183	0.0338934	0.048369	similar to UniRef100_Q0JRC5 Cluster: Os01g0108600 protein; n=1; Oryza sativa Japonica Group|Rep: Os01g0108600 protein - Oryza sativa subsp. japonica (Rice), partial (35%)	Rep: Os01g0108600 protein - Oryza sativa subsp. japonica (Rice), partial (35%) [TC308625]
A_99_P097460	TC414877	-3.99408	0.0266928	0.0475484	similar to UniRef100_Q6Z2G6 Cluster: Armadillo repeat containing protein-like; n=2; Oryza sativa Japonica Group|Rep: Armadillo repeat containing protein-like - Oryza sativa subsp. japonica (Rice), partial (49%)	Rep: Armadillo repeat containing protein-like - Oryza sativa subsp. japonica (Rice), partial (49%) [TC322550]
A_99_P364486	TC432404	-3.92664	0.0121253	0.0461228	UniRef100_Q5G3K9 Cluster: Neurotrypsin; n=1; Pygathrix nemaeus|Rep: Neurotrypsin - Pygathrix nemaeus (Dove langur) (Douc langur), partial (8%)	Rep: Neurotrypsin - Pygathrix nemaeus (Dove langur) (Douc langur), partial (8%) [TC339594]
A_99_P435007	TC392514	-3.80328	0.0244953	0.0462048	similar to UniRef100_Q2AAT3 Cluster: Myb-related protein; n=1; Triticum aestivum|Rep: Myb-related protein - Triticum aestivum (Wheat), partial (50%)	Rep: Myb-related protein - Triticum aestivum (Wheat), partial (50%) [TC300788]
A_99_P292056	TC391486;TC458764	-3.6553	0.0256981	0.0470249	homologue to UniRef100_O82422 Cluster: Probable UDP-N-acetylglucosamine--peptide N- acetylglucosaminyltransferase SPINDLY; n=1; Hordeum vulgare|Rep: Probable UDP-N-acetylglucosamine--peptide N- acetylglucosaminyltransferase SPINDLY - Hordeum vulgare (Barley), partial (38%)	Rep: Probable UDP-N-acetylglucosamine--peptide N- acetylglucosaminyltransferase SPINDLY - Hordeum vulgare (Barley), partial (43%) [TC365372]
A_99_P334146	CJ779067;TC426962	-3.62883	0.0283202	0.0479468
A_99_P366452	TC434525	-3.62443	0.0112654	0.0461228	similar to UniRef100_Q53QC6 Cluster: Expressed protein; n=1; Oryza sativa Japonica Group|Rep: Expressed protein - Oryza sativa subsp. japonica (Rice), partial (18%)	Rep: Expressed protein - Oryza sativa subsp. japonica (Rice), partial (18%) [TC341713]
A_99_P298311	TC392392	-3.58924	0.00109079	0.0440263	similar to UniRef100_Q6ZCZ7 Cluster: Phosphatidylinositol transfer-like; n=1; Oryza sativa Japonica Group|Rep: Phosphatidylinositol transfer-like - Oryza sativa subsp. japonica (Rice), partial (89%)
A_99_P258236	CK163995;TC386265;TC430637	-3.5566	0.0236749	0.0462048	similar to UniRef100_P47917 Cluster: O-methyltransferase ZRP4; n=1; Zea mays|Rep: O-methyltransferase ZRP4 - Zea mays (Maize), partial (30%)
A_99_P440927	TC397146	-3.53856	0.0358055	0.0490856	similar to UniRef100_Q8S912 Cluster: Microtubule bundling polypeptide TMBP200; n=1; Nicotiana tabacum|Rep: Microtubule bundling polypeptide TMBP200 - Nicotiana tabacum (Common tobacco), partial (15%)	Rep: Microtubule bundling polypeptide TMBP200 - Nicotiana tabacum (Common tobacco), partial (15%) [TC305310]
A_99_P271846	CJ643456	-3.53816	0.0212544	0.0461228	weakly similar to UniRef100_A7QHR2 Cluster: Chromosome chr8 scaffold_99, whole genome shotgun sequence; n=1; Vitis vinifera|Rep: Chromosome chr8 scaffold_99, whole genome shotgun sequence - Vitis vinifera (Grape), partial (9%)
A_99_P245046	TC399009	-3.4844	0.0170794	0.0461228	similar to UniRef100_Q9SYG7 Cluster: Aldehyde dehydrogenase family 7 member B4; n=1; Arabidopsis thaliana|Rep: Aldehyde dehydrogenase family 7 member B4 - Arabidopsis thaliana (Mouse-ear cress), partial (92%)
A_99_P364971	TC399168	-3.39931	0.0229649	0.0461379	similar to UniRef100_Q0JPK6 Cluster: Os01g0217900 protein; n=1; Oryza sativa Japonica Group|Rep: Os01g0217900 protein - Oryza sativa subsp. japonica (Rice), partial (40%)	Rep: Os01g0217900 protein - Oryza sativa subsp. japonica (Rice), partial (38%) [TC307276]
A_99_P278256	TC413422	-3.39419	0.0108358	0.0461228	similar to UniRef100_A7QTH8 Cluster: Chromosome undetermined scaffold_168, whole genome shotgun sequence; n=1; Vitis vinifera|Rep: Chromosome undetermined scaffold_168, whole genome shotgun sequence - Vitis vinifera (Grape), partial (69%)
A_99_P306446	CJ944699;TC398411	-3.39323	0.0341301	0.048369	homologue to UniRef100_Q6ZI62 Cluster: Glycosyl transferase-like protein; n=1; Oryza sativa Japonica Group|Rep: Glycosyl transferase-like protein - Oryza sativa subsp. japonica (Rice), partial (37%)	FGAS016174 Triticum aestivum FGAS: Library 4 Gate 8 Triticum aestivum cDNA, mRNA sequence [CK163545]
A_99_P254591	TC370483	-3.38302	0.0323095	0.0480575		FGAS082400 Triticum aestivum FGAS: Library 5 GATE 7 Triticum aestivum cDNA, mRNA sequence [DR737030]
A_99_P260481	TC399799	-3.34606	0.0154581	0.0461228	similar to UniRef100_A7P7V7 Cluster: Chromosome chr3 scaffold_8, whole genome shotgun sequence; n=1; Vitis vinifera|Rep: Chromosome chr3 scaffold_8, whole genome shotgun sequence - Vitis vinifera (Grape), partial (59%)	Rep: Chromosome chr3 scaffold_8, whole genome shotgun sequence - Vitis vinifera (Grape), partial (59%) [TC307888]
A_99_P440672	TC386370;TC396905	-3.33892	0.0369508	0.0496002	similar to UniRef100_Q0JR00 Cluster: Os01g0128800 protein; n=1; Oryza sativa Japonica Group|Rep: Os01g0128800 protein - Oryza sativa subsp. japonica (Rice), partial (49%)	FGAS080988 Triticum aestivum FGAS: Library 3 Gate 6 Triticum aestivum cDNA, mRNA sequence [DR735318]
A_99_P172474	TC424468	-3.30474	0.0158707	0.0461228	similar to UniRef100_A7P609 Cluster: Chromosome chr4 scaffold_6, whole genome shotgun sequence; n=1; Vitis vinifera|Rep: Chromosome chr4 scaffold_6, whole genome shotgun sequence - Vitis vinifera (Grape), partial (33%)	CJ710871 Y.Ogihara unpublished cDNA library Wh_V483 Triticum aestivum cDNA clone whv3n5p21 5', mRNA sequence [CJ710871]
A_99_P425887	TC385400	-3.29412	0.0197011	0.0461228	similar to UniRef100_A7P5A0 Cluster: Chromosome chr4 scaffold_6, whole genome shotgun sequence; n=1; Vitis vinifera|Rep: Chromosome chr4 scaffold_6, whole genome shotgun sequence - Vitis vinifera (Grape), partial (21%)	Rep: Chromosome chr4 scaffold_6, whole genome shotgun sequence - Vitis vinifera (Grape), partial (21%) [TC293827]
A_99_P239981	BE412015;BE414915;CK167789;TC373738;TC442460	-3.28652	0.0269207	0.0475484	homologue to UniRef100_A0JCI4 Cluster: Shaggy-like kinase; n=1; Triticum aestivum|Rep: Shaggy-like kinase - Triticum aestivum (Wheat), partial (31%)	Triticum aestivum TaSK5 mRNA for Shaggy-like kinase, complete cds [AB281487]
A_99_P375912	TC422116	-3.28606	0.0276352	0.0479468
A_99_P421152	TC381634	-3.27664	0.016306	0.0461228	MRP-like ABC transporter
A_99_P436122	TC393430	-3.2753	0.0275876	0.0479468	similar to UniRef100_A7P2P7 Cluster: Chromosome chr1 scaffold_5, whole genome shotgun sequence; n=1; Vitis vinifera|Rep: Chromosome chr1 scaffold_5, whole genome shotgun sequence - Vitis vinifera (Grape), partial (7%)	Rep: Chromosome chr1 scaffold_5, whole genome shotgun sequence - Vitis vinifera (Grape), partial (7%) [TC301682]
A_99_P035024	TC414964;TC417478	-3.23758	0.0225246	0.0461379	similar to UniRef100_Q5NB82 Cluster: Nodule inception protein-like; n=1; Oryza sativa Japonica Group|Rep: Nodule inception protein-like - Oryza sativa subsp. japonica (Rice), partial (28%)	FGAS020280 Triticum aestivum FGAS: Library 5 GATE 7 Triticum aestivum cDNA, mRNA sequence [CK208566]
A_99_P467982	TC415386	-3.22905	0.037787	0.0496672	similar to UniRef100_Q0JP90 Cluster: Os01g0235700 protein; n=3; Oryza sativa Japonica Group|Rep: Os01g0235700 protein - Oryza sativa subsp. japonica (Rice), partial (23%)	Rep: Os01g0235700 protein - Oryza sativa subsp. japonica (Rice), partial (23%) [TC323052]
A_99_P538357	TC447801	-3.21392	0.0317548	0.0480575
A_99_P398432	TC414733	-3.21196	0.0276615	0.0479468
A_99_P332796	TC400428	-3.2048	0.0141272	0.0461228	weakly similar to UniRef100_A7PJ63 Cluster: Chromosome chr12 scaffold_18, whole genome shotgun sequence; n=1; Vitis vinifera|Rep: Chromosome chr12 scaffold_18, whole genome shotgun sequence - Vitis vinifera (Grape), partial (25%)	Rep: Chromosome chr12 scaffold_18, whole genome shotgun sequence - Vitis vinifera (Grape), partial (25%) [TC335180]
A_99_P086030	TC380053	-3.20062	0.0198516	0.0461228	weakly similar to UniRef100_A7PCL0 Cluster: Chromosome chr17 scaffold_12, whole genome shotgun sequence; n=1; Vitis vinifera|Rep: Chromosome chr17 scaffold_12, whole genome shotgun sequence - Vitis vinifera (Grape), partial (34%)	FGAS021864 Triticum aestivum FGAS: Library 5 GATE 7 Triticum aestivum cDNA, mRNA sequence [CK210073]
A_99_P148642	NP9351183	-3.19369	0.0388512	0.0499594	GB|EF368361.1|ABN43182.1 WRKY transcription factor;TaWRKY10	Triticum aestivum WRKY transcription factor (WRKY10) mRNA, complete cds [EF368361]
A_99_P089995	TC380058;TC461299	-3.19179	0.0354924	0.0486337	similar to UniRef100_Q5N770 Cluster: ZIGA1 protein-like; n=1; Oryza sativa Japonica Group|Rep: ZIGA1 protein-like - Oryza sativa subsp. japonica (Rice), partial (57%)	CJ720737 Y.Ogihara unpublished cDNA library Wh_VWD Triticum aestivum cDNA clone whvd9e11 5', mRNA sequence [CJ720737]
A_99_P468542	TC415710	-3.19101	0.0196634	0.0461228	similar to UniRef100_Q0DKQ0 Cluster: Os05g0149600 protein; n=2; Oryza sativa Japonica Group|Rep: Os05g0149600 protein - Oryza sativa subsp. japonica (Rice), partial (27%)	Rep: Os05g0149600 protein - Oryza sativa subsp. japonica (Rice), partial (27%) [TC323370]
A_99_P331841	TC393934	-3.18171	0.0100049	0.0461228
A_99_P367837	BJ317431	-3.17602	0.0188847	0.0461228		Rep: Chromosome chr12 scaffold_18, whole genome shotgun sequence - Vitis vinifera (Grape), partial (25%) [TC296426]
A_99_P561922	TC420057;TC421955	-3.14872	0.0214614	0.0461228	similar to UniRef100_A7QXZ7 Cluster: Chromosome undetermined scaffold_235, whole genome shotgun sequence; n=1; Vitis vinifera|Rep: Chromosome undetermined scaffold_235, whole genome shotgun sequence - Vitis vinifera (Grape), partial (88%)	Rep: Chromosome undetermined scaffold_235, whole genome shotgun sequence - Vitis vinifera (Grape), partial (49%) [TC363458]
A_99_P272936	CD876605;TC393864;TC402513	-3.14708	0.0184349	0.0461228	similar to UniRef100_Q2ACB9 Cluster: Histidine kinase; n=1; Zea mays|Rep: Histidine kinase - Zea mays (Maize), partial (17%)
A_99_P384267	TC381701	-3.14497	0.0144369	0.0461228	homologue to UniRef100_Q0J9Q3 Cluster: Os04g0636700 protein; n=1; Oryza sativa Japonica Group|Rep: Os04g0636700 protein - Oryza sativa subsp. japonica (Rice), partial (36%)	FGAS077427 Triticum aestivum FGAS: TaLt2 Triticum aestivum cDNA, mRNA sequence [DR731507]
A_99_P529572	TC444374	-3.14346	0.0273463	0.0475484	weakly similar to UniRef100_Q8GZD4 Cluster: Nucleobase-ascorbate transporter 3; n=1; Arabidopsis thaliana|Rep: Nucleobase-ascorbate transporter 3 - Arabidopsis thaliana (Mouse-ear cress), partial (9%)	Rep: Nucleobase-ascorbate transporter 3 - Arabidopsis thaliana (Mouse-ear cress), partial (9%) [TC351396]
A_99_P418952	TC379826;TC403585;TC403683	-3.13447	0.034949	0.0486337
A_99_P480222	TC421394	-3.12898	0.00274839	0.0461228	weakly similar to UniRef100_Q9M7K4 Cluster: Potassium transporter 5; n=2; Arabidopsis thaliana|Rep: Potassium transporter 5 - Arabidopsis thaliana (Mouse-ear cress), partial (19%)
A_99_P232976	TC388465	-3.11474	0.0218256	0.0461228	similar to UniRef100_Q94LY4 Cluster: Sec31p; n=3; Oryza sativa|Rep: Sec31p - Oryza sativa (Rice), partial (43%)
A_99_P219651	TC388477;TC423987;TC454785	-3.11452	0.0146538	0.0461228	homologue to UniRef100_Q53NR8 Cluster: At1g05520/T25N20_16; n=2; Oryza sativa Japonica Group|Rep: At1g05520/T25N20_16 - Oryza sativa subsp. japonica (Rice), partial (62%)	Rep: At1g05520/T25N20_16 - Oryza sativa subsp. japonica (Rice), partial (62%) [TC296866]
A_99_P448822	TC402825	-3.1046	0.0223287	0.0461228	similar to UniRef100_Q0JIX9 Cluster: Ubiquitin carboxyl-terminal hydrolase; n=1; Oryza sativa Japonica Group|Rep: Ubiquitin carboxyl-terminal hydrolase - Oryza sativa subsp. japonica (Rice), partial (42%)	Rep: Ubiquitin carboxyl-terminal hydrolase - Oryza sativa subsp. japonica (Rice), partial (42%) [TC310845]
A_99_P291511	TC369597	-3.10093	0.026603	0.0475484	homologue to UniRef100_Q6H7S2 Cluster: DEAD-box ATP-dependent RNA helicase 8; n=1; Oryza sativa Japonica Group|Rep: DEAD-box ATP-dependent RNA helicase 8 - Oryza sativa subsp. japonica (Rice), partial (93%)	Rep: DEAD-box ATP-dependent RNA helicase 8 - Oryza sativa subsp. japonica (Rice), partial (93%) [TC278133]
A_99_P341901	TC394157	-3.1002	0.017241	0.0461228	similar to UniRef100_Q2RBQ6 Cluster: Expressed protein; n=3; Oryza sativa|Rep: Expressed protein - Oryza sativa subsp. japonica (Rice), partial (27%)	Rep: Expressed protein - Oryza sativa subsp. japonica (Rice), partial (27%) [TC302410]
A_99_P359856	TC413593;TC435464	-3.09756	0.0315227	0.0480575	homologue to UniRef100_Q9XHY7 Cluster: Probable histone acetyltransferase HAC-like 3; n=1; Oryza sativa Japonica Group|Rep: Probable histone acetyltransferase HAC-like 3 - Oryza sativa subsp. japonica (Rice), partial (13%)	Rep: Probable histone acetyltransferase HAC-like 3 - Oryza sativa subsp. japonica (Rice), partial (17%) [TC342637]
A_99_P225426	CV769177;TC372716;TC387501;TC444817	-3.09692	0.00848067	0.0461228	homologue to UniRef100_Q9LRJ0 Cluster: Glucose-6-phosphate 1-dehydrogenase; n=1; Triticum aestivum|Rep: Glucose-6-phosphate 1-dehydrogenase - Triticum aestivum (Wheat), partial (39%)	Triticum aestivum g6pdh mRNA for glucose-6-phosphate dehydrogenase, complete cds, clone:Tagpd1 [AB029454]
A_99_P218286	TC370220;TC373581;TC384858	-3.08779	0.00779497	0.0461228	UniRef100_Q93YY0 Cluster: 68 kDa protein HP68; n=1; Triticum aestivum|Rep: 68 kDa protein HP68 - Triticum aestivum (Wheat), complete	Triticum aestivum 68 kDa protein HP68 mRNA, complete cds [AY059462]
A_99_P000416	TC421409	-3.07812	0.0309289	0.0480575	UniRef100_O22454 Cluster: Low-affinity cation transporter; n=1; Triticum aestivum|Rep: Low-affinity cation transporter - Triticum aestivum (Wheat), complete	Triticum aestivum low-affinity cation transporter (LCT1) mRNA, complete cds [AF015523]
A_99_P406912	TC369080	-3.06779	0.0207885	0.0461228	similar to UniRef100_A9SKC3 Cluster: Predicted protein; n=1; Physcomitrella patens subsp. patens|Rep: Predicted protein - Physcomitrella patens subsp. patens, partial (23%)
A_99_P261161	TC380360	-3.06017	0.017383	0.0461228	similar to UniRef100_A7Q200 Cluster: Chromosome chr13 scaffold_45, whole genome shotgun sequence; n=1; Vitis vinifera|Rep: Chromosome chr13 scaffold_45, whole genome shotgun sequence - Vitis vinifera (Grape), partial (20%)	FGAS013861 Triticum aestivum FGAS: Library 4 Gate 8 Triticum aestivum cDNA, mRNA sequence [CK161295]
A_99_P366301	TC458065	-3.04911	0.0293003	0.0480366	similar to UniRef100_Q2IIH7 Cluster: PE-PGRS family protein; n=1; Anaeromyxobacter dehalogenans 2CP-C|Rep: PE-PGRS family protein - Anaeromyxobacter dehalogenans (strain 2CP-C), partial (4%)	Rep: PE-PGRS family protein - Anaeromyxobacter dehalogenans (strain 2CP-C), partial (4%) [TC364681]
A_99_P357151	TC416817	-3.03236	0.0260964	0.0470249
A_99_P571767	CA656168;CK204449;TC382951;TC460411	-3.0262	0.0185604	0.0461228	homologue to UniRef100_P83970 Cluster: Plasma membrane ATPase; n=1; Triticum aestivum|Rep: Plasma membrane ATPase - Triticum aestivum (Wheat), partial (12%)	Triticum aestivum plasma membrane H+-ATPase (ha1) mRNA, complete cds [AY543630]
A_99_P007251	TC404249	-2.99537	0.0289192	0.0480366	similar to UniRef100_Q6Z5M6 Cluster: Transducin / WD-40 repeat protein-like; n=1; Oryza sativa Japonica Group|Rep: Transducin / WD-40 repeat protein-like - Oryza sativa subsp. japonica (Rice), partial (19%)	FGAS081134 Triticum aestivum FGAS: Library 3 Gate 6 Triticum aestivum cDNA, mRNA sequence [DR735464]
A_99_P134600	TC418048	-2.99314	0.0111156	0.0461228	similar to UniRef100_A7Q1B7 Cluster: Chromosome chr10 scaffold_43, whole genome shotgun sequence; n=1; Vitis vinifera|Rep: Chromosome chr10 scaffold_43, whole genome shotgun sequence - Vitis vinifera (Grape), partial (28%)	FGAS081169 Triticum aestivum FGAS: Library 3 Gate 6 Triticum aestivum cDNA, mRNA sequence [DR735499]
A_99_P241906	TC371611;TC378291;TC401832;TC449692	-2.98213	0.00965765	0.0461228	homologue to UniRef100_Q32SG2 Cluster: Protein phosphatase 2A regulatory subunit A; n=1; Zea mays|Rep: Protein phosphatase 2A regulatory subunit A - Zea mays (Maize), partial (57%)	Triticum aestivum clone wr1.pk0030.b10:fis, full insert mRNA sequence [BT009473]
A_99_P246406	CK157053;TC398486	-2.97913	0.0381262	0.0496672	homologue to UniRef100_Q84KH1 Cluster: Phytochelatin synthetase; n=1; Triticum monococcum|Rep: Phytochelatin synthetase - Triticum monococcum (Einkorn wheat) (Small spelt), partial (44%)	Triticum aestivum phytochelatin synthetase mRNA, complete cds [AY442329]
A_99_P457872	BQ238815;TC409103	-2.9773	0.0232212	0.0461379	similar to UniRef100_A7QIZ0 Cluster: Chromosome chr2 scaffold_105, whole genome shotgun sequence; n=1; Vitis vinifera|Rep: Chromosome chr2 scaffold_105, whole genome shotgun sequence - Vitis vinifera (Grape), partial (19%)
A_99_P339146	TC430493	-2.96846	0.0114248	0.0461228	similar to UniRef100_A7QMZ1 Cluster: Chromosome undetermined scaffold_129, whole genome shotgun sequence; n=1; Vitis vinifera|Rep: Chromosome undetermined scaffold_129, whole genome shotgun sequence - Vitis vinifera (Grape), partial (29%)	Rep: Chromosome undetermined scaffold_129, whole genome shotgun sequence - Vitis vinifera (Grape), partial (29%) [TC337725]
A_99_P352901	TC415846	-2.9547	0.0301496	0.0480575	similar to UniRef100_A7P055 Cluster: Chromosome chr6 scaffold_3, whole genome shotgun sequence; n=1; Vitis vinifera|Rep: Chromosome chr6 scaffold_3, whole genome shotgun sequence - Vitis vinifera (Grape), partial (32%)	CJ672144 Y.Ogihara unpublished cDNA library Wh_KMV Triticum aestivum cDNA clone whkv8j04 5', mRNA sequence [CJ672144]
A_99_P587087	TC373718;TC380050;TC387291	-2.95323	0.00206775	0.0461228	UniRef100_Q8VX48 Cluster: Phosphoglucomutase; n=1; Triticum aestivum|Rep: Phosphoglucomutase - Triticum aestivum (Wheat), complete	Triticum aestivum clone wle1n.pk0108.a12:fis, full insert mRNA sequence [BT009235]
A_99_P357236	TC448236	-2.94977	0.0139472	0.0461228		WHE0764_C06_E12ZS Wheat heat-stressed seedling cDNA library Triticum aestivum cDNA clone WHE0764_C06_E12, mRNA sequence [BE497096]
A_99_P496917	TC430361	-2.94369	0.0070324	0.0461228	weakly similar to UniRef100_Q7XU27 Cluster: E3 ubiquitin-protein ligase BRE1-like 1; n=1; Oryza sativa Japonica Group|Rep: E3 ubiquitin-protein ligase BRE1-like 1 - Oryza sativa subsp. japonica (Rice), partial (26%)	Rep: E3 ubiquitin-protein ligase BRE1-like 1 - Oryza sativa subsp. japonica (Rice), partial (26%) [TC337598]
A_99_P472287	TC417945	-2.94101	0.0162006	0.0461228
A_99_P262426	TC368590;TC384426	-2.93469	0.0382872	0.0496672	UniRef100_A9RAB1 Cluster: Mitogen-activated protein kinase 2; n=1; Triticum aestivum|Rep: Mitogen-activated protein kinase 2 - Triticum aestivum (Wheat), complete	Triticum aestivum mitogen-activated protein kinase 2 (MAPK2B) mRNA, complete cds [DQ322666]
A_99_P159002	TC405648	-2.93298	0.0222362	0.0461228	similar to UniRef100_Q0E3Y4 Cluster: Os02g0148300 protein; n=2; Oryza sativa Japonica Group|Rep: Os02g0148300 protein - Oryza sativa subsp. japonica (Rice), complete	WHE4353_G10_N19ZT Wheat meiotic floret cDNA library Triticum aestivum cDNA clone WHE4353_G10_N19, mRNA sequence [CF133080]
A_99_P288436	TC386927;TC398592	-2.93297	0.00951634	0.0461228	homologue to UniRef100_Q5ZCI1 Cluster: Mitogen-activated protein kinase 10; n=3; Oryza sativa Japonica Group|Rep: Mitogen-activated protein kinase 10 - Oryza sativa subsp. japonica (Rice), partial (60%)	Rep: Mitogen-activated protein kinase 10 - Oryza sativa subsp. japonica (Rice), partial (48%) [TC293764]
[truncated: 356 more rows]

## Sheet: C306_Up_10_vs_72_hpi
ProbeName	TC/EST hit (release 12)	C-7_GeomeanFold	P-Value	FDR_Value	TC hit descriptions (Includes UniRef100 hits)	Description
A_99_P422587	TC382749	10.2235	0.00278707	0.026955
[truncated: 1,679 more rows]

## Sheet: C306_Down_10_vs_72_hpi
ProbeName	TC/EST hit (release 12)	C-7_GeomeanFold	P-Value	FDR_Value	TC hit descriptions (Includes UniRef100 hits)	Description
[truncated: 562 more rows]
