# Supplementary material for: Comparative transcriptomics of stem rust resistance in wheat NILs mediated by Sr24 rust resistance gene
Source: PLoS One. 2023 Dec 11;18(12):e0295202. doi: 10.1371/journal.pone.0295202 (PMC10712884; doi:10.1371/journal.pone.0295202)
Supplement: S4 Table — (XLSX) [file pone.0295202.s004.xlsx]

## Sheet: basal_0_hpi_up
ProbeName	TC/EST hit (release 12)	T-1_GeomeanFold	P-Value	FDR_Value	TC hit descriptions (Includes UniRef100 hits)	Description
A_99_P554337	TC453923	8.33182	0.00325313	0.0492
A_99_P108595	TC443516	6.83031	0.00623736	0.0492	similar to UniRef100_A8VAR2 Cluster: CheW protein; n=1; Anaeromyxobacter sp. K|Rep: CheW protein - Anaeromyxobacter sp. K, partial (9%)	wpi2s.pk010.l13 wpi2s Triticum aestivum cDNA clone wpi2s.pk010.l13 5' end, mRNA sequence [CA739718]
A_99_P281066	TC409011	6.58975	0.00218993	0.0492	similar to UniRef100_A7P0B7 Cluster: Chromosome chr6 scaffold_3, whole genome shotgun sequence; n=1; Vitis vinifera|Rep: Chromosome chr6 scaffold_3, whole genome shotgun sequence - Vitis vinifera (Grape), partial (37%)	Rep: Chromosome chr6 scaffold_3, whole genome shotgun sequence - Vitis vinifera (Grape), partial (37%) [TC316907]
A_99_P244206	TC461125	4.92119	0.0148204	0.0492	weakly similar to UniRef100_Q1LNU1 Cluster: GMC oxidoreductase; n=1; Ralstonia metallidurans CH34|Rep: GMC oxidoreductase - Ralstonia metallidurans (strain CH34 / ATCC 43123 / DSM 2839), partial (10%)	Rep: GMC oxidoreductase - Ralstonia metallidurans (strain CH34 / ATCC 43123 / DSM 2839), partial (10%) [TC367660]
A_99_P143378	TC425322	4.35422	0.0107474	0.0492		WHE3556_E11_I22ZS Wheat developing grains cDNA library Triticum aestivum cDNA clone WHE3556_E11_I22, mRNA sequence [BQ804597]
A_99_P389302	TC440331	3.99735	0.0155089	0.0492
A_99_P552792	TC453367	3.99252	0.0123454	0.0492	similar to UniRef100_Q2R2Z8 Cluster: Expressed protein; n=1; Oryza sativa Japonica Group|Rep: Expressed protein - Oryza sativa subsp. japonica (Rice), partial (34%)	Rep: Expressed protein - Oryza sativa subsp. japonica (Rice), partial (34%) [TC360152]
A_99_P338526	TC402619;TC435736	3.69712	0.0101713	0.0492
A_99_P376282	TC430571	3.69313	0.0198663	0.0492
A_99_P123805	CA702371	3.31939	0.0124307	0.0492	similar to UniRef100_Q1JXX2 Cluster: Heat shock protein Hsp20; n=1; Desulfuromonas acetoxidans DSM 684|Rep: Heat shock protein Hsp20 - Desulfuromonas acetoxidans DSM 684, partial (9%)	wdk1c.pk005.e15 wdk1c Triticum aestivum cDNA clone wdk1c.pk005.e15 5' end, mRNA sequence [CA702371]
A_99_P149237	TC407633	3.13407	0.0217391	0.0492	similar to UniRef100_Q2J6F0 Cluster: UvrD/REP helicase; n=1; Frankia sp. CcI3|Rep: UvrD/REP helicase - Frankia sp. (strain CcI3), partial (4%)	CJ849811 Y. Ogihara unpublished cDNA library, whsctal Triticum aestivum cDNA clone whsctal13m10 5', mRNA sequence [CJ849811]
A_99_P206846	TC428001	3.12468	0.00470115	0.0492	weakly similar to UniRef100_A7Q856 Cluster: Chromosome undetermined scaffold_62, whole genome shotgun sequence; n=1; Vitis vinifera|Rep: Chromosome undetermined scaffold_62, whole genome shotgun sequence - Vitis vinifera (Grape), partial (94%)	Rep: Chromosome undetermined scaffold_62, whole genome shotgun sequence - Vitis vinifera (Grape), partial (94%) [TC335305]
A_99_P119999	TC409474	3.03087	0.0384035	0.0492	similar to UniRef100_A0QCD1 Cluster: PPE family protein; n=1; Mycobacterium avium 104|Rep: PPE family protein - Mycobacterium avium (strain 104), partial (6%)	CJ706151 Y.Ogihara unpublished cDNA library Wh_V4816 Triticum aestivum cDNA clone whv16n4n18 5', mRNA sequence [CJ706151]
A_99_P293991	TC369851;TC390108	2.96081	0.019597	0.0492
A_99_P322251	TC434126	2.75069	0.0151748	0.0492
A_99_P376362	TC440380	2.66357	0.0119021	0.0492	weakly similar to UniRef100_A1T5P4 Cluster: Diguanylate cyclase; n=1; Mycobacterium vanbaalenii PYR-1|Rep: Diguanylate cyclase - Mycobacterium vanbaalenii (strain DSM 7251 / PYR-1), partial (5%)	Rep: Diguanylate cyclase - Mycobacterium vanbaalenii (strain DSM 7251 / PYR-1), partial (5%) [TC347459]
A_99_P397187	TC407432	2.63037	0.0406051	0.0492	similar to UniRef100_A7NY51 Cluster: Chromosome chr6 scaffold_3, whole genome shotgun sequence; n=1; Vitis vinifera|Rep: Chromosome chr6 scaffold_3, whole genome shotgun sequence - Vitis vinifera (Grape), partial (3%)	Rep: Chromosome chr6 scaffold_3, whole genome shotgun sequence - Vitis vinifera (Grape), partial (3%) [TC315380]
A_99_P456787	TC408325	2.62459	0.0121814	0.0492	weakly similar to UniRef100_A7Q856 Cluster: Chromosome undetermined scaffold_62, whole genome shotgun sequence; n=1; Vitis vinifera|Rep: Chromosome undetermined scaffold_62, whole genome shotgun sequence - Vitis vinifera (Grape), partial (94%)	Rep: Chromosome undetermined scaffold_62, whole genome shotgun sequence - Vitis vinifera (Grape), partial (94%) [TC316230]
A_99_P082125	TC410391	2.61581	0.0365716	0.0492	similar to UniRef100_P93181 Cluster: Pathogenesis-related protein precursor; n=1; Hordeum vulgare|Rep: Pathogenesis-related protein precursor - Hordeum vulgare (Barley), partial (42%)	FGAS000718 Triticum aestivum FGAS: Library 2 Gate 3 Triticum aestivum cDNA, mRNA sequence [DR740782]
A_99_P065255	CK217214	2.53656	0.0292698	0.0492		FGAS029215 Triticum aestivum FGAS: Library 6 CAP GATE 1 Triticum aestivum cDNA, mRNA sequence [CK217214]
A_99_P365831	TC438273	2.49879	0.0264241	0.0492	weakly similar to UniRef100_P39881 Cluster: Homeobox protein cut-like 1; n=1; Canis lupus familiaris|Rep: Homeobox protein cut-like 1 - Canis familiaris (Dog), partial (3%)	Rep: Homeobox protein cut-like 1 - Canis familiaris (Dog), partial (3%) [TC345375]
A_99_P104340	TC419962	2.49547	0.0193118	0.0492	similar to UniRef100_A7TVU8 Cluster: Asynapsis 1; n=1; Triticum aestivum|Rep: Asynapsis 1 - Triticum aestivum (Wheat), partial (26%)	CJ632484 Y.Ogihara unpublished cDNA library Wh_DPA20 Triticum aestivum cDNA clone whdp11k14 5', mRNA sequence [CJ632484]
A_99_P385067	TC389907;TC459868	2.47837	0.0051049	0.0492	weakly similar to UniRef100_Q2PH50 Cluster: SKP1-like protein; n=1; Silene latifolia|Rep: SKP1-like protein - Silene latifolia (White campion) (Bladder campion), partial (40%)	Rep: SKP1-like protein - Silene latifolia (White campion) (Bladder campion), partial (40%) [TC298240]
A_99_P442267	TC398095	2.26764	0.00740529	0.0492	similar to UniRef100_UPI0000F329A5 Cluster: Prostaglandin E2 receptor EP1; n=1; Bos taurus|Rep: Prostaglandin E2 receptor EP1 - Bos Taurus, partial (6%)	Rep: Prostaglandin E2 receptor EP1 - Bos Taurus, partial (6%) [TC306249]
A_99_P194753	GH732084;TC386518	2.10843	0.0268862	0.0492	similar to UniRef100_Q9ZT14 Cluster: C13 endopeptidase NP1; n=1; Hordeum vulgare|Rep: C13 endopeptidase NP1 - Hordeum vulgare (Barley), partial (31%)	CJ574266 Y.Ogihara unpublished cDNA library Wh_OKCS Triticum aestivum cDNA clone rwhok2m12 3', mRNA sequence [CJ574266]
A_99_P200951	TC422851	2.09294	0.0315234	0.0492	homologue to UniRef100_O24473 Cluster: Eukaryotic translation initiation factor 2 subunit beta; n=1; Triticum aestivum|Rep: Eukaryotic translation initiation factor 2 subunit beta - Triticum aestivum (Wheat), partial (83%)	Rep: Eukaryotic translation initiation factor 2 subunit beta - Triticum aestivum (Wheat), partial (83%) [TC330290]
A_99_P531552	TC445209	2.09293	0.0249887	0.0492	homologue to UniRef100_A7WE90 Cluster: IstB domain protein ATP-binding protein; n=2; Methylobacterium chloromethanicum CM4|Rep: IstB domain protein ATP-binding protein - Methylobacterium chloromethanicum CM4, partial (5%)
A_99_P477672	TC420843	2.08338	0.00954552	0.0492
A_99_P127160	TC376699	2.00599	0.00778129	0.0492	similar to UniRef100_A8NXU6 Cluster: Predicted protein; n=1; Coprinopsis cinerea okayama7#130|Rep: Predicted protein - Coprinopsis cinerea okayama7#130, partial (8%)	CJ801694 Y. Ogihara unpublished cDNA library, whsct Triticum aestivum cDNA clone whsct23h13 5', mRNA sequence [CJ801694]

## Sheet: basal_0_hpi_down
ProbeName	TC/EST hit (release 12)	T-1_GeomeanFold	P-Value	FDR_Value	TC hit descriptions (Includes UniRef100 hits)	Description
A_99_P198986	TC445813	-4.6515	0.00425164	0.005	similar to UniRef100_Q9AYP4 Cluster: 40S ribosomal protein S10; n=4; Oryza sativa|Rep: 40S ribosomal protein S10 - Oryza sativa subsp. japonica (Rice), partial (94%)	Rep: 40S ribosomal protein S10 - Oryza sativa subsp. japonica (Rice), partial (94%) [TC351974]
A_99_P167794	TC372232	-3.0607	0.00161478	0.005	UniRef100_Q43212 Cluster: Peroxidase precursor; n=1; Triticum aestivum|Rep: Peroxidase precursor - Triticum aestivum (Wheat), complete	Wheat mRNA for peroxidase [X56011]
A_99_P009611	TC416146	-2.89406	0.00304721	0.005	similar to UniRef100_A7P5K1 Cluster: Chromosome chr4 scaffold_6, whole genome shotgun sequence; n=1; Vitis vinifera|Rep: Chromosome chr4 scaffold_6, whole genome shotgun sequence - Vitis vinifera (Grape), partial (14%)	BJ259927 Y. Ogihara unpublished cDNA library, Wh_h Triticum aestivum cDNA clone whh22n01 5', mRNA sequence [BJ259927]
A_99_P503202	TC433084	-2.8191	0.00351483	0.005	similar to UniRef100_Q946U8 Cluster: Long cell-linked locus protein; n=1; Zea mays|Rep: Long cell-linked locus protein - Zea mays (Maize), partial (9%)	Rep: Long cell-linked locus protein - Zea mays (Maize), partial (9%) [TC340287]
A_99_P336731	TC419705	-2.33401	0.00192166	0.005	weakly similar to UniRef100_A7NXL3 Cluster: Chromosome chr5 scaffold_2, whole genome shotgun sequence; n=1; Vitis vinifera|Rep: Chromosome chr5 scaffold_2, whole genome shotgun sequence - Vitis vinifera (Grape), partial (27%)	Rep: Chromosome chr5 scaffold_2, whole genome shotgun sequence - Vitis vinifera (Grape), partial (27%) [TC327237]
A_99_P336736	CK205991	-2.33058	0.00318589	0.005	weakly similar to UniRef100_A7NXL3 Cluster: Chromosome chr5 scaffold_2, whole genome shotgun sequence; n=1; Vitis vinifera|Rep: Chromosome chr5 scaffold_2, whole genome shotgun sequence - Vitis vinifera (Grape), partial (29%)
A_99_P570472	TC459944	-2.15205	0.00506419	0.005	homologue to UniRef100_Q5I3F6 Cluster: Peroxidase 2; n=1; Triticum monococcum|Rep: Peroxidase 2 - Triticum monococcum (Einkorn wheat) (Small spelt), partial (94%)	FGAS057795 Triticum aestivum FGAS: Library 2 Gate 3 Triticum aestivum cDNA, mRNA sequence [CV763406]

## Sheet: early_10_hpi_up
ProbeName	TC/EST hit (release 12)	T-4_GeomeanFold	P-Value	FDR_Value	TC/EST hit (release 12)	TC hit descriptions (Includes UniRef100 hits)	Description
A_99_P554337	TC453923	9.28229	0.000181267	0	TC453923
A_99_P281066	TC409011	9.08439	0.00938301	0.0464762	TC409011	similar to UniRef100_A7P0B7 Cluster: Chromosome chr6 scaffold_3, whole genome shotgun sequence; n=1; Vitis vinifera|Rep: Chromosome chr6 scaffold_3, whole genome shotgun sequence - Vitis vinifera (Grape), partial (37%)	Rep: Chromosome chr6 scaffold_3, whole genome shotgun sequence - Vitis vinifera (Grape), partial (37%) [TC316907]
A_99_P169749	TC378715	6.30278	0.0134995	0.0464762	TC378715
A_99_P258236	CK163995;TC386265;TC430637	6.26133	0.0156657	0.0464762	CK163995;TC386265;TC430637	similar to UniRef100_P47917 Cluster: O-methyltransferase ZRP4; n=1; Zea mays|Rep: O-methyltransferase ZRP4 - Zea mays (Maize), partial (30%)
A_99_P108595	TC443516	6.08428	0.00153739	0.0406667	TC443516	similar to UniRef100_A8VAR2 Cluster: CheW protein; n=1; Anaeromyxobacter sp. K|Rep: CheW protein - Anaeromyxobacter sp. K, partial (9%)	wpi2s.pk010.l13 wpi2s Triticum aestivum cDNA clone wpi2s.pk010.l13 5' end, mRNA sequence [CA739718]
A_99_P552792	TC453367	5.82375	0.00388173	0.0464762	TC453367	similar to UniRef100_Q2R2Z8 Cluster: Expressed protein; n=1; Oryza sativa Japonica Group|Rep: Expressed protein - Oryza sativa subsp. japonica (Rice), partial (34%)	Rep: Expressed protein - Oryza sativa subsp. japonica (Rice), partial (34%) [TC360152]
A_99_P340526	TC423690	5.80861	0.0177621	0.0477391	TC423690	similar to UniRef100_Q5KTC8 Cluster: TFL1-like protein; n=1; Eriobotrya japonica|Rep: TFL1-like protein - Eriobotrya japonica, partial (33%)	Rep: TFL1-like protein - Eriobotrya japonica, partial (33%) [TC330869]
A_99_P486662	TC425533	5.6548	0.00537321	0.0464762	TC425533
A_99_P293991	TC369851;TC390108	5.18447	0.0232471	0.0489075	TC369851;TC390108
A_99_P247881	TC396071	4.85883	0.0155141	0.0464762	TC396071	homologue to UniRef100_Q9M4C7 Cluster: Allene oxide synthase; n=1; Hordeum vulgare|Rep: Allene oxide synthase - Hordeum vulgare (Barley), partial (48%)	Rep: Allene oxide synthase - Hordeum vulgare (Barley), partial (48%) [TC304267]
A_99_P482622	TC423690	4.81818	0.0313688	0.0499509	TC423690	similar to UniRef100_Q5KTC8 Cluster: TFL1-like protein; n=1; Eriobotrya japonica|Rep: TFL1-like protein - Eriobotrya japonica, partial (33%)	Rep: TFL1-like protein - Eriobotrya japonica, partial (33%) [TC330869]
A_99_P000841	TC421946	4.80467	0.00153001	0.0406667	TC421946		WHE2104_A07_B14ZS Wheat salt-stressed crown cDNA library Triticum aestivum cDNA clone WHE2104_A07_B14, mRNA sequence [BF474953]
A_99_P080335	CA618104	4.76228	0.0154896	0.0464762	CA618104		Triticum aestivum clone wyr1c.pk005.f22:fis, full insert mRNA sequence [BT008923]
A_99_P244206	TC461125	4.50607	0.00500449	0.0464762	TC461125	weakly similar to UniRef100_Q1LNU1 Cluster: GMC oxidoreductase; n=1; Ralstonia metallidurans CH34|Rep: GMC oxidoreductase - Ralstonia metallidurans (strain CH34 / ATCC 43123 / DSM 2839), partial (10%)	Rep: GMC oxidoreductase - Ralstonia metallidurans (strain CH34 / ATCC 43123 / DSM 2839), partial (10%) [TC367660]
A_99_P513542	TC437668	4.44603	0.0226862	0.0489075	TC437668	similar to UniRef100_P37064 Cluster: L-ascorbate oxidase; n=1; Cucurbita pepo var. melopepo|Rep: L-ascorbate oxidase - Cucurbita pepo var. melopepo (Zucchini), partial (16%)	Rep: L-ascorbate oxidase - Cucurbita pepo var. melopepo (Zucchini), partial (16%) [TC344800]
A_99_P017169	TC408998	4.39356	0.0101192	0.0464762	TC408998	similar to UniRef100_A7NXX4 Cluster: Chromosome chr6 scaffold_3, whole genome shotgun sequence; n=1; Vitis vinifera|Rep: Chromosome chr6 scaffold_3, whole genome shotgun sequence - Vitis vinifera (Grape), partial (46%)	BJ313648 Y. Ogihara unpublished cDNA library, Wh_yf Triticum aestivum cDNA clone whyf6k02 5', mRNA sequence [BJ313648]
A_99_P410167	TC453213	4.30859	0.0208847	0.0489075	TC453213	weakly similar to UniRef100_Q9AVM3 Cluster: Cytochrome P450; n=1; Triticum aestivum|Rep: Cytochrome P450 - Triticum aestivum (Wheat), partial (67%)	FGAS000247 Triticum aestivum FGAS: Library 2 Gate 3 Triticum aestivum cDNA, mRNA sequence [DR739981]
A_99_P166524	TC382198;TC388575	4.295	0.0160668	0.0464762	TC382198;TC388575	homologue to UniRef100_Q9M4B1 Cluster: Allene oxide synthase; n=1; Hordeum vulgare|Rep: Allene oxide synthase - Hordeum vulgare (Barley), partial (38%)	Triticum aestivum allene oxide synthase (TaAOS) mRNA, complete cds [AY196004]
A_99_P338526	TC402619;TC435736	4.27223	0.00470925	0.0464762	TC402619;TC435736
A_99_P501802	TC427640;TC432495	4.08289	0.0243969	0.0489075	TC427640;TC432495	similar to UniRef100_P12940 Cluster: Bowman-Birk type trypsin inhibitor; n=1; Hordeum vulgare|Rep: Bowman-Birk type trypsin inhibitor - Hordeum vulgare (Barley), complete	Rep: Bowman-Birk type trypsin inhibitor - Hordeum vulgare (Barley), partial (30%) [TC339700]
A_99_P421932	TC382198;TC388575;TC416656	4.07271	0.00776278	0.0464762	TC382198;TC388575;TC416656	homologue to UniRef100_Q9M4B1 Cluster: Allene oxide synthase; n=1; Hordeum vulgare|Rep: Allene oxide synthase - Hordeum vulgare (Barley), partial (38%)	Triticum aestivum allene oxide synthase (TaAOS) mRNA, complete cds [AY196004]
A_99_P514332	TC438002	4.03764	0.0226889	0.0489075	TC438002	homologue to UniRef100_Q9M4B1 Cluster: Allene oxide synthase; n=1; Hordeum vulgare|Rep: Allene oxide synthase - Hordeum vulgare (Barley), partial (23%)	Rep: Allene oxide synthase - Hordeum vulgare (Barley), partial (23%) [TC345119]
A_99_P150212	TC420737	4.00645	0.00528958	0.0464762	TC420737	similar to UniRef100_Q657X7 Cluster: Pectin-glucuronyltransferase-like; n=1; Oryza sativa Japonica Group|Rep: Pectin-glucuronyltransferase-like - Oryza sativa subsp. japonica (Rice), partial (14%)	CJ832771 Y. Ogihara unpublished cDNA library, whatlal Triticum aestivum cDNA clone whatlal39g07 5', mRNA sequence [CJ832771]
A_99_P143378	TC425322	3.97875	0.000884707	0.0305	TC425322		WHE3556_E11_I22ZS Wheat developing grains cDNA library Triticum aestivum cDNA clone WHE3556_E11_I22, mRNA sequence [BQ804597]
A_99_P389302	TC440331	3.92822	0.00705086	0.0464762	TC440331
A_99_P210426	TC395059	3.86059	0.0280484	0.0499509	TC395059	UniRef100_O82716 Cluster: Glucan endo-1,3-beta-D-glucosidase precursor; n=1; Triticum aestivum|Rep: Glucan endo-1,3-beta-D-glucosidase precursor - Triticum aestivum (Wheat), complete	Rep: Glucan endo-1,3-beta-D-glucosidase precursor - Triticum aestivum (Wheat), complete [TC303277]
A_99_P509482	TC435858	3.73056	0.00886678	0.0464762	TC435858	similar to UniRef100_Q84TC2 Cluster: 2-oxoglutarate-dependent oxygenase; n=1; Zea mays|Rep: 2-oxoglutarate-dependent oxygenase - Zea mays (Maize), partial (41%)	Rep: 2-oxoglutarate-dependent oxygenase - Zea mays (Maize), partial (41%) [TC343036]
A_99_P376362	TC440380	3.72985	0.00954622	0.0464762	TC440380	weakly similar to UniRef100_A1T5P4 Cluster: Diguanylate cyclase; n=1; Mycobacterium vanbaalenii PYR-1|Rep: Diguanylate cyclase - Mycobacterium vanbaalenii (strain DSM 7251 / PYR-1), partial (5%)	Rep: Diguanylate cyclase - Mycobacterium vanbaalenii (strain DSM 7251 / PYR-1), partial (5%) [TC347459]
A_99_P041411	CA484906	3.54267	0.0166723	0.0468323	CA484906	similar to UniRef100_A7NU57 Cluster: Chromosome chr18 scaffold_1, whole genome shotgun sequence; n=1; Vitis vinifera|Rep: Chromosome chr18 scaffold_1, whole genome shotgun sequence - Vitis vinifera (Grape), partial (16%)	WHE4312_A11_B22ZS Wheat meiotic anther cDNA library Triticum aestivum cDNA clone WHE4312_A11_B22, mRNA sequence [CA484906]
A_99_P293411	TC428610	3.41007	0.00779995	0.0464762	TC428610	homologue to UniRef100_Q06IA5 Cluster: Fasciclin-like protein FLA1; n=1; Triticum aestivum|Rep: Fasciclin-like protein FLA1 - Triticum aestivum (Wheat), partial (10%)	Rep: Fasciclin-like protein FLA1 - Triticum aestivum (Wheat), partial (10%) [TC335892]
A_99_P220011	TC380292	3.32382	0.0116547	0.0464762	TC380292	homologue to UniRef100_Q41584 Cluster: Thaumatin-like protein; n=1; Triticum aestivum|Rep: Thaumatin-like protein - Triticum aestivum (Wheat), complete
A_99_P369377	TC381796	3.27461	0.0180869	0.0477391	TC381796	weakly similar to UniRef100_P33186 Cluster: Ribosome-inactivating protein gelonin precursor; n=1; Gelonium multiflorum|Rep: Ribosome-inactivating protein gelonin precursor - Gelonium multiflorum (Euphorbiaceae himalaya), partial (16%)	Rep: Ribosome-inactivating protein gelonin precursor - Gelonium multiflorum (Euphorbiaceae himalaya), partial (16%) [TC290281]
A_99_P645836	CA676223;CK195778;DN829644;TC429714	3.23646	0.0109321	0.0464762	CA676223;CK195778;DN829644;TC429714	similar to UniRef100_Q4TBD4 Cluster: Chromosome undetermined SCAF7145 whole genome shotgun sequence; n=1; Tetraodon, partial (1%)	Triticum aestivum Taglu1b mRNA for beta-glucosidase, complete cds [AB236422]
A_99_P606587	TC382658;TC429087;TC429830;TC438224	3.20675	0.00877389	0.0464762	TC382658;TC429087;TC429830;TC438224	homologue to UniRef100_Q1XIR9 Cluster: Beta-glucosidase precursor; n=1; Triticum aestivum|Rep: Beta-glucosidase precursor - Triticum aestivum (Wheat), partial (32%)	Triticum aestivum TaGlu1a mRNA for beta-glucosidase, complete cds [AB100035]
A_99_P034064	CK200800	3.07475	0.0174235	0.0468323	CK200800	homologue to UniRef100_P10968 Cluster: Agglutinin isolectin 1 precursor; n=1; Triticum aestivum|Rep: Agglutinin isolectin 1 precursor - Triticum aestivum (Wheat), partial (43%)	Wheat (T.aestivum) germ agglutinin isolectin A, complete cds [M25536]
A_99_P325081	TC418432	3.04273	0.0237223	0.0489075	TC418432
A_99_P509257	TC435750	3.00707	0.0107083	0.0464762	TC435750	weakly similar to UniRef100_Q729B4 Cluster: ABC transporter, permease protein; n=2; Desulfovibrio vulgaris subsp. vulgaris|Rep: ABC transporter, permease protein - Desulfovibrio vulgaris (strain Hildenborough / ATCC 29579 / NCIMB8303), partial (6%)	Rep: ABC transporter, permease protein - Desulfovibrio vulgaris (strain Hildenborough / ATCC 29579 / NCIMB8303), partial (6%) [TC342932]
A_99_P051906	CA639440	2.97452	0.0124595	0.0464762	CA639440		wre1n.pk0014.e3 wre1n Triticum aestivum cDNA clone wre1n.pk0014.e3 5' end, mRNA sequence [CA639440]
A_99_P020754	TC433013	2.94376	0.0101368	0.0464762	TC433013	homologue to UniRef100_Q84QG6 Cluster: Agmatine coumaroyltransferase; n=1; Hordeum vulgare|Rep: Agmatine coumaroyltransferase - Hordeum vulgare (Barley), partial (97%)	Triticum aestivum putative agmatine coumaroyltransferase mRNA, partial cds [AY234333]
A_99_P559327	TC455765	2.90755	0.026636	0.0499091	TC455765
A_99_P584847	TC382658	2.88811	0.0125151	0.0464762	TC382658	homologue to UniRef100_Q1XIR9 Cluster: Beta-glucosidase precursor; n=1; Triticum aestivum|Rep: Beta-glucosidase precursor - Triticum aestivum (Wheat), partial (32%)	Triticum aestivum TaGlu1a mRNA for beta-glucosidase, complete cds [AB100035]
A_99_P399842	TC458328	2.87684	0.010282	0.0464762	TC458328	homologue to UniRef100_Q8GTD0 Cluster: Metallothioneine type2; n=1; Hordeum vulgare subsp. vulgare|Rep: Metallothioneine type2 - Hordeum vulgare var. distichum (Two-rowed barley), partial (92%)	Rep: Metallothioneine type2 - Hordeum vulgare var. distichum (Two-rowed barley), partial (92%) [TC364902]
A_99_P220026	TC396733	2.84673	0.00141085	0.0305	TC396733	UniRef100_Q41584 Cluster: Thaumatin-like protein; n=1; Triticum aestivum|Rep: Thaumatin-like protein - Triticum aestivum (Wheat), partial (78%)
A_99_P442917	TC398593	2.84517	0.0289882	0.0499509	TC398593	UniRef100_A8N7A1 Cluster: Predicted protein; n=1; Coprinopsis cinerea okayama7#130|Rep: Predicted protein - Coprinopsis cinerea okayama7#130, partial (9%)	Rep: Predicted protein - Coprinopsis cinerea okayama7#130, partial (9%) [TC306720]
A_99_P176806	TC459543	2.83723	0.00380009	0.0464762	TC459543	similar to UniRef100_A7RTL0 Cluster: Predicted protein; n=1; Nematostella vectensis|Rep: Predicted protein - Nematostella vectensis (Starlet sea anemone), partial (5%)	G118.124N09F010828 G118 Triticum aestivum cDNA clone G118124N09, mRNA sequence [CD893900]
A_99_P206846	TC428001	2.81999	6.14533e-05	0	TC428001	weakly similar to UniRef100_A7Q856 Cluster: Chromosome undetermined scaffold_62, whole genome shotgun sequence; n=1; Vitis vinifera|Rep: Chromosome undetermined scaffold_62, whole genome shotgun sequence - Vitis vinifera (Grape), partial (94%)	Rep: Chromosome undetermined scaffold_62, whole genome shotgun sequence - Vitis vinifera (Grape), partial (94%) [TC335305]
A_99_P123805	CA702371	2.814	0.0155779	0.0464762	CA702371	similar to UniRef100_Q1JXX2 Cluster: Heat shock protein Hsp20; n=1; Desulfuromonas acetoxidans DSM 684|Rep: Heat shock protein Hsp20 - Desulfuromonas acetoxidans DSM 684, partial (9%)	wdk1c.pk005.e15 wdk1c Triticum aestivum cDNA clone wdk1c.pk005.e15 5' end, mRNA sequence [CA702371]
A_99_P315231	TC402088	2.76539	0.00761252	0.0464762	TC402088
A_99_P516512	TC439019	2.7405	0.0300829	0.0499509	TC439019	similar to UniRef100_A2AH89 Cluster: Complement component 1, q subcomponent-like 1; n=2; Murinae|Rep: Complement component 1, q subcomponent-like 1 - Mus musculus (Mouse), partial (5%)	CJ783900 Y. Ogihara unpublished cDNA library, whatl Triticum aestivum cDNA clone whatl5d20 5', mRNA sequence [CJ783900]
A_99_P259676	CA671409;CA674739;CA675135;CA675418;TC455444	2.71713	0.00797075	0.0464762	CA671409;CA674739;CA675135;CA675418;TC455444	similar to UniRef100_A6SE11 Cluster: Predicted protein; n=1; Botryotinia fuckeliana B05.10|Rep: Predicted protein - Botryotinia fuckeliana (strain B05.10) (Noble rot fungus) (Botrytiscinerea), partial (10%)	Rep: Sulfotransferase domain containing protein, expressed - Oryza sativa subsp. japonica (Rice), partial (68%) [TC298336]
A_99_P192567	TC451037	2.69378	0.013022	0.0464762	TC451037		CJ693714 Y.Ogihara unpublished cDNA library Wh_SHC Triticum aestivum cDNA clone whsc14g02 5', mRNA sequence [CJ693714]
A_99_P270571	TC389225	2.67823	0.0293529	0.0499509	TC389225	weakly similar to UniRef100_A7R856 Cluster: Chromosome undetermined scaffold_2286, whole genome shotgun sequence; n=1; Vitis vinifera|Rep: Chromosome undetermined scaffold_2286, whole genome shotgun sequence - Vitis vinifera (Grape), partial (48%)	Rep: Chromosome undetermined scaffold_2286, whole genome shotgun sequence - Vitis vinifera (Grape), partial (48%) [TC297573]
A_99_P092495	TC368883	2.67631	0.0259214	0.0489075	TC368883	homologue to UniRef100_Q1ERF8 Cluster: Endo-beta-1,3-glucanase; n=1; Triticum aestivum|Rep: Endo-beta-1,3-glucanase - Triticum aestivum (Wheat), complete	Triticum aestivum TaGlb2e mRNA for endo-beta-1,3-glucanase, complete cds [AB244641]
A_99_P116595	TC402462	2.65294	0.00608823	0.0464762	TC402462	UniRef100_Q2N9B1 Cluster: 50S ribosomal protein L3; n=1; Erythrobacter litoralis HTCC2594|Rep: 50S ribosomal protein L3 - Erythrobacter litoralis (strain HTCC2594), partial (5%)	CJ710522 Y.Ogihara unpublished cDNA library Wh_V483 Triticum aestivum cDNA clone whv3n4g16 5', mRNA sequence [CJ710522]
A_99_P085775	TC372250	2.63443	0.00157623	0.0406667	TC372250	similar to UniRef100_Q9FQB7 Cluster: Glutathione S-transferase GST 22; n=1; Zea mays|Rep: Glutathione S-transferase GST 22 - Zea mays (Maize), partial (83%)	Rep: Glutathione S-transferase GST 22 - Zea mays (Maize), partial (83%) [TC280820]
A_99_P017619	TC378489	2.63075	0.0116538	0.0464762	TC378489	UniRef100_Q4W8R1 Cluster: Fructan exohydrolase; n=1; Triticum aestivum|Rep: Fructan exohydrolase - Triticum aestivum (Wheat), complete	Triticum aestivum A211 mRNA for fructan exohydrolase, complete cds [AB089270]
A_99_P112790	TC369044;TC403682	2.62779	0.0132365	0.0464762	TC369044;TC403682	UniRef100_Q4W8R0 Cluster: Fructan exohydrolase; n=1; Triticum aestivum|Rep: Fructan exohydrolase - Triticum aestivum (Wheat), complete	Triticum aestivum C311 mRNA for fructan exohydrolase, complete cds [AB089271]
A_99_P352861	TC441555	2.57914	0.0169467	0.0468323	TC441555	homologue to UniRef100_Q0DXF4 Cluster: Os02g0756800 protein; n=2; Oryza sativa Japonica Group|Rep: Os02g0756800 protein - Oryza sativa subsp. japonica (Rice), partial (31%)	Rep: Os02g0756800 protein - Oryza sativa subsp. japonica (Rice), partial (31%) [TC348635]
A_99_P466672	TC428373	2.57063	0.0192779	0.0489075	TC428373	homologue to UniRef100_Q3S4I4 Cluster: Pathogenesis-related 1a; n=1; Triticum monococcum|Rep: Pathogenesis-related 1a - Triticum monococcum (Einkorn wheat) (Small spelt), partial (89%)	Rep: Pathogenesis-related 1a - Triticum monococcum (Einkorn wheat) (Small spelt), partial (92%) [TC322292]
A_99_P442267	TC398095	2.54155	0.0110466	0.0464762	TC398095	similar to UniRef100_UPI0000F329A5 Cluster: Prostaglandin E2 receptor EP1; n=1; Bos taurus|Rep: Prostaglandin E2 receptor EP1 - Bos Taurus, partial (6%)	Rep: Prostaglandin E2 receptor EP1 - Bos Taurus, partial (6%) [TC306249]
A_99_P581497	TC372557;TC375895	2.48594	0.015672	0.0464762	TC372557;TC375895	UniRef100_Q1XIR9 Cluster: Beta-glucosidase precursor; n=1; Triticum aestivum|Rep: Beta-glucosidase precursor - Triticum aestivum (Wheat), partial (24%)	Triticum aestivum TaGlu1a mRNA for beta-glucosidase, complete cds [AB100035]
A_99_P364466	TC440564	2.31182	0.00953825	0.0464762	TC440564
A_99_P138720	TC371790	2.29765	0.00339315	0.04575	TC371790	homologue to UniRef100_P29114 Cluster: Lipoxygenase 1; n=1; Hordeum vulgare|Rep: Lipoxygenase 1 - Hordeum vulgare (Barley), partial (30%)	FGAS016117 Triticum aestivum FGAS: Library 4 Gate 8 Triticum aestivum cDNA, mRNA sequence [CK163489]
A_99_P163837	TC382946	2.27872	0.0163175	0.0464762	TC382946	UniRef100_Q1ERG1 Cluster: Endo-beta-1,3-glucanase; n=1; Triticum aestivum|Rep: Endo-beta-1,3-glucanase - Triticum aestivum (Wheat), complete
A_99_P151502	TC441444	2.27827	0.0292084	0.0499509	TC441444	weakly similar to UniRef100_Q0DC30 Cluster: Os06g0492900 protein; n=1; Oryza sativa Japonica Group|Rep: Os06g0492900 protein - Oryza sativa subsp. japonica (Rice), partial (7%)	CJ823554 Y. Ogihara unpublished cDNA library, whatlal Triticum aestivum cDNA clone whatlal12d07 5', mRNA sequence [CJ823554]
A_99_P206816	TC435102	2.26804	0.0144862	0.0464762	TC435102
A_99_P388982	TC430489	2.24956	0.0191622	0.0489075	TC430489	similar to UniRef100_Q7XEZ6 Cluster: ZIM motif family protein, expressed; n=2; Oryza sativa|Rep: ZIM motif family protein, expressed - Oryza sativa subsp. japonica (Rice), partial (54%)	Rep: ZIM motif family protein, expressed - Oryza sativa subsp. japonica (Rice), partial (54%) [TC337723]
A_99_P518112	TC439754	2.24128	0.0309227	0.0499509	TC439754
A_99_P116840	TC434135	2.2284	0.0138308	0.0464762	TC434135		CJ666746 Y.Ogihara unpublished cDNA library Wh_KMP Triticum aestivum cDNA clone whkp8g23 5', mRNA sequence [CJ666746]
A_99_P283446	TC445957	2.20939	0.0304032	0.0499509	TC445957	similar to UniRef100_A4VB63 Cluster: Cycloartenol synthase; n=1; Dioscorea zingiberensis|Rep: Cycloartenol synthase - Dioscorea zingiberensis, partial (23%)	Rep: Cycloartenol synthase - Dioscorea zingiberensis, partial (23%) [TC352933]
A_99_P229316	TC428373	2.20398	0.00246125	0.0406667	TC428373	homologue to UniRef100_Q3S4I4 Cluster: Pathogenesis-related 1a; n=1; Triticum monococcum|Rep: Pathogenesis-related 1a - Triticum monococcum (Einkorn wheat) (Small spelt), partial (89%)
A_99_P329006	TC461324	2.17688	0.0129117	0.0464762	TC461324	similar to UniRef100_A7NWN4 Cluster: Chromosome chr5 scaffold_2, whole genome shotgun sequence; n=1; Vitis vinifera|Rep: Chromosome chr5 scaffold_2, whole genome shotgun sequence - Vitis vinifera (Grape), partial (36%)	Rep: Glyoxalase family protein, expressed - Oryza sativa subsp. japonica (Rice), partial (92%) [TC290680]
A_99_P487212	TC425829	2.16387	0.00482674	0.0464762	TC425829	similar to UniRef100_Q6H250 Cluster: BcscQ; n=1; Burkholderia multivorans|Rep: BcscQ - Burkholderia multivorans, partial (5%)	Rep: BcscQ - Burkholderia multivorans, partial (5%) [TC333195]
A_99_P199466	TC430880;TC461941	2.14479	0.00181806	0.0406667	TC430880;TC461941		Rep: Glutathione S-transferase - Aegilops tauschii (Tausch's goatgrass) (Aegilops squarrosa), partial (41%) [TC368426]
A_99_P235806	TC396803	2.12073	0.0168281	0.0468323	TC396803
A_99_P324301	CK163758;TC390202	2.11708	0.0100402	0.0464762	CK163758;TC390202	similar to UniRef100_Q2MJ03 Cluster: Cytochrome P450 monooxygenase CYP94C9; n=1; Medicago truncatula|Rep: Cytochrome P450 monooxygenase CYP94C9 - Medicago truncatula (Barrel medic), partial (30%)
A_99_P032869	TC376517	2.11208	0.00803507	0.0464762	TC376517		FGAS059392 Triticum aestivum FGAS: Library 2 Gate 3 Triticum aestivum cDNA, mRNA sequence [CV765007]
A_99_P288411	TC401495	2.10974	0.00864744	0.0464762	TC401495	similar to UniRef100_Q2VCK6 Cluster: Eukaryotic peptide chain release factor subunit 1-3-like; n=1; Solanum tuberosum|Rep: Eukaryotic peptide chain release factor subunit 1-3-like - Solanum tuberosum (Potato), partial (12%)	Rep: Eukaryotic peptide chain release factor subunit 1-3-like - Solanum tuberosum (Potato), partial (12%) [TC309531]
A_99_P348491	TC410237	2.08703	0.00586154	0.0464762	TC410237
A_99_P338766	TC425850	2.08693	0.00320399	0.04575	TC425850	weakly similar to UniRef100_Q0ZDG2 Cluster: Lipoxygenase; n=1; Actinidia deliciosa|Rep: Lipoxygenase - Actinidia deliciosa (Kiwi), partial (9%)	Rep: Lipoxygenase - Actinidia deliciosa (Kiwi), partial (9%) [TC333205]
A_99_P115295	TC382788	2.07436	0.00591872	0.0464762	TC382788	similar to UniRef100_Q10R22 Cluster: Zinc finger, C3HC4 type family protein, expressed; n=2; Oryza sativa Japonica Group|Rep: Zinc finger, C3HC4 type family protein, expressed - Oryza sativa subsp. japonica (Rice), partial (69%)	CJ811121 Y. Ogihara unpublished cDNA library, whsct Triticum aestivum cDNA clone whsct13l17 3', mRNA sequence [CJ811121]
A_99_P530427	TC444698	2.05482	0.023425	0.0489075	TC444698	weakly similar to UniRef100_Q1HEA3 Cluster: TPR domain protein; n=1; Musa acuminata|Rep: TPR domain protein - Musa acuminata (Banana), partial (78%)	Rep: TPR domain protein - Musa acuminata (Banana), partial (78%) [TC351716]
A_99_P254366	TC399993	2.03335	0.0310567	0.0499509	TC399993	homologue to UniRef100_Q711R0 Cluster: Allene oxide cyclase precursor; n=1; Hordeum vulgare|Rep: Allene oxide cyclase precursor - Hordeum vulgare (Barley), complete	Rep: Allene oxide cyclase precursor - Hordeum vulgare (Barley), complete [TC308074]
A_99_P288806	TC371585	2.00919	0.02898	0.0499509	TC371585	weakly similar to UniRef100_A7QRT7 Cluster: Chromosome chr13 scaffold_152, whole genome shotgun sequence; n=1; Vitis vinifera|Rep: Chromosome chr13 scaffold_152, whole genome shotgun sequence - Vitis vinifera (Grape), partial (52%)	Rep: Chromosome chr13 scaffold_152, whole genome shotgun sequence - Vitis vinifera (Grape), partial (52%) [TC280147]

## Sheet: early_10_hpi_down
ProbeName	TC/EST hit (release 12)	T-4_GeomeanFold	P-Value	FDR_Value	TC hit descriptions (Includes UniRef100 hits)	Description
A_99_P097185	TC409508	-9.58008	0.000968007	0.0225769	similar to UniRef100_Q43490 Cluster: Jasmonate induced protein; n=1; Hordeum vulgare|Rep: Jasmonate induced protein - Hordeum vulgare (Barley), partial (48%)	AZO3.108N05F011010 AZO3 Triticum aestivum cDNA clone AZO3108N05, mRNA sequence [CD876160]
A_99_P101440	TC434139	-8.98173	0.000540091	0.0225769	weakly similar to UniRef100_Q1EMR2 Cluster: Transcription initiation factor; n=1; Plantago major|Rep: Transcription initiation factor - Plantago major (Common plantain), partial (30%)	BJ305619 Y. Ogihara unpublished cDNA library, Wh_yd Triticum aestivum cDNA clone whyd26m01 5', mRNA sequence [BJ305619]
A_99_P229581	CD918785;CK159000;CK160788;TC421817;TC442680	-8.60125	6.82301e-06	0	similar to UniRef100_Q0JFN7 Cluster: DEAD-box ATP-dependent RNA helicase 58, chloroplast precursor; n=1; Oryza sativa Japonica Group|Rep: DEAD-box ATP-dependent RNA helicase 58, chloroplast precursor - Oryza sativa subsp. japonica (Rice), partial (28%)
A_99_P414182	TC431511	-7.94363	3.81795e-05	0		Rep: HDC13250 - Drosophila melanogaster (Fruit fly), partial (9%) [TC284385]
A_99_P231506	CK151624	-7.74621	0.00152727	0.0244583	weakly similar to UniRef100_A6TI29 Cluster: Beta-galactosidase; n=1; Klebsiella pneumoniae subsp. pneumoniae MGH 78578|Rep: Beta-galactosidase - Klebsiella pneumoniae subsp. pneumoniae (strain ATCC 700721 / MGH78578), partial (5%)
A_99_P522547	TC441547	-7.58297	0.00190001	0.0244583
A_99_P007696	TC417781	-7.19938	0.00953082	0.0461214	similar to UniRef100_A8HY93 Cluster: Nuclear pre-mRNA splicing factor, component of splicing factor 3b; n=1; Chlamydomonas reinhardtii|Rep: Nuclear pre-mRNA splicing factor, component of splicing factor 3b - Chlamydomonas reinhardtii, partial (5%)	CJ946412 Y. Ogihara unpublished cDNA library, whchul Triticum aestivum cDNA clone whchul17a20 5', mRNA sequence [CJ946412]
A_99_P230736	TC441547	-7.09414	0.00217282	0.0244583
A_99_P441147	TC397280	-6.91976	0.0128211	0.0476938
A_99_P568802	TC459502	-6.74963	0.00126994	0.0225769	similar to UniRef100_A7Q727 Cluster: Chromosome chr5 scaffold_58, whole genome shotgun sequence; n=1; Vitis vinifera|Rep: Chromosome chr5 scaffold_58, whole genome shotgun sequence - Vitis vinifera (Grape), partial (16%)	Rep: Chromosome chr5 scaffold_58, whole genome shotgun sequence - Vitis vinifera (Grape), partial (16%) [TC366005]
A_99_P091740	TC374647	-6.63475	0.00109866	0.0225769	similar to UniRef100_Q1V9N7 Cluster: Molecular chaperone SugE; n=1; Vibrio alginolyticus 12G01|Rep: Molecular chaperone SugE - Vibrio alginolyticus 12G01, partial (15%)	CJ833324 Y. Ogihara unpublished cDNA library, whatlal Triticum aestivum cDNA clone whatlal3f10 5', mRNA sequence [CJ833324]
A_99_P403142	TC406137	-6.45484	0.00161627	0.0244583	similar to UniRef100_A8WBX7 Cluster: Mevalonate disphosphate decarboxylase; n=1; Solanum lycopersicum|Rep: Mevalonate disphosphate decarboxylase - Solanum lycopersicum (Tomato) (Lycopersicon esculentum), partial (41%)	Rep: Mevalonate disphosphate decarboxylase - Solanum lycopersicum (Tomato) (Lycopersicon esculentum), partial (41%) [TC314128]
A_99_P448682	TC402750	-6.20718	0.00349128	0.0279524	homologue to UniRef100_Q38J50 Cluster: Flavonoid O-methyltransferase; n=1; Triticum aestivum|Rep: Flavonoid O-methyltransferase - Triticum aestivum (Wheat), partial (61%)	Rep: Flavonoid O-methyltransferase - Triticum aestivum (Wheat), partial (61%) [TC310770]
A_99_P487867	TC382546	-5.90277	0.00166888	0.0244583	homologue to UniRef100_A7J2I5 Cluster: Tonoplast intrinsic protein; n=1; Triticum aestivum|Rep: Tonoplast intrinsic protein - Triticum aestivum (Wheat), complete	Rep: Tonoplast intrinsic protein - Triticum aestivum (Wheat), complete [TC333522]
A_99_P384707	TC456527	-5.80309	0.0186982	0.0484913	homologue to UniRef100_Q41347 Cluster: Dehydrin-like protein; n=1; Stellaria longipes|Rep: Dehydrin-like protein - Stellaria longipes (Longstalk starwort), partial (13%)	Rep: Dehydrin-like protein - Stellaria longipes (Longstalk starwort), partial (13%) [TC363165]
A_99_P226781	TC444969	-5.76961	0.000981792	0.0225769	similar to UniRef100_Q4JSM2 Cluster: DNA polymerase III, epsilon subunit; n=1; Corynebacterium jeikeium K411|Rep: DNA polymerase III, epsilon subunit - Corynebacterium jeikeium (strain K411), partial (5%)	Rep: DNA polymerase III, epsilon subunit - Corynebacterium jeikeium (strain K411), partial (5%) [TC294888]
A_99_P046332	TC420455	-5.70902	0.0109505	0.0461214	weakly similar to UniRef100_A7PG06 Cluster: Chromosome chr6 scaffold_15, whole genome shotgun sequence; n=1; Vitis vinifera|Rep: Chromosome chr6 scaffold_15, whole genome shotgun sequence - Vitis vinifera (Grape), partial (60%)
A_99_P198986	TC445813	-5.70698	0.00417389	0.0317297	similar to UniRef100_Q9AYP4 Cluster: 40S ribosomal protein S10; n=4; Oryza sativa|Rep: 40S ribosomal protein S10 - Oryza sativa subsp. japonica (Rice), partial (94%)	Rep: 40S ribosomal protein S10 - Oryza sativa subsp. japonica (Rice), partial (94%) [TC351974]
A_99_P217186	BQ244730	-5.36818	0.00704787	0.0441828	similar to UniRef100_A7LHC8 Cluster: Alpha gliadin; n=1; Thinopyrum ponticum x Triticum aestivum|Rep: Alpha gliadin - Thinopyrum ponticum x Triticum aestivum, partial (35%)	Wheat mRNA for alpha [X17361]
A_99_P429492	TC388091	-5.32284	8.83518e-05	0	weakly similar to UniRef100_UPI0000660DFA Cluster: Ski oncogene (C-ski).; n=1; Takifugu rubripes|Rep: Ski oncogene (C-ski). - Takifugu rubripes, partial (7%)	Rep: Ski oncogene (C-ski). - Takifugu rubripes, partial (7%) [TC296464]
A_99_P336566	TC398096	-5.09491	0.00486817	0.0366875	similar to UniRef100_A7PIV5 Cluster: Chromosome chr13 scaffold_17, whole genome shotgun sequence; n=1; Vitis vinifera|Rep: Chromosome chr13 scaffold_17, whole genome shotgun sequence - Vitis vinifera (Grape), partial (44%)	Rep: Chromosome chr13 scaffold_17, whole genome shotgun sequence - Vitis vinifera (Grape), partial (44%) [TC306258]
A_99_P335831	TC392878	-4.92307	0.00279955	0.0279524
A_99_P605147	TC426652	-4.83448	0.00222345	0.0244583	homologue to UniRef100_Q94G91 Cluster: Gamma-gliadin; n=3; Triticum|Rep: Gamma-gliadin - Triticum aestivum (Wheat), partial (59%)	CJ634176 Y.Ogihara unpublished cDNA library Wh_DPA20 Triticum aestivum cDNA clone whdp17l02 5', mRNA sequence [CJ634176]
A_99_P254296	TC423547	-4.83116	0.00290223	0.0279524	homologue to UniRef100_Q94DM8 Cluster: Probable ubiquitin-fold modifier 1 precursor; n=3; Oryza sativa|Rep: Probable ubiquitin-fold modifier 1 precursor - Oryza sativa subsp. japonica (Rice), partial (88%)	Rep: Probable ubiquitin-fold modifier 1 precursor - Oryza sativa subsp. japonica (Rice), partial (88%) [TC294691]
A_99_P493537	TC428860	-4.81128	0.00355216	0.0317297	homologue to UniRef100_Q75AH3 Cluster: 60S ribosomal protein L41; n=2; Saccharomycetaceae|Rep: 60S ribosomal protein L41 - Ashbya gossypii (Yeast) (Eremothecium gossypii), complete	Rep: 60S ribosomal protein L41 - Ashbya gossypii (Yeast) (Eremothecium gossypii), complete [TC336142]
A_99_P218886	TC372638	-4.6773	0.0110029	0.0461214	similar to UniRef100_Q0JB88 Cluster: Os04g0549600 protein; n=1; Oryza sativa Japonica Group|Rep: Os04g0549600 protein - Oryza sativa subsp. japonica (Rice), partial (51%)	Rep: Os04g0549600 protein - Oryza sativa subsp. japonica (Rice), partial (51%) [TC281196]
A_99_P297571	TC406671	-4.48723	0.000160343	0		Rep: DUF403 - Rhodopseudomonas palustris, partial (6%) [TC292012]
A_99_P626586	TC430267;TC441469;TC442268;TC455846;TC458101	-4.41128	0.00608259	0.0400227	UniRef100_Q8W3V2 Cluster: Low-molecular-weight glutenin subunit group 10 type V; n=4; Triticum aestivum|Rep: Low-molecular-weight glutenin subunit group 10 type V - Triticum aestivum (Wheat), partial (75%)	Triticum aestivum clone 4 LMW-glutenin mRNA, complete cds [EU863824]
A_99_P566197	TC458459	-4.09661	0.000756695	0.0225769	similar to UniRef100_Q4RRX3 Cluster: Chromosome 7 SCAF15001, whole genome shotgun sequence; n=1; Tetraodon nigroviridis|Rep: Chromosome 7 SCAF15001, whole genome shotgun sequence - Tetraodon nigroviridis (Green puffer), partial (3%)	Rep: Chromosome 7 SCAF15001, whole genome shotgun sequence - Tetraodon nigroviridis (Green puffer), partial (3%) [TC365064]
A_99_P226786	TC377736	-4.00747	0.00109977	0.0225769
A_99_P120164	CJ672566;TC385222	-3.98927	0.0113413	0.0461214	similar to UniRef100_Q8LBW3 Cluster: LOB domain-containing protein 12; n=1; Arabidopsis thaliana|Rep: LOB domain-containing protein 12 - Arabidopsis thaliana (Mouse-ear cress), partial (57%)	CJ672566 Y.Ogihara unpublished cDNA library Wh_MS Triticum aestivum cDNA clone whms10g19 5', mRNA sequence [CJ672566]
A_99_P362586	TC396612	-3.80173	0.000317884	0	similar to UniRef100_A7QRT9 Cluster: Chromosome chr13 scaffold_152, whole genome shotgun sequence; n=1; Vitis vinifera|Rep: Chromosome chr13 scaffold_152, whole genome shotgun sequence - Vitis vinifera (Grape), partial (21%)	Rep: Chromosome chr13 scaffold_152, whole genome shotgun sequence - Vitis vinifera (Grape), partial (21%) [TC304794]
A_99_P532197	TC445401	-3.77426	0.00219522	0.0244583	similar to UniRef100_Q0D3V9 Cluster: Os07g0663500 protein; n=2; Oryza sativa|Rep: Os07g0663500 protein - Oryza sativa subsp. japonica (Rice), partial (57%)	Rep: Os07g0663500 protein - Oryza sativa subsp. japonica (Rice), partial (57%) [TC352398]
A_99_P189547	TC378351	-3.73108	0.00610208	0.0400227		FGAS008430 Triticum aestivum FGAS: Library 3 Gate 6 Triticum aestivum cDNA, mRNA sequence [CK199923]
A_99_P262051	TC451937	-3.58745	0.00949776	0.0461214	weakly similar to UniRef100_Q94IQ1 Cluster: Peroxidase; n=1; Nicotiana tabacum|Rep: Peroxidase - Nicotiana tabacum (Common tobacco), partial (10%)	Rep: Peroxidase - Nicotiana tabacum (Common tobacco), partial (10%) [TC358800]
A_99_P467357	TC415008	-3.49449	0.0062259	0.0400227	homologue to UniRef100_A9J226 Cluster: MIKC-type MADS-box transcription factor WM29B; n=1; Triticum aestivum|Rep: MIKC-type MADS-box transcription factor WM29B - Triticum aestivum (Wheat), partial (25%)	Rep: MIKC-type MADS-box transcription factor WM29B - Triticum aestivum (Wheat), partial (25%) [TC322675]
A_99_P072495	TC378441	-3.37633	0.0119244	0.0472752		FGAS069114 Triticum aestivum FGAS: Library 2 Gate 3 Triticum aestivum cDNA, mRNA sequence [CV774714]
A_99_P413582	TC375350	-3.35156	0.0121152	0.0472752
A_99_P498792	TC431191	-3.27987	0.00380698	0.0317297	similar to UniRef100_Q6ZKC2 Cluster: Myosin-like protein; n=3; Oryza sativa|Rep: Myosin-like protein - Oryza sativa subsp. japonica (Rice), partial (31%)	Rep: Myosin-like protein - Oryza sativa subsp. japonica (Rice), partial (31%) [TC338404]
A_99_P399312	TC455498	-3.09333	0.00317247	0.0279524
A_99_P154182	TC445672	-3.02709	0.00738144	0.0441828	similar to UniRef100_Q775B3 Cluster: Bbp31; n=1; Bordetella phage BPP-1|Rep: Bbp31 - Bordetella phage BPP-1, partial (18%)	CJ939663 Y. Ogihara unpublished cDNA library, whchan Triticum aestivum cDNA clone whchan33c03 3', mRNA sequence [CJ939663]
A_99_P510927	TC436482	-3.01814	0.00835694	0.0460392	weakly similar to UniRef100_A1SM34 Cluster: 3-isopropylmalate dehydrogenase; n=1; Nocardioides sp. JS614|Rep: 3-isopropylmalate dehydrogenase - Nocardioides sp. (strain BAA-499 / JS614), partial (5%)	Rep: 3-isopropylmalate dehydrogenase - Nocardioides sp. (strain BAA-499 / JS614), partial (5%) [TC343651]
A_99_P128115	TC442736	-2.86817	0.00371459	0.0317297	similar to UniRef100_A4TTL8 Cluster: Membrane protein; n=1; Magnetospirillum gryphiswaldense|Rep: Membrane protein - Magnetospirillum gryphiswaldense, partial (13%)	WHE2858_G04_N08ZS Wheat unstressed root tip cDNA library Triticum aestivum cDNA clone WHE2858_G04_N08, mRNA sequence [BQ295147]
A_99_P421897	TC382175	-2.79249	0.00038092	0	weakly similar to UniRef100_Q2QR54 Cluster: Expressed protein; n=1; Oryza sativa Japonica Group|Rep: Expressed protein - Oryza sativa subsp. japonica (Rice), partial (14%)	Rep: Expressed protein - Oryza sativa subsp. japonica (Rice), partial (14%) [TC290684]
A_99_P102950	TC391871	-2.78806	0.00953097	0.0461214		SCU002.E07.R990714 ITEC SCU Wheat Endosperm Library Triticum aestivum cDNA clone SCU002.E07, mRNA sequence [BE413740]
A_99_P106185	TC388141	-2.774	0.00281501	0.0279524	similar to UniRef100_A3GIB8 Cluster: Predicted protein; n=1; Pichia stipitis|Rep: Predicted protein - Pichia stipitis (Yeast), partial (10%)	FGAS058734 Triticum aestivum FGAS: Library 2 Gate 3 Triticum aestivum cDNA, mRNA sequence [CV764349]
A_99_P434687	TC392299	-2.76267	0.0146715	0.0484913	similar to UniRef100_Q7G8Y5 Cluster: Glutaredoxin-C1 precursor; n=3; Oryza sativa|Rep: Glutaredoxin-C1 precursor - Oryza sativa subsp. japonica (Rice), partial (97%)	Rep: Glutaredoxin-C1 precursor - Oryza sativa subsp. japonica (Rice), partial (97%) [TC300570]
A_99_P083750	TC389192	-2.72016	0.0105931	0.0461214	similar to UniRef100_A7U1X5 Cluster: P450; n=1; Triticum aestivum|Rep: P450 - Triticum aestivum (Wheat), partial (33%)	FGAS082893 Triticum aestivum FGAS: Library 6 CAP GATE 1 Triticum aestivum cDNA, mRNA sequence [DR737675]
A_99_P474407	TC419078	-2.68279	0.00143136	0.0225769		Rep: Predicted protein - Monosiga brevicollis MX1, partial (23%) [TC346057]
A_99_P364161	TC430930	-2.61979	0.0214034	0.049308	similar to UniRef100_A7R3U6 Cluster: Chromosome undetermined scaffold_569, whole genome shotgun sequence; n=1; Vitis vinifera|Rep: Chromosome undetermined scaffold_569, whole genome shotgun sequence - Vitis vinifera (Grape), partial (18%)	Rep: Chromosome undetermined scaffold_569, whole genome shotgun sequence - Vitis vinifera (Grape), partial (18%) [TC338158]
A_99_P186872	CJ809441	-2.61067	0.000270301	0	similar to UniRef100_O08715 Cluster: A kinase anchor protein 1 mitochondrial precursor; n=2; Mus musculus|Rep: A kinase anchor, partial (1%)	CJ809441 Y. Ogihara unpublished cDNA library, whsct Triticum aestivum cDNA clone whsct8d05 5', mRNA sequence [CJ809441]
A_99_P317661	TC444370	-2.60253	0.000373137	0	similar to UniRef100_A7PF96 Cluster: Chromosome chr11 scaffold_13, whole genome shotgun sequence; n=1; Vitis vinifera|Rep: Chromosome chr11 scaffold_13, whole genome shotgun sequence - Vitis vinifera (Grape), partial (36%)	Rep: Chromosome chr11 scaffold_13, whole genome shotgun sequence - Vitis vinifera (Grape), partial (36%) [TC351393]
A_99_P153527	TC420550	-2.51354	0.0118009	0.0472752	homologue to UniRef100_Q7G8Y5 Cluster: Glutaredoxin-C1 precursor; n=3; Oryza sativa|Rep: Glutaredoxin-C1 precursor - Oryza sativa subsp. japonica (Rice), partial (51%)	CJ907213 Y. Ogihara unpublished cDNA library, whthkles Triticum aestivum cDNA clone whthkles6f15 5', mRNA sequence [CJ907213]
A_99_P127790	TC372334	-2.50036	0.00339933	0.0279524	weakly similar to UniRef100_A7QT08 Cluster: Chromosome chr14 scaffold_164, whole genome shotgun sequence; n=1; Vitis vinifera|Rep: Chromosome chr14 scaffold_164, whole genome shotgun sequence - Vitis vinifera (Grape), partial (40%)	CJ550968 Y.Ogihara unpublished cDNA library Wh_HGCPCDAM Triticum aestivum cDNA clone rwhhg15p03 3', mRNA sequence [CJ550968]
A_99_P387132	TC388944	-2.4833	0.00166344	0.0244583	weakly similar to UniRef100_Q0JE75 Cluster: Os04g0317300 protein; n=1; Oryza sativa Japonica Group|Rep: Os04g0317300 protein - Oryza sativa subsp. japonica (Rice), partial (9%)	Rep: Os04g0317300 protein - Oryza sativa subsp. japonica (Rice), partial (9%) [TC297309]
A_99_P102010	CV763892	-2.47708	0.00417029	0.0317297	similar to UniRef100_Q0JLE3 Cluster: Os01g0605600 protein; n=2; Oryza sativa Japonica Group|Rep: Os01g0605600 protein - Oryza sativa subsp. japonica (Rice), partial (23%)	FGAS058275 Triticum aestivum FGAS: Library 2 Gate 3 Triticum aestivum cDNA, mRNA sequence [CV763892]
A_99_P088070	BQ838732;TC401547	-2.42262	0.00825664	0.0460392		WHE3592_A10_A20ZS Wheat developing grains cDNA library Triticum aestivum cDNA clone WHE3592_A10_A20, mRNA sequence [BQ838732]
A_99_P409997	TC372061	-2.32346	0.0201687	0.0491213	homologue to UniRef100_P49727 Cluster: Cytochrome b-c1 complex subunit Rieske, mitochondrial precursor; n=1; Zea mays|Rep: Cytochrome b-c1 complex subunit Rieske, mitochondrial precursor - Zea mays (Maize), partial (85%)	FGAS022022 Triticum aestivum FGAS: Library 5 GATE 7 Triticum aestivum cDNA, mRNA sequence [CK210224]
A_99_P375912	TC422116	-2.27934	0.0131997	0.0476938
A_99_P017814	CF133227;TC451091	-2.25816	0.0132202	0.0476938	weakly similar to UniRef100_Q2QLM7 Cluster: TPR Domain containing protein, expressed; n=1; Oryza sativa Japonica Group|Rep: TPR Domain containing protein, expressed - Oryza sativa subsp. japonica (Rice), partial (29%)
A_99_P243416	TC438636	-2.20403	0.0105253	0.0461214	similar to UniRef100_O80413 Cluster: Mitochondrial phosphate transporter; n=1; Zea mays|Rep: Mitochondrial phosphate transporter - Zea mays (Maize), partial (23%)	Rep: Mitochondrial phosphate transporter - Zea mays (Maize), partial (23%) [TC345751]
A_99_P570892	TC460086	-2.17089	0.0207101	0.049308	UniRef100_Q6AD99 Cluster: ABC transporter, ATP-binding protein; n=1; Leifsonia xyli subsp. xyli|Rep: ABC transporter, ATP-binding protein - Leifsonia xyli subsp. xyli, partial (5%)	Rep: ABC transporter, ATP-binding protein - Leifsonia xyli subsp. xyli, partial (5%) [TC366673]
A_99_P248851	TC410915	-2.16045	0.00227028	0.0244583
A_99_P472287	TC417945	-2.13965	0.0157585	0.0484913
A_99_P091705	TC451327	-2.13124	0.0168367	0.0484913	homologue to UniRef100_A9URC6 Cluster: Predicted protein; n=1; Monosiga brevicollis MX1|Rep: Predicted protein - Monosiga brevicollis MX1, partial (4%)	AZO3.108M24F011009 AZO3 Triticum aestivum cDNA clone AZO3108M24, mRNA sequence [CD876157]
A_99_P370742	TC413126	-2.1289	0.0139236	0.0484913	similar to UniRef100_Q6Z953 Cluster: F-box protein family-like protein; n=2; Oryza sativa Japonica Group|Rep: F-box protein family-like protein - Oryza sativa subsp. japonica (Rice), partial (6%)	Rep: F-box protein family-like protein - Oryza sativa subsp. japonica (Rice), partial (6%) [TC320831]
A_99_P438707	TC395338	-2.11798	0.00844737	0.0460392	homologue to UniRef100_Q9ATQ4 Cluster: TAK33; n=1; Triticum aestivum|Rep: TAK33 - Triticum aestivum (Wheat), partial (30%)	Rep: TAK33 - Triticum aestivum (Wheat), partial (30%) [TC303556]
A_99_P359856	TC413593;TC435464	-2.10838	0.015488	0.0484913	homologue to UniRef100_Q9XHY7 Cluster: Probable histone acetyltransferase HAC-like 3; n=1; Oryza sativa Japonica Group|Rep: Probable histone acetyltransferase HAC-like 3 - Oryza sativa subsp. japonica (Rice), partial (13%)	Rep: Probable histone acetyltransferase HAC-like 3 - Oryza sativa subsp. japonica (Rice), partial (17%) [TC342637]
A_99_P292056	TC391486;TC458764	-2.07569	0.0209393	0.049308	homologue to UniRef100_O82422 Cluster: Probable UDP-N-acetylglucosamine--peptide N- acetylglucosaminyltransferase SPINDLY; n=1; Hordeum vulgare|Rep: Probable UDP-N-acetylglucosamine--peptide N- acetylglucosaminyltransferase SPINDLY - Hordeum vulgare (Barley), partial (38%)	Rep: Probable UDP-N-acetylglucosamine--peptide N- acetylglucosaminyltransferase SPINDLY - Hordeum vulgare (Barley), partial (43%) [TC365372]
A_99_P049704	CA624738	-2.07296	0.0172447	0.0484913		wl1n.pk0122.h3 wl1n Triticum aestivum cDNA clone wl1n.pk0122.h3 5' end, mRNA sequence [CA624738]
A_99_P003751	TC379356;TC389727	-2.03521	0.00206734	0.0244583	homologue to UniRef100_P31542 Cluster: ATP-dependent Clp protease ATP-binding subunit clpA homolog CD4B, chloroplast precursor; n=1; Solanum lycopersicum|Rep: ATP-dependent Clp protease ATP-binding subunit clpA homolog CD4B, chloroplast precursor - Solanum lycopersicum (Tomato) (Lycopersicon esculentum), partial (66%)	CJ669597 Y.Ogihara unpublished cDNA library Wh_KMV Triticum aestivum cDNA clone whkv19f03 5', mRNA sequence [CJ669597]
A_99_P344836	TC419216	-2.01116	0.0120987	0.0472752	homologue to UniRef100_A7QA20 Cluster: Chromosome chr8 scaffold_68, whole genome shotgun sequence; n=1; Vitis vinifera|Rep: Chromosome chr8 scaffold_68, whole genome shotgun sequence - Vitis vinifera (Grape), partial (14%)	Rep: Chromosome chr8 scaffold_68, whole genome shotgun sequence - Vitis vinifera (Grape), partial (14%) [TC326758]
A_99_P314351	BJ317227;TC454801	-2.00204	0.0150852	0.0484913	weakly similar to UniRef100_Q0IXP8 Cluster: Os10g0415800 protein; n=2; Oryza sativa Japonica Group|Rep: Os10g0415800 protein - Oryza sativa subsp. japonica (Rice), partial (19%)	Rep: Os10g0415800 protein - Oryza sativa subsp. japonica (Rice), partial (22%) [TC361556]

## Sheet: late_72_hpi_up
ProbeName	TC/EST hit (release 12)	T-7_GeomeanFold	P-Value	FRD_Value	TC hit descriptions (Includes UniRef100 hits)	Description
A_99_P554337	TC453923	6.29713	0.00164259	0.02624
A_99_P108595	TC443516	6.15831	0.00474971	0.0292857	similar to UniRef100_A8VAR2 Cluster: CheW protein; n=1; Anaeromyxobacter sp. K|Rep: CheW protein - Anaeromyxobacter sp. K, partial (9%)	wpi2s.pk010.l13 wpi2s Triticum aestivum cDNA clone wpi2s.pk010.l13 5' end, mRNA sequence [CA739718]
A_99_P281066	TC409011	6.09284	0.00213375	0.02624	similar to UniRef100_A7P0B7 Cluster: Chromosome chr6 scaffold_3, whole genome shotgun sequence; n=1; Vitis vinifera|Rep: Chromosome chr6 scaffold_3, whole genome shotgun sequence - Vitis vinifera (Grape), partial (37%)	Rep: Chromosome chr6 scaffold_3, whole genome shotgun sequence - Vitis vinifera (Grape), partial (37%) [TC316907]
A_99_P480287	TC422276	5.27207	0.0180692	0.0437333
A_99_P143378	TC425322	5.06652	0.00342531	0.02624		WHE3556_E11_I22ZS Wheat developing grains cDNA library Triticum aestivum cDNA clone WHE3556_E11_I22, mRNA sequence [BQ804597]
A_99_P486662	TC425533	4.65004	0.00370676	0.02624
A_99_P499212	TC431390	4.55884	0.0177431	0.0437333	weakly similar to UniRef100_Q0JR31 Cluster: Os01g0123000 protein; n=1; Oryza sativa Japonica Group|Rep: Os01g0123000 protein - Oryza sativa subsp. japonica (Rice), partial (32%)	Rep: Os01g0123000 protein - Oryza sativa subsp. japonica (Rice), partial (32%) [TC338592]
A_99_P315231	TC402088	4.34129	0.0219941	0.0445432
A_99_P150922	TC455354	4.04917	0.00523062	0.0292857		CJ799030 Y. Ogihara unpublished cDNA library, whsct Triticum aestivum cDNA clone whsct16a05 5', mRNA sequence [CJ799030]
A_99_P385067	TC389907;TC459868	3.61255	0.000313668	0	weakly similar to UniRef100_Q2PH50 Cluster: SKP1-like protein; n=1; Silene latifolia|Rep: SKP1-like protein - Silene latifolia (White campion) (Bladder campion), partial (40%)	Rep: SKP1-like protein - Silene latifolia (White campion) (Bladder campion), partial (40%) [TC298240]
A_99_P389302	TC440331	3.5076	0.00324611	0.02624
A_99_P231561	TC416366	3.1827	0.026761	0.0468571	similar to UniRef100_Q9SBX2 Cluster: Legumain-like protease precursor; n=1; Zea mays|Rep: Legumain-like protease precursor - Zea mays (Maize), partial (17%)	Rep: Legumain-like protease precursor - Zea mays (Maize), partial (17%) [TC324013]
A_99_P338526	TC402619;TC435736	3.18095	0.00295853	0.02624
A_99_P552792	TC453367	3.07846	0.0298196	0.0468571	similar to UniRef100_Q2R2Z8 Cluster: Expressed protein; n=1; Oryza sativa Japonica Group|Rep: Expressed protein - Oryza sativa subsp. japonica (Rice), partial (34%)	Rep: Expressed protein - Oryza sativa subsp. japonica (Rice), partial (34%) [TC360152]
A_99_P123805	CA702371	2.81346	0.00380754	0.02624	similar to UniRef100_Q1JXX2 Cluster: Heat shock protein Hsp20; n=1; Desulfuromonas acetoxidans DSM 684|Rep: Heat shock protein Hsp20 - Desulfuromonas acetoxidans DSM 684, partial (9%)	wdk1c.pk005.e15 wdk1c Triticum aestivum cDNA clone wdk1c.pk005.e15 5' end, mRNA sequence [CA702371]
A_99_P047999	TC452497	2.71653	0.00147316	0.02624	similar to UniRef100_Q6YW48 Cluster: Zinc finger protein-like; n=1; Oryza sativa Japonica Group|Rep: Zinc finger protein-like - Oryza sativa subsp. japonica (Rice), partial (13%)	wl1n.pk0053.e3 wl1n Triticum aestivum cDNA clone wl1n.pk0053.e3 5' end, mRNA sequence [CA620322]
A_99_P244206	TC461125	2.71231	0.0367751	0.0492	weakly similar to UniRef100_Q1LNU1 Cluster: GMC oxidoreductase; n=1; Ralstonia metallidurans CH34|Rep: GMC oxidoreductase - Ralstonia metallidurans (strain CH34 / ATCC 43123 / DSM 2839), partial (10%)	Rep: GMC oxidoreductase - Ralstonia metallidurans (strain CH34 / ATCC 43123 / DSM 2839), partial (10%) [TC367660]
A_99_P537887	TC447642	2.51778	0.001264	0.02624	weakly similar to UniRef100_Q6CVL8 Cluster: Similarity; n=1; Kluyveromyces lactis|Rep: Similarity - Kluyveromyces lactis (Yeast) (Candida sphaerica), partial (14%)	Rep: Similarity - Kluyveromyces lactis (Yeast) (Candida sphaerica), partial (14%) [TC354594]
A_99_P151502	TC441444	2.50239	0.0358881	0.0492	weakly similar to UniRef100_Q0DC30 Cluster: Os06g0492900 protein; n=1; Oryza sativa Japonica Group|Rep: Os06g0492900 protein - Oryza sativa subsp. japonica (Rice), partial (7%)	CJ823554 Y. Ogihara unpublished cDNA library, whatlal Triticum aestivum cDNA clone whatlal12d07 5', mRNA sequence [CJ823554]
A_99_P462367	TC412080	2.4919	0.0178592	0.0437333	similar to UniRef100_A7NV07 Cluster: Chromosome chr18 scaffold_1, whole genome shotgun sequence; n=1; Vitis vinifera|Rep: Chromosome chr18 scaffold_1, whole genome shotgun sequence - Vitis vinifera (Grape), partial (5%)	Rep: Chromosome chr18 scaffold_1, whole genome shotgun sequence - Vitis vinifera (Grape), partial (5%) [TC319843]
A_99_P297196	CA655297;TC388848	2.45887	0.00983651	0.0392174	similar to UniRef100_Q59X93 Cluster: Likely mitochondrial ribosomal protein MRPL17p; n=1; Candida albicans|Rep: Likely mitochondrial ribosomal protein MRPL17p - Candida albicans (Yeast), partial (5%)
A_99_P305036	TC414911;TC420710	2.42347	0.0417389	0.0492		TaE15015A06R TaE15 Triticum aestivum cDNA clone TaE15015A06R, mRNA sequence [BQ246190]
A_99_P119739	TC396421	2.41262	0.028695	0.0468571	weakly similar to UniRef100_Q0DRX1 Cluster: Os03g0348200 protein; n=1; Oryza sativa Japonica Group|Rep: Os03g0348200 protein - Oryza sativa subsp. japonica (Rice), partial (66%)	CJ724568 Y.Ogihara unpublished cDNA library Wh_VHS Triticum aestivum cDNA clone whvh6c03 5', mRNA sequence [CJ724568]
A_99_P119999	TC409474	2.31773	0.011404	0.0392174	similar to UniRef100_A0QCD1 Cluster: PPE family protein; n=1; Mycobacterium avium 104|Rep: PPE family protein - Mycobacterium avium (strain 104), partial (6%)	CJ706151 Y.Ogihara unpublished cDNA library Wh_V4816 Triticum aestivum cDNA clone whv16n4n18 5', mRNA sequence [CJ706151]
A_99_P199466	TC430880;TC461941	2.30341	0.0300047	0.0468571		Rep: Glutathione S-transferase - Aegilops tauschii (Tausch's goatgrass) (Aegilops squarrosa), partial (41%) [TC368426]
A_99_P116595	TC402462	2.28119	0.0178661	0.0437333	UniRef100_Q2N9B1 Cluster: 50S ribosomal protein L3; n=1; Erythrobacter litoralis HTCC2594|Rep: 50S ribosomal protein L3 - Erythrobacter litoralis (strain HTCC2594), partial (5%)	CJ710522 Y.Ogihara unpublished cDNA library Wh_V483 Triticum aestivum cDNA clone whv3n4g16 5', mRNA sequence [CJ710522]
A_99_P347256	TC444073	2.27594	0.0172023	0.0437333	weakly similar to UniRef100_Q0DYN7 Cluster: Os02g0679500 protein; n=1; Oryza sativa Japonica Group|Rep: Os02g0679500 protein - Oryza sativa subsp. japonica (Rice), partial (5%)
A_99_P206846	TC428001	2.23747	0.0113687	0.0392174	weakly similar to UniRef100_A7Q856 Cluster: Chromosome undetermined scaffold_62, whole genome shotgun sequence; n=1; Vitis vinifera|Rep: Chromosome undetermined scaffold_62, whole genome shotgun sequence - Vitis vinifera (Grape), partial (94%)	Rep: Chromosome undetermined scaffold_62, whole genome shotgun sequence - Vitis vinifera (Grape), partial (94%) [TC335305]
A_99_P297201	TC437315	2.22361	0.0178637	0.0437333	homologue to UniRef100_Q98EB7 Cluster: UPF0391 membrane protein msr4317; n=1; Mesorhizobium loti|Rep: UPF0391 membrane protein msr4317 - Rhizobium loti (Mesorhizobium loti), partial (30%)
A_99_P442267	TC398095	2.21699	0.000138353	0	similar to UniRef100_UPI0000F329A5 Cluster: Prostaglandin E2 receptor EP1; n=1; Bos taurus|Rep: Prostaglandin E2 receptor EP1 - Bos Taurus, partial (6%)	Rep: Prostaglandin E2 receptor EP1 - Bos Taurus, partial (6%) [TC306249]
A_99_P392877	TC387053	2.19089	0.00404102	0.02624
A_99_P104340	TC419962	2.08534	0.0223127	0.0445432	similar to UniRef100_A7TVU8 Cluster: Asynapsis 1; n=1; Triticum aestivum|Rep: Asynapsis 1 - Triticum aestivum (Wheat), partial (26%)	CJ632484 Y.Ogihara unpublished cDNA library Wh_DPA20 Triticum aestivum cDNA clone whdp11k14 5', mRNA sequence [CJ632484]
A_99_P364791	TC439719	2.06755	0.00402679	0.02624
A_99_P442917	TC398593	2.06655	0.00601402	0.0328	UniRef100_A8N7A1 Cluster: Predicted protein; n=1; Coprinopsis cinerea okayama7#130|Rep: Predicted protein - Coprinopsis cinerea okayama7#130, partial (9%)	Rep: Predicted protein - Coprinopsis cinerea okayama7#130, partial (9%) [TC306720]
A_99_P019139	TC414045	2.05098	0.0289262	0.0468571	UniRef100_Q0AEU3 Cluster: Imidazole glycerol phosphate synthase subunit hisH; n=1; Nitrosomonas eutropha C91|Rep: Imidazole glycerol phosphate synthase subunit hisH - Nitrosomonas eutropha (strain C71), partial (6%)	BJ322490 Y. Ogihara unpublished cDNA library, Wh_yf Triticum aestivum cDNA clone whyf25j04 3', mRNA sequence [BJ322490]
A_99_P138145	TC457549	2.04263	0.0218075	0.0445432	similar to UniRef100_A3BV27 Cluster: Ubiquitin carboxyl-terminal hydrolase; n=1; Oryza sativa Japonica Group|Rep: Ubiquitin carboxyl-terminal hydrolase - Oryza sativa subsp. japonica (Rice), partial (14%)	G550.118O07R010921 G550 Triticum aestivum cDNA clone G550118O07, mRNA sequence [CD913715]

## Sheet: late_72_hpi_down
ProbeName	TC/EST hit (release 12)	T-7_GeomeanFold	P-Value	FDR_Value	TC hit descriptions (Includes UniRef100 hits)
A_99_P231506	CK151624	-8.91779	0.00627072	0.0236471	weakly similar to UniRef100_A6TI29 Cluster: Beta-galactosidase; n=1; Klebsiella pneumoniae subsp. pneumoniae MGH 78578|Rep: Beta-galactosidase - Klebsiella pneumoniae subsp. pneumoniae (strain ATCC 700721 / MGH78578), partial (5%)
A_99_P097185	TC409508	-8.8734	0.00169489	0.0127619	similar to UniRef100_Q43490 Cluster: Jasmonate induced protein; n=1; Hordeum vulgare|Rep: Jasmonate induced protein - Hordeum vulgare (Barley), partial (48%)
A_99_P229581	CD918785;CK159000;CK160788;TC421817;TC442680	-8.55005	0.000354787	0	similar to UniRef100_Q0JFN7 Cluster: DEAD-box ATP-dependent RNA helicase 58, chloroplast precursor; n=1; Oryza sativa Japonica Group|Rep: DEAD-box ATP-dependent RNA helicase 58, chloroplast precursor - Oryza sativa subsp. japonica (Rice), partial (28%)
A_99_P101440	TC434139	-7.24709	0.000892446	0.0103077	weakly similar to UniRef100_Q1EMR2 Cluster: Transcription initiation factor; n=1; Plantago major|Rep: Transcription initiation factor - Plantago major (Common plantain), partial (30%)
A_99_P414182	TC431511	-7.04269	0.000396405	0
A_99_P487867	TC382546	-6.13737	0.0139474	0.0407826	homologue to UniRef100_A7J2I5 Cluster: Tonoplast intrinsic protein; n=1; Triticum aestivum|Rep: Tonoplast intrinsic protein - Triticum aestivum (Wheat), complete
A_99_P226781	TC444969	-5.88389	0.00136295	0.0103077	similar to UniRef100_Q4JSM2 Cluster: DNA polymerase III, epsilon subunit; n=1; Corynebacterium jeikeium K411|Rep: DNA polymerase III, epsilon subunit - Corynebacterium jeikeium (strain K411), partial (5%)
A_99_P123925	TC405907	-5.67331	0.000579609	0.0103077	similar to UniRef100_A7PIV5 Cluster: Chromosome chr13 scaffold_17, whole genome shotgun sequence; n=1; Vitis vinifera|Rep: Chromosome chr13 scaffold_17, whole genome shotgun sequence - Vitis vinifera (Grape), partial (44%)
A_99_P441147	TC397280	-5.29283	0.0208729	0.0458904
A_99_P091740	TC374647	-5.15309	0.0054052	0.0216129	similar to UniRef100_Q1V9N7 Cluster: Molecular chaperone SugE; n=1; Vibrio alginolyticus 12G01|Rep: Molecular chaperone SugE - Vibrio alginolyticus 12G01, partial (15%)
A_99_P568802	TC459502	-5.01851	6.78406e-05	0	similar to UniRef100_A7Q727 Cluster: Chromosome chr5 scaffold_58, whole genome shotgun sequence; n=1; Vitis vinifera|Rep: Chromosome chr5 scaffold_58, whole genome shotgun sequence - Vitis vinifera (Grape), partial (16%)
A_99_P198986	TC445813	-4.7896	0.000401209	0	similar to UniRef100_Q9AYP4 Cluster: 40S ribosomal protein S10; n=4; Oryza sativa|Rep: 40S ribosomal protein S10 - Oryza sativa subsp. japonica (Rice), partial (94%)
A_99_P297571	TC406671	-4.68974	0.000448073	0
A_99_P429492	TC388091	-4.60494	0.000362419	0	weakly similar to UniRef100_UPI0000660DFA Cluster: Ski oncogene (C-ski).; n=1; Takifugu rubripes|Rep: Ski oncogene (C-ski). - Takifugu rubripes, partial (7%)
A_99_P466432	TC414502	-4.28923	0.000411238	0	homologue to UniRef100_A7PS28 Cluster: Chromosome chr14 scaffold_27, whole genome shotgun sequence; n=1; Vitis vinifera|Rep: Chromosome chr14 scaffold_27, whole genome shotgun sequence - Vitis vinifera (Grape), partial (8%)
A_99_P226786	TC377736	-4.03951	0.00814286	0.028973
A_99_P385162	TC434812	-4.0272	0.011513	0.0382857
A_99_P336566	TC398096	-3.87803	0.00138873	0.0103077	similar to UniRef100_A7PIV5 Cluster: Chromosome chr13 scaffold_17, whole genome shotgun sequence; n=1; Vitis vinifera|Rep: Chromosome chr13 scaffold_17, whole genome shotgun sequence - Vitis vinifera (Grape), partial (44%)
A_99_P647011	TC428473;TC440035;TC449493	-3.83237	0.0174803	0.0429811	alpha/beta-gliadin [Triticum aestivum];
A_99_P007326	TC419971	-3.38772	0.00206884	0.0127619
A_99_P461992	TC411792	-3.29768	0.000583536	0.0103077
A_99_P254296	TC423547	-3.28064	0.0030828	0.01675	homologue to UniRef100_Q94DM8 Cluster: Probable ubiquitin-fold modifier 1 precursor; n=3; Oryza sativa|Rep: Probable ubiquitin-fold modifier 1 precursor - Oryza sativa subsp. japonica (Rice), partial (88%)
A_99_P059576	TC436975	-3.05737	0.0331511	0.0496854	similar to UniRef100_Q3IR45 Cluster: Major facilitator family transporter 6; n=1; Natronomonas pharaonis DSM 2160|Rep: Major facilitator family transporter 6 - Natronomonas pharaonis (strain DSM 2160 / ATCC 35678), partial (7%)
A_99_P498792	TC431191	-3.02701	0.00514045	0.0216129	similar to UniRef100_Q6ZKC2 Cluster: Myosin-like protein; n=3; Oryza sativa|Rep: Myosin-like protein - Oryza sativa subsp. japonica (Rice), partial (31%)
A_99_P189547	TC378351	-2.98445	0.00168242	0.0127619
A_99_P376512	TC439208	-2.88489	0.00120786	0.0103077	similar to UniRef100_Q8TL11 Cluster: Predicted protein; n=1; Methanosarcina acetivorans|Rep: Predicted protein - Methanosarcina acetivorans, partial (4%)
A_99_P178754	CD886175;TC458640	-2.86286	0.0279154	0.0473902	similar to UniRef100_P65193 Cluster: 4-hydroxy-3-methylbut-2-enyl diphosphate reductase; n=3; Xylella fastidiosa|Rep: 4-hydroxy-3-methylbut-2-enyl diphosphate reductase - Xylella fastidiosa, partial (5%)
A_99_P088070	BQ838732;TC401547	-2.74814	0.0250143	0.0458904
A_99_P460552	TC410875	-2.6335	0.00583075	0.0236471	similar to UniRef100_Q0PGJ6 Cluster: Aldo-keto reductase; n=2; Arabidopsis thaliana|Rep: Aldo-keto reductase - Arabidopsis thaliana (Mouse-ear cress), partial (12%)
A_99_P004166	TC377033	-2.59498	0.00420362	0.0198519
A_99_P346791	TC401962;TC456171	-2.51017	0.0322973	0.0496854	similar to UniRef100_A7PKZ9 Cluster: Chromosome chr7 scaffold_20, whole genome shotgun sequence; n=1; Vitis vinifera|Rep: Chromosome chr7 scaffold_20, whole genome shotgun sequence - Vitis vinifera (Grape), partial (6%)
A_99_P362586	TC396612	-2.48888	0.00260436	0.01675	similar to UniRef100_A7QRT9 Cluster: Chromosome chr13 scaffold_152, whole genome shotgun sequence; n=1; Vitis vinifera|Rep: Chromosome chr13 scaffold_152, whole genome shotgun sequence - Vitis vinifera (Grape), partial (21%)
A_99_P435632	TC385032	-2.33311	0.0173902	0.0429811	similar to UniRef100_Q9AYP4 Cluster: 40S ribosomal protein S10; n=4; Oryza sativa|Rep: 40S ribosomal protein S10 - Oryza sativa subsp. japonica (Rice), partial (73%)
A_99_P117670	CJ668710	-2.32564	0.0230563	0.0458904	similar to UniRef100_Q0SBS0 Cluster: 3-oxoacyl-[acyl-carrier-protein] reductase; n=1; Rhodococcus sp. RHA1|Rep: 3-oxoacyl-[acyl-carrier-protein] reductase - Rhodococcus sp. (strain RHA1), partial (7%)
A_99_P355156	TC389096	-2.31112	0.0146587	0.041875	weakly similar to UniRef100_A7Q7J1 Cluster: Chromosome undetermined scaffold_60, whole genome shotgun sequence; n=1; Vitis vinifera|Rep: Chromosome undetermined scaffold_60, whole genome shotgun sequence - Vitis vinifera (Grape), partial (4%)
A_99_P417687	TC378703	-2.30057	0.0326983	0.0496854	weakly similar to UniRef100_Q6FW57 Cluster: Candida glabrata strain CBS138 chromosome D complete sequence; n=1; Candida glabrata|Rep: Candida glabrata strain CBS138 chromosome D complete sequence - Candida glabrata (Yeast) (Torulopsis glabrata), partial (6%)
A_99_P314311	TC388293;TC417369	-2.23496	0.00432218	0.0198519	similar to UniRef100_Q0IT61 Cluster: Os11g0303500 protein; n=2; Oryza sativa Japonica Group|Rep: Os11g0303500 protein - Oryza sativa subsp. japonica (Rice), partial (11%)
A_99_P547862	TC426062;TC451501	-2.03162	0.00163953	0.0127619	;
A_99_P293581	TC403725	-2.02366	0.00213261	0.0127619	similar to UniRef100_Q1SKW8 Cluster: Membrane attack complex component/perforin/complement C9; n=1; Medicago truncatula|Rep: Membrane attack complex component/perforin/complement C9 - Medicago truncatula (Barrel medic), partial (61%)
A_99_P007691	TC433510	-2.01118	0.0113958	0.03685
A_99_P548742	TC451810	-2.00298	0.00654793	0.0268
		41
