# Supplementary material for: Comparative transcriptomics of stem rust resistance in wheat NILs mediated by Sr24 rust resistance gene
Source: PLoS One. 2023 Dec 11;18(12):e0295202. doi: 10.1371/journal.pone.0295202 (PMC10712884; doi:10.1371/journal.pone.0295202)
Supplement: S5 Table — (XLSX) [file pone.0295202.s005.xlsx]

## Sheet: Sheet1
TC_ID	Uniprot	Uniprot annotation	Expression pattern	log2FC	Start cordinates	End cordinates	percent identity	query coverage	Strand	Uniprot_GO_annotation
TC398866	A0A3B6MLV2	Uncharacterized protein	early upregulated	2.67488	654314385	654314604	83.636	48	forward
TC406220	A0A1D5WHP5	PHYTOCLOCK 1	early upregulated	6.74657	661992238	661991624	84.337	71	reverse	nucleus [GO:0005634]; DNA binding [GO:0003677]; DNA-binding transcription factor activity [GO:0003700]
TC427278	A0A3B6ER66	PPR_long domain-containing protein	early upregulated	2.34228	658662233	658663012	95.775	99	forward	RNA splicing [GO:0008380]
TC427704	A0A3B6G2G4	UMP kinase (EC 2.7.4.22) (Uridine monophosphate kinase)	early upregulated	2.68832	647477974	647478204	97.835	75	forward	cytoplasm [GO:0005737]; UMP kinase activity [GO:0033862]; 'de novo' CTP biosynthetic process [GO:0044210]; UDP biosynthetic process [GO:0006225]
TC431024	A0A3B5Z0C3	VHS domain-containing protein	early upregulated	3.12333	640608736	640608470	93.704	61	reverse	membrane [GO:0016020]; phosphatidylinositol binding [GO:0035091]; ubiquitin binding [GO:0043130]; protein transport to vacuole involved in ubiquitin-dependent protein catabolic process via the multivesicular body sorting pathway [GO:0043328]
TC438433	A0A3B6EG95	FHA domain-containing protein	early upregulated	2.62252	627165162	627165473	96.154	76	forward	mRNA binding [GO:0003729]
TC446611	A0A1D5UU66	Genome assembly, chromosome: II	early upregulated	3.24744	640629710	640629376	79.403	44	reverse	post-mRNA release spliceosomal complex [GO:0071014]; U2-type spliceosomal complex [GO:0005684]; mRNA splicing, via spliceosome [GO:0000398]; RNA splicing [GO:0008380]
TC454849	W5E8X2	40S ribosomal protein S28	early upregulated	2.42148	665301076	665300730	85.96	94	reverse	cytosolic small ribosomal subunit [GO:0022627]; structural constituent of ribosome [GO:0003735]; maturation of SSU-rRNA [GO:0030490]; ribosomal small subunit assembly [GO:0000028]; translation [GO:0006412]
TC456428	N/A	N/A	early upregulated	2.68107	641420105	641419790	93.082	50	reverse
CK200569	W5CSQ3	30S ribosomal protein S19, chloroplastic	early upregulated	2.89185	665823663	665823347	93.082	86	reverse	cytosolic small ribosomal subunit [GO:0022627]; mitochondrial small ribosomal subunit [GO:0005763]; RNA binding [GO:0003723]; structural constituent of ribosome [GO:0003735]; ribosomal small subunit assembly [GO:0000028]; translation [GO:0006412]
TC368603	A0A3B6TQ61	Cytochrom_C_asm domain-containing protein	late upregulated	2.03712	648182569	648185099	97.501	99	forward	membrane [GO:0016020]; mitochondrion [GO:0005739]; heme binding [GO:0020037]; heme transmembrane transporter activity [GO:0015232]; cytochrome complex assembly [GO:0017004]
TC372991	Q6QU78	Delta tonoplast intrinsic protein TIP2;2	late upregulated	3.22353	670065110	670064575	75.231	48	reverse	membrane [GO:0016020]; water channel activity [GO:0015250]; water transport [GO:0006833]
TC376999	N/A	N/A	late upregulated	2.96319	638236063	638236758	94.405	88	forward	N/A
TC379026	A0A077S6T5	Uncharacterized protein	late upregulated	3.93144	643287510	643288007	91.033	96	forward
TC386554	A0A3B6A2Q6	LRRNT_2 domain-containing protein	late upregulated	2.5846	645177651	645177267	91.451	47	reverse
TC393803	A0A3B5YV05	Uncharacterized protein	late upregulated	2.98101	654554557	654554136	83.411	43	reverse
TC393889	N/A	N/A	late upregulated	2.36558	624509528	624508859	91.233	100	reverse	N/A
TC395138	A0A3B6U9Q5	Uncharacterized protein	late upregulated	2.56903	649535496	649536213	79.702	62	forward	heme binding [GO:0020037]; iron ion binding [GO:0005506]; monooxygenase activity [GO:0004497]; oxidoreductase activity, acting on paired donors, with incorporation or reduction of molecular oxygen [GO:0016705]
TC397852	N/A	N/A	late upregulated	2.30067	676065158	676064691	94.872	75	reverse	N/A
TC410775	N/A	N/A	late upregulated	2.04438	621122144	621122513	94.054	100	forward	N/A
TC416543	A0A3B6HZ55	Uncharacterized protein	late upregulated	2.15992	611830327	611830795	90.021	76	forward
TC425646	N/A	N/A	late upregulated	2.50566	608137972	608138414	81.057	93	forward	N/A
TC427370	N/A	N/A	late upregulated	2.22008	642728194	642727805	82.025	88	reverse	N/A
TC427704	A0A3B6G2G4	AA_kinase domain-containing protein	late upregulated	2.13919	647477974	647478204	97.835	75	forward	cytoplasm [GO:0005737]; UMP kinase activity [GO:0033862]; 'de novo' CTP biosynthetic process [GO:0044210]; UDP biosynthetic process [GO:0006225]
TC428856	A0A3B5ZRP4	Uncharacterized protein	late upregulated	2.21357	670129066	670128826	92.531	49	reverse	hydrolase activity, acting on ester bonds [GO:0016788]
TC430890	N/A	N/A	late upregulated	2.21306	609260348	609260556	91.905	47	forward	N/A
TC431024	A0A3B5Z0C3	Uncharacterized protein	late upregulated	3.46002	640608736	640608470	93.704	61	reverse	membrane [GO:0016020]; phosphatidylinositol binding [GO:0035091]; ubiquitin binding [GO:0043130]; protein transport to vacuole involved in ubiquitin-dependent protein catabolic process via the multivesicular body sorting pathway [GO:0043328]
TC431184	A0A3B6MQ84	Uncharacterized protein	late upregulated	2.09204	650560811	650561230	85.48	100	forward
TC432974	N/A	N/A	late upregulated	3.25534	624509600	624509994	94.486	100	forward	N/A
TC436119	O64392	Wheatwin-1 (Pathogenesis-related protein 4a) (Protein 0.14) (RNase) (EC 3.1.-.-)	late upregulated	2.08244	649285716	649286273	90	61	forward	RNA nuclease activity [GO:0004540]; defense response to bacterium [GO:0042742]; defense response to fungus [GO:0050832]; killing of cells of another organism [GO:0031640]; plant-type hypersensitive response [GO:0009626]
TC437828	A0A3B6LHF7	Uncharacterized protein	late upregulated	2.14518	674354326	674353937	93.639	57	reverse
TC438011	A0A3B6MY61	Uncharacterized protein	late upregulated	2.1286	668203787	668203546	95.473	65	reverse	membrane [GO:0016020]
TC438433	A0A3B6EG95	FHA domain-containing protein	late upregulated	2.59047	627165162	627165473	96.154	76	forward	mRNA binding [GO:0003729]
TC444185	N/A	N/A	late upregulated	2.38531	653041531	653041828	90.164	93	forward	N/A
TC444826	A0A3B5XWX5	RNA_pol_Rpb2_2 domain-containing protein	late upregulated	2.57644	624163095	624161971	89.22	99	reverse	DNA binding [GO:0003677]; DNA-directed 5'-3' RNA polymerase activity [GO:0003899]; DNA-templated transcription [GO:0006351]
TC446611	A0A1D5UU66	Genome assembly, chromosome: II	late upregulated	3.37052	640629710	640629376	79.403	44	reverse	post-mRNA release spliceosomal complex [GO:0071014]; U2-type spliceosomal complex [GO:0005684]; mRNA splicing, via spliceosome [GO:0000398]; RNA splicing [GO:0008380]
TC447913	N/A	N/A	late upregulated	2.30135	656803282	656802530	92.989	100	reverse	N/A
TC452868	N/A	N/A	late upregulated	2.89663	608254530	608255127	89.018	91	forward	N/A
TC452919	N/A	N/A	late upregulated	3.48068	668013371	668012865	86.538	100	reverse	N/A
TC454849	W5E8X2	Uncharacterized protein	late upregulated	2.79154	665301076	665300730	85.96	94	reverse	cytosolic small ribosomal subunit [GO:0022627]; structural constituent of ribosome [GO:0003735]; maturation of SSU-rRNA [GO:0030490]; ribosomal small subunit assembly [GO:0000028]; translation [GO:0006412]
TC456201	N/A	N/A	late upregulated	2.05922	624798241	624797735	92.927	100	reverse	N/A
TC458054	N/A	N/A	late upregulated	2.07686	607434625	607435261	89.828	99	forward	N/A
TC458088	N/A	N/A	late upregulated	2.00375	645220869	645221492	87.342	99	forward	N/A
TC459513	N/A	N/A	late upregulated	2.29137	621185642	621184893	92.41	100	reverse	N/A
TC459819	N/A	N/A	late upregulated	2.17563	630243582	630244321	92.308	95	forward	N/A
TC460290	N/A	N/A	late upregulated	2.19777	653983509	653982532	83.519	100	reverse	N/A
TC461910	N/A	N/A	late upregulated	2.76254	624459533	624460926	89.031	100	forward	N/A
TC462028	N/A	N/A	late upregulated	2.17879	629476255	629476910	91.061	99	forward	N/A
NP637341	N/A	N/A	late upregulated	2.20056	675042110	675043668	88.405	99	forward	N/A
NP9350487	N/A	N/A	late upregulated	2.69619	654412543	654412862	90.093	99	forward	N/A
CA698602	N/A	N/A	late upregulated	2.49211	676280611	676280974	89.041	98	forward	N/A
CA666617	N/A	N/A	late upregulated	2.31656	629779684	629779361	92	100	reverse	N/A
BQ168473	N/A	N/A	late upregulated	2.13108	657020045	657019753	92.881	82	reverse	N/A
CK200569	W5CSQ3	30S ribosomal protein S19, chloroplastic	late upregulated	2.89253	665823663	665823347	93.082	86	reverse	cytosolic small ribosomal subunit [GO:0022627]; mitochondrial small ribosomal subunit [GO:0005763]; RNA binding [GO:0003723]; structural constituent of ribosome [GO:0003735]; ribosomal small subunit assembly [GO:0000028]; translation [GO:0006412]
TC371475	A0A3B6ERD7	Rieske domain-containing protein	Photosynthesis	-2.58419	639666652	639667251	96.333	99	forward	chloroplast [GO:0009507]; 2 iron, 2 sulfur cluster binding [GO:0051537]; chlorophyllide a oxygenase [overall] activity [GO:0010277]; iron ion binding [GO:0005506]; chlorophyll biosynthetic process [GO:0015995]
TC371631	A0A3B6H426	Uncharacterized protein	Uncharacterized	-3.38296	658542358	658542061	94.295	99	reverse
TC380923	A0A3B6H3I2	Uncharacterized protein	Uncharacterized	-2.11413	618397695	618398245	92.692	92	forward
TC383262	A0A3B6H258	DC1 domain-containing protein	DNA damage	-2.62438	625104970	625105993	97.854	99	forward
TC387874	A0A3B6G2I6	PGG domain-containing protein	Uncharacterized	-2.70523	664748425	664747699	95.461	99	reverse	membrane [GO:0016020]
TC394693	A0A3B6H339	Uncharacterized protein	Uncharacterized	-2.49221	621511034	621510738	88.119	97	reverse	membrane [GO:0016020]
TC403607	A0A3B6ES83	Dirigent protein	Secondary metabolite	-2.35324	675777552	675776927	91.943	98	reverse	apoplast [GO:0048046]; phenylpropanoid biosynthetic process [GO:0009699]
TC414805	A0A3B6ERX5	Drought induced 19 protein type zinc-binding domain-containing protein	Stress response	-2.84673	658540874	658540328	88.309	100	reverse
TC426672	A0A3B6FYX2	Uncharacterized protein	Uncharacterized	-2.26524	663939687	663939425	84	54	reverse
TC431364	A0A077S7U6	F-box domain-containing protein	Ubiquitin	-2.31975	609222820	609223272	89.849	99	forward	SCF ubiquitin ligase complex [GO:0019005]; SCF-dependent proteasomal ubiquitin-dependent protein catabolic process [GO:0031146]
TC447756	A0A3B5ZR36	Uncharacterized protein	Uncharacterized	-3.07845	641784803	641783949	83.352	98	reverse
TC453509	A0A3B5ZUZ3	ATP synthase subunit alpha	Metabolic	-2.97555	641032661	641032497	96.97	41	reverse	intracellular membrane-bounded organelle [GO:0043231]; proton-transporting ATP synthase complex, catalytic core F(1) [GO:0045261]; ADP binding [GO:0043531]; ATP binding [GO:0005524]; proton-transporting ATP synthase activity, rotational mechanism [GO:0046933]; proton motive force-driven ATP synthesis [GO:0015986]
TC461096	A0A3B6MIA7	Photosystem I assembly protein Ycf4	Photosynthesis	-2.21948	644477884	644478322	94.808	53	forward	photosystem I [GO:0009522]; photosynthesis [GO:0015979]
NP9349705	A0A3B6ESS5	Uncharacterized protein	Uncharacterized	-2.64526	653368925	653369616	93.445	99	forward	ADP binding [GO:0043531]; defense response [GO:0006952]; response to other organism [GO:0051707]
BG906048	N/A	N/A	Uncharacterized	-2.10689	642890051	642890193	91.724	54	forward	N/A
BF478881	A0A3B6JCM0	Deoxyuridine 5'-triphosphate nucleotidohydrolase (dUTPase) (EC 3.6.1.23) (dUTP pyrophosphatase)	Metabolic	-2.36361	622538169	622538490	91.925	77	forward	dUTP diphosphatase activity [GO:0004170]; magnesium ion binding [GO:0000287]; dUMP biosynthetic process [GO:0006226]; dUTP catabolic process [GO:0046081]
TC445727	N/A	N/A	Uncharacterized	-3.13203	619239696	619239760	89.231	34	forward	N/A
TC461096	A0A3B6MIA7	Photosystem I assembly protein Ycf4	Photosynthesis	-2.02151	644477884	644478322	94.808	53	forward	photosystem I [GO:0009522]; photosynthesis [GO:0015979]
CA497980	A0A3B6C470	GRAS domain-containing protein	Transcription factor	-2.27474	660897687	660897490	79.372	33	reverse	nucleus [GO:0005634]; DNA-binding transcription factor activity [GO:0003700]; sequence-specific DNA binding [GO:0043565]; regulation of DNA-templated transcription [GO:0006355]
Xbarc71-marker-hit1					642313093	642312715			reverse
Xbarc71-marker-hit2					642489505	642489799			reverse
